# Supplementary material for: Genomic diversity of the pathogenic fungus Aspergillus fumigatus in Japan reveals the complex genomic basis of azole resistance
Source: Commun Biol. 2024 Mar 14;7:274. doi: 10.1038/s42003-024-05902-6 (PMC10940670; doi:10.1038/s42003-024-05902-6)
Supplement: Supplementary file 3 — Supplementary Data 1 [file 42003_2024_5902_MOESM3_ESM.xlsx]

## Sheet: SuppData1
ID	Alias	Country	Prefecture	City	Isolated Date	Source	Host	BioSample	BioProject	ITCZ	cyp51A	hmg1
Af293		UK			1993		Homo sapiens			0.5
Afs35							Homo sapiens	SAMD00133782	PRJDB7240	0.5
IFM 40807		Japan	Tokyo		1987-12-07	lung	Homo sapiens	SAMN15199827	PRJNA638646	0.125
IFM 40819		Japan	Tokyo		1987-12-07		Homo sapiens	SAMN15199828	PRJNA638646	0.5
IFM 41359		Japan	Chiba	Chiba	1992-08-18	pleural effusion	Homo sapiens	SAMN15199829	PRJNA638646	1
IFM 41361		Japan	Chiba	Chiba	1992-08-18	cornea	Homo sapiens	SAMN15199830	PRJNA638646	1
IFM 41368		Japan	Tokyo		1992-08-18	nasal cavity	Homo sapiens	SAMN15199831	PRJNA638646	0.5
IFM 41392		Japan	Chiba	Chiba	1992-08-18	sputum	Homo sapiens	SAMN15199832	PRJNA638646	0.5
IFM 46074		Japan	Chiba	Funabashi	1993-02-26	lung	Homo sapiens	SAMN15199833	PRJNA638646	0.5
IFM 46896		Japan	Chiba	Chiba	1995-05-22		Homo sapiens	SAMN15199834	PRJNA638646	0.25
IFM 47064		Japan	Chiba	Sakura	1996-10-11		Homo sapiens	SAMN15199835	PRJNA638646	0.25
IFM 47072		Japan	Chiba	Chiba	1996-10-14		Homo sapiens	SAMN15199836	PRJNA638646	0.25
IFM 47074		Japan	Chiba	Chiba	1996-11-25		Homo sapiens	SAMN15199837	PRJNA638646	0.125
IFM 47278		Japan	Tokyo				Homo sapiens	SAMN15199838	PRJNA638646	0.25
IFM 47434		Japan	Chiba	Chiba		sputum	Homo sapiens	SAMN15486847	PRJNA638646	0.5
IFM 47437		Japan	Chiba	Chiba		sputum	Homo sapiens	SAMN15199839	PRJNA638646	0.25
IFM 47440		Japan	Chiba	Chiba		brush	Homo sapiens	SAMN15199840	PRJNA638646	0.25
IFM 47444		Japan	Chiba	Chiba		sputum	Homo sapiens	SAMN15199841	PRJNA638646	0.5
IFM 47448		Japan	Chiba	Chiba		lung	Homo sapiens	SAMN15486848	PRJNA638646	0.25
IFM 47450		Japan	Chiba	Chiba		sputum	Homo sapiens	SAMN15199842	PRJNA638646	1
IFM 47453		Japan	Chiba	Chiba		sputum	Homo sapiens	SAMN15199843	PRJNA638646	0.25
IFM 47456		Japan	Chiba	Chiba		PCNB	Homo sapiens	SAMN15199844	PRJNA638646	0.125
IFM 47475		Japan					Homo sapiens	SAMN15199845	PRJNA638646	0.5
IFM 48051		Japan	Tokyo			BALF	Homo sapiens	SAMN15199846	PRJNA638646	0.25
IFM 48627		Japan					Homo sapiens	SAMN15486849	PRJNA638646	1
IFM 49895		Japan			2000	lung	Homo sapiens	SAMD00319469	PRJDB11624	0.5
IFM 49896		Japan	Chiba	Chiba	2000-07-13	lung	Homo sapiens	SAMN15199847	PRJNA638646	1
IFM 50230		Japan	Tokyo		2000	liquid in the bulla	Homo sapiens	SAMN15199848	PRJNA638646	0.25
IFM 50268		Japan	Chiba	Chiba	2000	sputum	Homo sapiens	SAMN15199849	PRJNA638646	0.25
IFM 50669		Japan	Kyoto	Kyoto			Homo sapiens	SAMN15199850	PRJNA638646	0.5
IFM 50886		Japan	Chiba	Chiba	2001	pus of chest wall and pleura	Homo sapiens	SAMN15486850	PRJNA638646	0.5
IFM 50916		Japan	Chiba	Chiba	2001-01-15	skin	Homo sapiens	SAMN15199851	PRJNA638646	0.25
IFM 50917		Japan			2001	bronchoscopy specimen	Homo sapiens	SAMN15199852	PRJNA638646	1
IFM 50997		Japan	Chiba	Chiba	2001-10-14	sputum	Homo sapiens	SAMN15199853	PRJNA638646	0.5
IFM 50999		Japan	Kagoshima	Kagoshima	2001-10-14	subcutaneous abscess	Homo sapiens	SAMN15199854	PRJNA638646	0.5
IFM 51126		Japan	Chiba	Chiba	2001-11	BALF	Homo sapiens	SAMN15199855	PRJNA638646	0.5
IFM 51357		Japan	Chiba	Chiba	2001-12	sputum	Homo sapiens	SAMN15199856	PRJNA638646	1
IFM 51505		Japan	Tokyo		2002-03-13	sputum	Homo sapiens	SAMN15199857	PRJNA638646	0.25
IFM 51746		Japan	Chiba	Funabashi	2002-07	chest	Homo sapiens	SAMN15199858	PRJNA638646	1
IFM 51747		Japan	Chiba	Chiba	2002	sputum	Homo sapiens			0.125
IFM 51748		Japan	Tokyo		2002-07-08	sputum	Homo sapiens	SAMD00319470	PRJDB11624	0.125
IFM 51944		Japan	Tokyo		2002-01-22	sputum	Homo sapiens	SAMN15199859	PRJNA638646	0.5
IFM 51977		Japan	Hokkaido	Sapporo	2002-11-04	sputum	Homo sapiens	SAMN15199860	PRJNA638646	0.25
IFM 51978		Japan	Chiba	Chiba	2002-10-11	sputum	Homo sapiens	SAMN15199861	PRJNA638646	0.5
IFM 53927		Japan	Tokyo		2004-11-17	sputum	Homo sapiens	SAMD00319471	PRJDB11624	0.5
IFM 54842		Japan			2005-11-07			SAMN15199863	PRJNA638646	0.25
IFM 55369-1		Japan	Ishikawa	Kanazawa	2007-03-15	lung	Homo sapiens	SAMN15199864	PRJNA638646	0.5
IFM 55548		Japan	Chiba		2007-08	sputum	Homo sapiens	SAMN15486852	PRJNA638646	0.25
IFM 57141		Japan	Osaka		2004-10-22		Homo sapiens	SAMN15199865	PRJNA638646	0.5
IFM 57536		Japan	Chiba	Chiba	2008-05-31	sputum	Homo sapiens	SAMN15199866	PRJNA638646	1
IFM 57543-2		Japan	Chiba	Chiba	2007-11-02	sputum	Homo sapiens			2	G54R
IFM 57550		Japan	Chiba	Chiba	2009-01-27	sputum	Homo sapiens	SAMN15199867	PRJNA638646	0.5
IFM 58067		Japan	Fukuoka		2008-05-26	corneal abrasion	Homo sapiens	SAMN15199868	PRJNA638646	1
IFM 58524		Japan	Ibaraki		2009	thoracic empyema	Homo sapiens	SAMN15199869	PRJNA638646	0.5
IFM 59056		Japan	Chiba		2009-12-24	sputum	Homo sapiens	SAMD00013552	PRJDB1541	1
IFM 59073		Japan	Chiba		2010-03-05	sputum	Homo sapiens	SAMN15199870	PRJNA638646	0.5
IFM 59350		Japan	Chiba	Chiba	2009-03-13	sputum	Homo sapiens			0.5
IFM 59352		Japan	Chiba	Chiba	2009-04-16	sputum	Homo sapiens			1
IFM 59357-2		Japan	Chiba	Chiba	2009-07-29	sputum	Homo sapiens			1
IFM 59359		Japan	Chiba	Chiba	2009-09-16	sputum	Homo sapiens	SAMN15199872	PRJNA638646	0.5
IFM 59360-1		Japan	Chiba	Chiba	2009-09-18	sputum	Homo sapiens			1
IFM 59361-1		Japan	Chiba	Chiba	2009-11-09	sputum	Homo sapiens	SAMD00013551		1
IFM 59362		Japan	Chiba	Chiba	2009-12-14	sputum	Homo sapiens	SAMN15199873	PRJNA638646	1
IFM 59363-1		Japan	Chiba	Chiba	2010-01-02	sputum	Homo sapiens			0.5
IFM 59365		Japan	Chiba	Chiba	2010-01-28	sputum	Homo sapiens	SAMD00013555		0.5
IFM 59633		Japan	Chiba		2010-10-13	sputum	Homo sapiens	SAMN15199874	PRJNA638646	0.5
IFM 59634		Japan	Chiba		2010-10-14	sputum	Homo sapiens			1
IFM 59635		Japan	Chiba		2010-10-19	incision	Homo sapiens			0.5
IFM 59972		Japan	Osaka		2011-01-06		Homo sapiens	SAMN15199875	PRJNA638646	0.5
IFM 59984-1		Japan	Chiba	Chiba	2010-10	sputum	Homo sapiens			2	G54R
IFM 59985		Japan	Chiba	Chiba	2011-02	sputum	Homo sapiens	SAMN15199876	PRJNA638646	1
IFM 59987		Japan	Chiba	Chiba	2011-02	sputum	Homo sapiens	SAMN15199877	PRJNA638646	0.5
IFM 59988		Japan	Chiba	Chiba	2011-02	sputum	Homo sapiens			1
IFM 60236-1		Japan	Chiba	Chiba	2011-04	sputum	Homo sapiens			0.5
IFM 60237		Japan	Chiba	Chiba	2011-03-10	sputum	Homo sapiens			4	P216L
IFM 60369		Japan	Iwate		2011-04-27	BALF	Homo sapiens	SAMD00319472	PRJDB11624	0.5
IFM 60514-1		Japan	Chiba	Chiba	2011-04-14	sputum	Homo sapiens	SAMD00013544	PRJDB1541	0.5
IFM 60516		Japan	Chiba	Chiba	2011-05	sputum	Homo sapiens			1
IFM 60748		Japan	Tokyo		2005-12	air		SAMD00319484	PRJDB11624	0.5
IFM 60759		Japan	Tokyo	Kodaira	2005-12	air				1
IFM 60814-1		Japan	Chiba	Chiba	2011-10	sputum	Homo sapiens			0.5
IFM 60991-1		Japan	Chiba	Chiba	2011-12	sputum	Homo sapiens			0.5
IFM 60994		Japan	Chiba	Chiba	2011-10	sputum	Homo sapiens	SAMD00319473	PRJDB11624	0.5
IFM 61211		Japan			2011-11-15	sputum	Homo sapiens			0.25
IFM 61212		Japan	Chiba	Chiba	2011-12-05	sputum	Homo sapiens			0.25
IFM 61407-1		Japan	Chiba		2012-05-18	BALF	Homo sapiens	SAMD00013549		0.25
IFM 61409		Japan	Chiba		2012-06-15	sputum	Homo sapiens			0.25
IFM 61410		Japan	Chiba		2012-06-21	percutaneous needle biopsy	Homo sapiens			0.5
IFM 61461		Japan	Chiba	Chiba	2012-07-17	sputum	Homo sapiens			0.25
IFM 61469		Japan	Chiba	Chiba	2012-08-17	sputum	Homo sapiens			0.25
IFM 61572		Japan	Kumamoto		2012-09	lung	Homo sapiens	SAMN15199878	PRJNA638646	0.5
IFM 61578-1		Japan	Osaka		2012-10	BALF	Homo sapiens	SAMD00013553		4	P216L
IFM 61610		Japan	Tokyo		2012-05-22	BALF	Homo sapiens	SAMD00013558	PRJDB1541	1
IFM 61959		Japan	Aichi		2013-03	pleural fluid	Homo sapiens	SAMN15199879	PRJNA638646	0.5
IFM 61961		Japan	Chiba		2013-05-02	sputum	Homo sapiens			1
IFM 62054		Japan	Tokyo		2013-04	sputum	Homo sapiens	SAMD00319475	PRJDB11624	0.25
IFM 62055		Japan	Aichi		2013-04	sputum	Homo sapiens			0.25
IFM 62103		Japan	Osaka		2012-06-26	sputum	Homo sapiens			2	H147Y
IFM 62105-1		Japan	Osaka		2013-04-24	sputum	Homo sapiens			>8	M220K	G307D
IFM 62153		Japan	Chiba		2013-06	sputum	Homo sapiens	SAMN15199880	PRJNA638646	0.5
IFM 62241		Japan	Aichi		2013-11	sputum	Homo sapiens	SAMD00319476	PRJDB11624	0.5																								SAMN15486855	PRJNA638646
IFM 62313		Japan	Chiba		2013-12-12	sputum	Homo sapiens			1
IFM 62345		Japan	Chiba	Yotsukaido	2014	soil				1
IFM 62370		Japan	Chiba	Minamiboso	2014	soil				0.5
IFM 62400		Japan	Nagano		2014	soil		SAMD00319483	PRJDB11624	0.5
IFM 62432		Japan	Gifu		2014	soil		SAMD00319485	PRJDB11624	0.5
IFM 62517		Japan	Tokyo		2012		Homo sapiens	SAMN15199882	PRJNA638646	1
IFM 62521		Japan	Tokyo		2014		Homo sapiens	SAMD00319477	PRJDB11624	1
IFM 62522		Japan	Tokyo		2014		Homo sapiens	SAMN15486856	PRJNA638646	0.5
IFM 62628		Japan	Chiba		2014	soil				2
IFM 62686		Japan	Tokyo		2014-05-22		Homo sapiens	SAMN15199883	PRJNA638646	0.5
IFM 62709		Japan	Kagoshima		2014-05-30	BALF	Homo sapiens	SAMN15199884	PRJNA638646	0.5
IFM 62816		Japan	Chiba		2014-08-15	sputum	Homo sapiens			1
IFM 62821		Japan	Tokyo		2012-09-04	BALF	Homo sapiens			0.5
IFM 63141		Japan	Osaka		2014-12	lung	Homo sapiens	SAMD00319478	PRJDB11624	1
IFM 63240		Japan	Chiba		2014-11-14	sputum	Homo sapiens			>8		S269F
IFM 63311		Japan	Tokyo		2013-11-28	BALF	Homo sapiens	SAMD00319479	PRJDB11624	1
IFM 63312		Japan	Tokyo		2014-06-19	sputum	Homo sapiens			1
IFM 63333		Japan	Tokyo		2014-12-08	sputum	Homo sapiens			1
IFM 63345		Japan	Tokyo		2014-07-23	lung	Homo sapiens			>8	G54W
IFM 63352		Japan	Chiba		2015-03-04	sputum	Homo sapiens			1
IFM 63404		Japan	Tokyo		2015-03-02	sputum	Homo sapiens			1
IFM 63406		Japan	Tokyo		2015-03-12	sputum	Homo sapiens			1
IFM 63408		Japan	Tokyo		2015-03-13	sputum	Homo sapiens			1
IFM 63409		Japan	Tokyo		2015-03-17	sputum	Homo sapiens			1
IFM 63496		Japan	Tokyo		2015-04-09	sputum	Homo sapiens			1
IFM 63501		Japan	Tokyo		2015-04-27	sputum	Homo sapiens			1
IFM 63502		Japan	Tokyo		2015-04-27	sputum	Homo sapiens			1
IFM 63530		Japan	Tokyo		2015-03-30	sputum	Homo sapiens			1
IFM 63531		Japan	Tokyo		2015-05-07	suction phlegm	Homo sapiens			1
IFM 63537-2		Japan	Chiba		2015-07-24	sputum	Homo sapiens			2		S269F
IFM 63559-1		Japan	Gifu		2014-06-05	sputum	Homo sapiens			2	G448S
IFM 63560-1		Japan	Gifu		2015-06-04	sputum	Homo sapiens			8	G448S
IFM 63599		Japan	Tokyo		2015-08-13	sputum	Homo sapiens			0.5
IFM 63648		Japan	Chiba		2015-10-02	sputum	Homo sapiens			0.5
IFM 63655		Japan	Tokyo		2015-09-19	sputum	Homo sapiens			0.5
IFM 63660		Japan	Tokyo		2015-10-07	sputum	Homo sapiens			1
IFM 63666		Japan	Chiba		2015-10	sputum	Homo sapiens			1
IFM 63703		Japan	Chiba		2015-09-10	sputum	Homo sapiens			0.25
IFM 63714-1		Japan	Chiba		2015-12-07	sputum	Homo sapiens			>8		S269F
IFM 63723		Japan	Chiba		2015-08-17	sputum	Homo sapiens			0.25
IFM 63768		Japan	Chiba		2016-01-13	sputum	Homo sapiens			8		S269Y
IFM 63772		Japan	Chiba		2016-01-13	sputum	Homo sapiens			2
IFM 63805		Japan	Ibaraki		2016-01-26	sputum	Homo sapiens			>8	G138C
IFM 63849		Japan	Chiba		2015-12-15	lung biopsy	Homo sapiens			0.25
IFM 63850		Japan	Chiba		2015-12-15	lung biopsy	Homo sapiens			0.5
IFM 63854		Japan	Chiba		2016-02	sputum	Homo sapiens			0.25
IFM 63893		Japan	Chiba	Funabashi	2014	air				0.5
IFM 63915		Japan	Chiba	Funabashi	2014	air				0.5
IFM 63953		Japan	Chiba	Funabashi	2014	air				0.5
IFM 64159-1	OKH31	Japan	Hokkaido			sputum	Homo sapiens			1
IFM 64160-1	OKH34	Japan	Hokkaido		2015-7	sputum	Homo sapiens			4	G448S
IFM 64173		Japan	Chiba		2016-05-23	sputum	Homo sapiens			>8		S269F
IFM 64184		Japan	Tokyo		2016-01-29	sputum	Homo sapiens			1
IFM 64258		Japan	Ibaraki		2016-06-20	sputum	Homo sapiens			4		F390Y
IFM 64259-1		Japan	Ibaraki		2016-06-27	sputum	Homo sapiens			2	G138C
IFM 64302		Japan	Tokyo		2016-02-16	sputum	Homo sapiens	SAMD00319480		0.5
IFM 64312		Japan	Chiba		2016-05-20	sputum	Homo sapiens			0.5
IFM 64313		Japan	Chiba		2016-07-01	sputum	Homo sapiens			0.5
IFM 64464		Japan	Chiba		2016-05-06	sputum	Homo sapiens			0.25
IFM 64465		Japan	Chiba		2016-08-01	sputum	Homo sapiens			0.25
IFM 64471		Japan	Chiba		2016-09-23	sputum	Homo sapiens			0.5
IFM 64515		Japan	Chiba		2016-10-26	sputum	Homo sapiens			0.25
IFM 64518		Japan	Chiba		2016-10-28	sputum	Homo sapiens			0.5
IFM 64563		Japan	Tokyo		2016-08-02	sputum	Homo sapiens	SAMD00319481	PRJDB11624	0.5
IFM 64666		Japan	Tokyo		2016-09-05	sputum	Homo sapiens	SAMD00319482	PRJDB11624	1
IFM 64792		Japan	Tokyo		2016-12-26	sputum	Homo sapiens			1
IFM 64793		Japan	Tokyo		2017-01-18	sputum	Homo sapiens			1
IFM 64794		Japan	Tokyo		2017-02-15	sputum	Homo sapiens			0.5
IFM 64796		Japan	Tokyo		2017-03-16	sputum	Homo sapiens			1
IFM 65011		Japan	Chiba		2017-07-20	sputum	Homo sapiens			0.25
IFM 65468		Japan	Chiba		2018-06-12	sputum	Homo sapiens			>8	P216L
IFM 65494		Japan	Tokyo		2017-11-13	sputum	Homo sapiens			8	P216L
