# Supplementary material for: Genomic diversity of the pathogenic fungus Aspergillus fumigatus in Japan reveals the complex genomic basis of azole resistance
Source: Commun Biol. 2024 Mar 14;7:274. doi: 10.1038/s42003-024-05902-6 (PMC10940670; doi:10.1038/s42003-024-05902-6)
Supplement: Supplementary file 4 — Supplementary Data 2 [file 42003_2024_5902_MOESM4_ESM.xlsx]

## Sheet: SuppData2
#CHROM	POS	Af293	IFM 62103	IFM 62105-1	Variant	Gene	Locus IFM 62103 to IFM 62105-2
Chr1_A_fumigatus_Af293	2973	G	C	G	intergenic region
Chr1_A_fumigatus_Af293	432411	T	A	T	missense variant	Afu1g01260	Asp332Val
Chr1_A_fumigatus_Af293	494182	G	A	G	missense variant	Afu1g01560	Ser422Gly
Chr1_A_fumigatus_Af293	645909	C	T	C	synonymous variant
Chr1_A_fumigatus_Af293	666507	T	G	T	5'-UTR	Afu1g02270
Chr1_A_fumigatus_Af293	1237560	C	G	C	missense variant	Afu1g04350	Leu223Val
Chr1_A_fumigatus_Af293	1360169	A	C	A	missense variant	Afu1g04790	Ser125Arg
Chr1_A_fumigatus_Af293	1655787	G	A	G	missense variant	Afu1g05745	Met180Thr
Chr1_A_fumigatus_Af293	1936459	C	A	C	missense variant	Afu1g06780	Ile611Leu
Chr1_A_fumigatus_Af293	2017819	A	T	A	missense variant	Afu1g07110	Asp278Val
Chr1_A_fumigatus_Af293	2112123	C	T	C	synonymous variant
Chr1_A_fumigatus_Af293	2163744	T	A	T	intergenic region
Chr1_A_fumigatus_Af293	2289200	A	G	A	missense variant	Afu1g08830	Arg132His
Chr1_A_fumigatus_Af293	2703035	T	C	T	intron variant	Afu1g10390
Chr1_A_fumigatus_Af293	2844502	T	T	C	missense variant	Afu1g10890	Val234Ala
Chr1_A_fumigatus_Af293	2871363	G	T	G	intergenic region
Chr1_A_fumigatus_Af293	2886127	G	G	T	3'-UTR	Afu1g11030
Chr1_A_fumigatus_Af293	3127098	G	T	G	missense variant	Afu1g11880	Asp144Ala
Chr1_A_fumigatus_Af293	3290846	A	A	G	missense variant	Afu1g12490	Phe137Ser
Chr1_A_fumigatus_Af293	3372290	C	A	C	missense variant	Afu1g12760	His52Pro
Chr1_A_fumigatus_Af293	3486916	C	G	C	missense variant	Afu1g13140	Pro205Arg
Chr1_A_fumigatus_Af293	3971792	G	G	T	missense variant	Afu1g14810	Phe414Leu
Chr1_A_fumigatus_Af293	3990577	G	A	G	3'-UTR	Afu1g14880
Chr1_A_fumigatus_Af293	4061709	G	A	G	synonymous variant
Chr1_A_fumigatus_Af293	4112383	A	G	A	missense variant	Afu1g15270	Gly447Glu
Chr1_A_fumigatus_Af293	4216855	G	A	G	synonymous variant
Chr1_A_fumigatus_Af293	4335850	A	T	A	missense variant	Afu1g15966	Asp58Val
Chr1_A_fumigatus_Af293	4446014	A	T	A	intergenic region
Chr1_A_fumigatus_Af293	4808077	C	T	C	missense variant	Afu1g17550	Val30Ala
Chr2_A_fumigatus_Af293	37821	G	A	G	intergenic region
Chr2_A_fumigatus_Af293	81492	C	G	C	missense variant	Afu2g00400	Ala131Pro
Chr2_A_fumigatus_Af293	123466	G	A	G	5'-UTR	Afu2g00570
Chr2_A_fumigatus_Af293	158094	G	T	G	missense variant	Afu2g00710	Tyr330Asp
Chr2_A_fumigatus_Af293	204524	T	T	C	missense variant	Afu2g00910	Asp766Gly
Chr2_A_fumigatus_Af293	241592	G	T	G	5'-UTR	Afu2g01050
Chr2_A_fumigatus_Af293	415906	A	C	A	missense variant	Afu2g01700	Gly721Val
Chr2_A_fumigatus_Af293	518301	A	C	A	intergenic region
Chr2_A_fumigatus_Af293	690020	G	A	G	3'-UTR	Afu2g02690
Chr2_A_fumigatus_Af293	773648	C	A	C	synonymous variant
Chr2_A_fumigatus_Af293	946797	C	G	C	missense variant	Afu2g03560	Asn442Lys
Chr2_A_fumigatus_Af293	947267	T	T	C	missense variant	Afu2g03560	Ser286Gly
Chr2_A_fumigatus_Af293	985966	G	G	A	missense variant	Afu2g03700	Gly307Asp
Chr2_A_fumigatus_Af293	1190198	G	A	G	intergenic region
Chr2_A_fumigatus_Af293	1233405	G	A	G	missense variant	Afu2g04480	Met169Thr
Chr2_A_fumigatus_Af293	1357462	A	G	A	missense variant	Afu2g04940	His460Tyr
Chr2_A_fumigatus_Af293	1820778	C	T	C	intergenic region
Chr2_A_fumigatus_Af293	2038299	T	T	G	missense variant	Afu2g07950	Lys96Gln
Chr2_A_fumigatus_Af293	2066419	T	T	A	missense variant	Afu2g08040	Ile433Asn
Chr2_A_fumigatus_Af293	2791029	C	A	C	intergenic region
Chr2_A_fumigatus_Af293	2816764	C	A	C	synonymous variant
Chr2_A_fumigatus_Af293	3293261	G	T	G	intergenic region
Chr2_A_fumigatus_Af293	3323102	A	A	G	missense variant	Afu2g12940	Ser939Pro
Chr2_A_fumigatus_Af293	3547113	A	G	A	intron variant	Afu2g13630
Chr2_A_fumigatus_Af293	3703735	T	A	T	missense variant	Afu2g14150	Leu138Gln
Chr2_A_fumigatus_Af293	3866678	C	T	C	missense variant	Afu2g14720	Gln279Arg
Chr2_A_fumigatus_Af293	4261789	C	C	A	missense variant	Afu2g16090	Ala146Ser
Chr2_A_fumigatus_Af293	4301309	G	A	G	intergenic region
Chr2_A_fumigatus_Af293	4333404	C	C	T	5'-UTR	Afu2g16330
Chr2_A_fumigatus_Af293	4421131	G	A	G	synonymous variant
Chr2_A_fumigatus_Af293	4429743	G	A	G	missense variant	Afu2g16590	Leu101Pro
Chr2_A_fumigatus_Af293	4442349	C	G	C	missense variant	Afu2g16630	Arg44Thr
Chr2_A_fumigatus_Af293	4785059	C	T	C	missense variant	Afu2g18000	Val184Ala
Chr2_A_fumigatus_Af293	4827236	G	G	A	intergenic region
Chr3_A_fumigatus_Af293	1253	A	G	A	intron variant	Afu3g00100
Chr3_A_fumigatus_Af293	20053	A	C	A	missense variant	Afu3g00150	Val216Phe
Chr3_A_fumigatus_Af293	80977	C	T	C	synonymous variant
Chr3_A_fumigatus_Af293	123065	G	A	G	synonymous variant
Chr3_A_fumigatus_Af293	141711	C	A	C	intron variant	Afu3g00620
Chr3_A_fumigatus_Af293	174939	G	A	G	missense variant	Afu3g00780	Ile313Val
Chr3_A_fumigatus_Af293	204116	C	C	A	missense variant	Afu3g00900	Gly352Cys
Chr3_A_fumigatus_Af293	242411	C	G	C	synonymous variant
Chr3_A_fumigatus_Af293	358766	T	C	T	intron variant	Afu3g01410
Chr3_A_fumigatus_Af293	365825	G	A	G	synonymous variant
Chr3_A_fumigatus_Af293	510290	G	C	G	synonymous variant
Chr3_A_fumigatus_Af293	612040	T	C	T	intergenic region
Chr3_A_fumigatus_Af293	711460	C	T	C	missense variant	Afu3g02740	Ser35Gly
Chr3_A_fumigatus_Af293	1257381	A	G	A	intergenic region
Chr3_A_fumigatus_Af293	1405640	T	T	C	3'-UTR	Afu3g05760
Chr3_A_fumigatus_Af293	1446609	T	G	T	missense variant	Afu3g05900	Arg478Ser
Chr3_A_fumigatus_Af293	1502589	G	A	G	synonymous variant
Chr3_A_fumigatus_Af293	1569042	C	G	C	missense variant	Afu3g06340	His234Asp
Chr3_A_fumigatus_Af293	1773576	A	A	G	missense variant	Afu3g07080	Leu509Ser
Chr3_A_fumigatus_Af293	1818345	C	T	C	synonymous variant
Chr3_A_fumigatus_Af293	1976096	G	A	G	intergenic region
Chr3_A_fumigatus_Af293	2370863	T	G	T	missense variant	Afu3g09370	Ala748Glu
Chr3_A_fumigatus_Af293	2585995	A	T	A	intergenic region
Chr3_A_fumigatus_Af293	2724221	C	T	C	intergenic region
Chr3_A_fumigatus_Af293	2747324	G	A	G	intron variant	Afu3g10630
Chr3_A_fumigatus_Af293	2748569	G	C	G	intergenic region
Chr3_A_fumigatus_Af293	2768646	T	T	A	intergenic region
Chr3_A_fumigatus_Af293	2818517	G	T	G	missense variant	Afu3g10820	Ser293Ala
Chr3_A_fumigatus_Af293	3016190	T	T	A	intergenic region
Chr3_A_fumigatus_Af293	3029533	G	A	G	intergenic region
Chr3_A_fumigatus_Af293	3206054	G	T	G	intergenic region
Chr3_A_fumigatus_Af293	3457697	C	T	C	3'-UTR	Afu3g13010
Chr3_A_fumigatus_Af293	3549289	G	A	G	intergenic region
Chr3_A_fumigatus_Af293	3569659	G	C	G	3'-UTR	Afu3g13490
Chr3_A_fumigatus_Af293	3617359	A	A	G	3'-UTR	Afu3g13720
Chr3_A_fumigatus_Af293	3725049	A	G	A	3'-UTR	Afu3g14010
Chr3_A_fumigatus_Af293	3850405	G	G	T	synonymous variant
Chr3_A_fumigatus_Af293	3876902	A	G	A	synonymous variant
Chr4_A_fumigatus_Af293	18249	C	C	T	intergenic region
Chr4_A_fumigatus_Af293	18346	C	T	C	intergenic region
Chr4_A_fumigatus_Af293	23439	C	T	C	intergenic region
Chr4_A_fumigatus_Af293	71629	C	C	T	missense variant	Afu4g00250	Ser620Phe
Chr4_A_fumigatus_Af293	363107	T	T	A	intergenic region
Chr4_A_fumigatus_Af293	410562	G	A	G	5'-UTR	Afu4g01555
Chr4_A_fumigatus_Af293	417784	A	A	G	intergenic region
Chr4_A_fumigatus_Af293	749080	C	T	C	intergenic region
Chr4_A_fumigatus_Af293	1657092	C	C	A	intergenic region
Chr4_A_fumigatus_Af293	1784602	A	A	T	missense variant	Afu4g06890	Met220Lys
Chr4_A_fumigatus_Af293	1784822	G	A	G	missense variant	Afu4g06890	Tyr147His
Chr4_A_fumigatus_Af293	1800256	C	A	C	intergenic region
Chr4_A_fumigatus_Af293	1872418	C	G	C	missense variant	Afu4g07210	Gln187Glu
Chr4_A_fumigatus_Af293	2032874	C	A	C	missense variant	Afu4g07770	Asp902Ala
Chr4_A_fumigatus_Af293	2178332	G	G	A	intergenic region
Chr4_A_fumigatus_Af293	2400769	C	T	C	synonymous variant
Chr4_A_fumigatus_Af293	2671050	T	A	T	intergenic region
Chr4_A_fumigatus_Af293	2691019	C	A	C	missense variant	Afu4g10310	Leu292Val
Chr4_A_fumigatus_Af293	2717068	G	A	G	intergenic region
Chr4_A_fumigatus_Af293	2838714	A	T	A	missense variant	Afu4g10850	Asn581Ile
Chr4_A_fumigatus_Af293	2858223	G	T	G	synonymous variant
Chr4_A_fumigatus_Af293	2992837	G	G	T	missense variant	Afu4g11410	Ala21Ser
Chr4_A_fumigatus_Af293	3121850	C	T	C	synonymous variant
Chr4_A_fumigatus_Af293	3181077	G	A	G	missense variant	Afu4g12090	Thr226Ala
Chr4_A_fumigatus_Af293	3233873	G	T	G	missense variant	Afu4g12350	Lys102Asn
Chr4_A_fumigatus_Af293	3367862	C	T	C	intergenic region
Chr4_A_fumigatus_Af293	3592407	G	A	G	missense variant	Afu4g13720	Ile200Met
Chr4_A_fumigatus_Af293	3630888	C	A	C	intergenic region
Chr4_A_fumigatus_Af293	3711123	G	T	G	missense variant	Afu4g14200	Ile28Leu
Chr4_A_fumigatus_Af293	3774280	T	T	C	missense variant	Afu4g14350	His554Arg
Chr4_A_fumigatus_Af293	3861960	G	G	T	synonymous variant
Chr5_A_fumigatus_Af293	140107	T	C	T	synonymous variant
Chr5_A_fumigatus_Af293	148730	G	T	G	missense variant	Afu5g00510	Gln122Pro
Chr5_A_fumigatus_Af293	192768	A	A	G	missense variant	Afu5g00670	Asp220Gly
Chr5_A_fumigatus_Af293	255249	C	T	C	missense variant	Afu5g00980	Val257Ala
Chr5_A_fumigatus_Af293	273884	C	T	C	missense variant	Afu5g01050	Leu183Pro
Chr5_A_fumigatus_Af293	306623	A	G	A	intergenic region
Chr5_A_fumigatus_Af293	466891	T	C	T	3'-UTR	Afu5g01840
Chr5_A_fumigatus_Af293	635840	C	T	C	synonymous variant
Chr5_A_fumigatus_Af293	635841	G	C	G	missense variant	Afu5g02460	Arg369Gly
Chr5_A_fumigatus_Af293	660571	G	A	G	5'-UTR	Afu5g02550
Chr5_A_fumigatus_Af293	676781	C	T	C	missense variant	Afu5g02570	Me3687Thr
Chr5_A_fumigatus_Af293	678025	C	A	C	synonymous variant
Chr5_A_fumigatus_Af293	704207	C	A	C	intron variant	Afu5g02690
Chr5_A_fumigatus_Af293	862644	C	T	C	intergenic region
Chr5_A_fumigatus_Af293	1761428	A	T	A	missense variant	Afu5g07100	Val532Asp
Chr5_A_fumigatus_Af293	1784141	A	A	G	missense variant	Afu5g07180	Ser718Gly
Chr5_A_fumigatus_Af293	2083034	T	G	T	intron variant	Afu5g08220
Chr5_A_fumigatus_Af293	2164097	A	A	G	missense variant	Afu5g08520	Lys166Glu
Chr5_A_fumigatus_Af293	2370099	A	G	A	missense variant	Afu5g09220	Val613Ile
Chr5_A_fumigatus_Af293	2405639	G	G	A	missense variant	Afu5g09340	Gly210Glu
Chr5_A_fumigatus_Af293	2485305	C	T	C	missense variant	Afu5g09630	Gln358Arg
Chr5_A_fumigatus_Af293	2604407	A	T	A	missense variant	Afu5g10120	Leu441His
Chr5_A_fumigatus_Af293	2897182	G	A	G	missense variant	Afu5g11310	Leu518Pro
Chr5_A_fumigatus_Af293	2926734	A	A	G	intron variant	Afu5g11390
Chr5_A_fumigatus_Af293	2930206	C	C	A	missense variant	Afu5g11400	Pro278Gln
Chr5_A_fumigatus_Af293	3061673	G	G	T	intron variant	Afu5g11870
Chr5_A_fumigatus_Af293	3088437	A	A	G	missense variant	Afu5g11940	Met625Thr
Chr5_A_fumigatus_Af293	3132829	G	A	G	synonymous variant
Chr5_A_fumigatus_Af293	3158395	A	T	A	missense variant	Afu5g12180	Leu247Gln
Chr5_A_fumigatus_Af293	3200173	G	G	A	synonymous variant
Chr5_A_fumigatus_Af293	3431754	C	A	C	missense variant	Afu5g13080	Ile409Met
Chr5_A_fumigatus_Af293	3448389	G	G	T	missense variant	Afu5g13150	Val57Phe
Chr5_A_fumigatus_Af293	3510740	T	C	T	missense variant	Afu5g13340	Ser146Asn
Chr5_A_fumigatus_Af293	3565124	G	G	T	intergenic region
Chr5_A_fumigatus_Af293	3578927	C	G	C	intergenic region
Chr5_A_fumigatus_Af293	3705040	C	T	C	missense variant	Afu5g14200	Val225Ala
Chr5_A_fumigatus_Af293	3770085	C	T	C	synonymous variant
Chr5_A_fumigatus_Af293	3807838	T	A	T	missense variant	Afu5g14730	Asp321Val
Chr5_A_fumigatus_Af293	3909889	T	C	T	intergenic region
Chr5_A_fumigatus_Af293	3909907	A	G	A	intergenic region
Chr5_A_fumigatus_Af293	3909909	C	C	T	intergenic region
Chr5_A_fumigatus_Af293	3909921	A	G	A	intergenic region
Chr5_A_fumigatus_Af293	3909931	C	T	C	intergenic region
Chr5_A_fumigatus_Af293	3909932	A	G	A	intergenic region
Chr5_A_fumigatus_Af293	3909942	G	A	G	intergenic region
Chr5_A_fumigatus_Af293	3909949	A	G	A	intergenic region
Chr5_A_fumigatus_Af293	3909958	A	A	G	intergenic region
Chr5_A_fumigatus_Af293	3909978	G	A	G	intergenic region
Chr5_A_fumigatus_Af293	3910057	G	A	G	intergenic region
Chr5_A_fumigatus_Af293	3910101	T	C	T	intergenic region
Chr5_A_fumigatus_Af293	3910108	T	C	T	intergenic region
Chr5_A_fumigatus_Af293	3911237	A	A	G	intergenic region
Chr5_A_fumigatus_Af293	3911282	G	G	A	intergenic region
Chr5_A_fumigatus_Af293	3911308	G	A	G	intergenic region
Chr5_A_fumigatus_Af293	3911315	C	T	C	intergenic region
Chr5_A_fumigatus_Af293	3912853	T	C	T	intergenic region
Chr5_A_fumigatus_Af293	3912858	C	T	C	intergenic region
Chr5_A_fumigatus_Af293	3912903	C	T	C	intergenic region
Chr5_A_fumigatus_Af293	3913037	C	T	C	intergenic region
Chr5_A_fumigatus_Af293	3913043	C	T	C	intergenic region
Chr5_A_fumigatus_Af293	3913083	G	G	A	intergenic region
Chr5_A_fumigatus_Af293	3913086	C	T	C	intergenic region
Chr5_A_fumigatus_Af293	3913122	T	C	T	intergenic region
Chr5_A_fumigatus_Af293	3913125	T	C	T	intergenic region
Chr5_A_fumigatus_Af293	3913150	G	A	G	intergenic region
Chr5_A_fumigatus_Af293	3913158	T	C	T	intergenic region
Chr5_A_fumigatus_Af293	3913181	C	T	C	intergenic region
Chr5_A_fumigatus_Af293	3913185	T	C	T	intergenic region
Chr5_A_fumigatus_Af293	3913186	A	G	A	intergenic region
Chr5_A_fumigatus_Af293	3913192	A	A	G	intergenic region
Chr5_A_fumigatus_Af293	3913200	A	G	A	intergenic region
Chr5_A_fumigatus_Af293	3913206	G	A	G	intergenic region
Chr5_A_fumigatus_Af293	3913242	G	A	G	intergenic region
Chr5_A_fumigatus_Af293	3913251	A	G	A	intergenic region
Chr5_A_fumigatus_Af293	3913254	G	A	G	intergenic region
Chr5_A_fumigatus_Af293	3913260	C	C	T	intergenic region
Chr5_A_fumigatus_Af293	3913267	G	A	G	intergenic region
Chr5_A_fumigatus_Af293	3913272	T	C	T	intergenic region
Chr5_A_fumigatus_Af293	3913289	G	A	G	intergenic region
Chr5_A_fumigatus_Af293	3913484	C	T	C	intergenic region
Chr5_A_fumigatus_Af293	3913490	C	C	T	intergenic region
Chr5_A_fumigatus_Af293	3913503	A	G	A	intergenic region
Chr5_A_fumigatus_Af293	3913506	G	A	G	intergenic region
Chr5_A_fumigatus_Af293	3913510	G	A	G	intergenic region
Chr5_A_fumigatus_Af293	3913516	T	C	T	intergenic region
Chr5_A_fumigatus_Af293	3913540	G	A	G	intergenic region
Chr5_A_fumigatus_Af293	3913543	G	A	G	intergenic region
Chr5_A_fumigatus_Af293	3913560	A	G	A	intergenic region
Chr5_A_fumigatus_Af293	3913565	T	C	T	intergenic region
Chr5_A_fumigatus_Af293	3913573	G	A	G	intergenic region
Chr5_A_fumigatus_Af293	3913605	G	A	G	intergenic region
Chr5_A_fumigatus_Af293	3913647	A	G	A	intergenic region
Chr5_A_fumigatus_Af293	3913653	G	A	G	intergenic region
Chr5_A_fumigatus_Af293	3913654	T	C	T	intergenic region
Chr5_A_fumigatus_Af293	3913655	G	A	G	intergenic region
Chr5_A_fumigatus_Af293	3913665	C	T	C	intergenic region
Chr5_A_fumigatus_Af293	3913677	C	C	T	intergenic region
Chr5_A_fumigatus_Af293	3913678	G	A	G	intergenic region
Chr5_A_fumigatus_Af293	3913686	G	A	G	intergenic region
Chr5_A_fumigatus_Af293	3913688	T	C	T	intergenic region
Chr5_A_fumigatus_Af293	3913698	C	T	C	intergenic region
Chr5_A_fumigatus_Af293	3913700	G	A	G	intergenic region
Chr5_A_fumigatus_Af293	3914161	G	A	G	intergenic region
Chr5_A_fumigatus_Af293	3914177	T	C	T	intergenic region
Chr5_A_fumigatus_Af293	3914182	T	C	T	intergenic region
Chr5_A_fumigatus_Af293	3914183	G	A	G	intergenic region
Chr5_A_fumigatus_Af293	3914184	C	T	C	intergenic region
Chr5_A_fumigatus_Af293	3914186	C	C	T	intergenic region
Chr5_A_fumigatus_Af293	3914187	G	A	G	intergenic region
Chr5_A_fumigatus_Af293	3914229	G	A	G	intergenic region
Chr5_A_fumigatus_Af293	3914231	G	A	G	intergenic region
Chr5_A_fumigatus_Af293	3914246	A	G	A	intergenic region
Chr5_A_fumigatus_Af293	3914250	T	C	T	intergenic region
Chr5_A_fumigatus_Af293	3914251	G	A	G	intergenic region
Chr5_A_fumigatus_Af293	3914256	G	A	G	intergenic region
Chr5_A_fumigatus_Af293	3914290	C	T	C	intergenic region
Chr5_A_fumigatus_Af293	3914291	A	G	A	intergenic region
Chr5_A_fumigatus_Af293	3914293	T	C	T	intergenic region
Chr5_A_fumigatus_Af293	3914316	G	A	G	intergenic region
Chr5_A_fumigatus_Af293	3914336	T	C	T	intergenic region
Chr5_A_fumigatus_Af293	3914337	G	A	G	intergenic region
Chr5_A_fumigatus_Af293	3914377	G	A	G	intergenic region
Chr5_A_fumigatus_Af293	3914386	G	A	G	intergenic region
Chr5_A_fumigatus_Af293	3914390	G	A	G	intergenic region
Chr5_A_fumigatus_Af293	3914399	T	C	T	intergenic region
Chr5_A_fumigatus_Af293	3914400	G	A	G	intergenic region
Chr5_A_fumigatus_Af293	3914402	T	T	C	intergenic region
Chr5_A_fumigatus_Af293	3914418	G	A	G	intergenic region
Chr5_A_fumigatus_Af293	3914423	C	T	C	intergenic region
Chr5_A_fumigatus_Af293	3914426	C	C	T	intergenic region
Chr5_A_fumigatus_Af293	3914439	G	A	G	intergenic region
Chr5_A_fumigatus_Af293	3914442	T	C	T	intergenic region
Chr5_A_fumigatus_Af293	3914450	A	G	A	intergenic region
Chr5_A_fumigatus_Af293	3914451	T	C	T	intergenic region
Chr5_A_fumigatus_Af293	3914457	G	A	G	intergenic region
Chr5_A_fumigatus_Af293	3914458	C	T	C	intergenic region
Chr5_A_fumigatus_Af293	3914460	T	C	T	intergenic region
Chr5_A_fumigatus_Af293	3914472	G	A	G	intergenic region
Chr5_A_fumigatus_Af293	3914487	T	C	T	intergenic region
Chr5_A_fumigatus_Af293	3914488	G	A	G	intergenic region
Chr5_A_fumigatus_Af293	3914494	T	C	T	intergenic region
Chr5_A_fumigatus_Af293	3914517	G	A	G	intergenic region
Chr5_A_fumigatus_Af293	3914522	T	C	T	intergenic region
Chr5_A_fumigatus_Af293	3914533	A	G	A	intergenic region
Chr5_A_fumigatus_Af293	3914556	C	T	C	intergenic region
Chr5_A_fumigatus_Af293	3914586	C	T	C	intergenic region
Chr5_A_fumigatus_Af293	3914589	C	T	C	intergenic region
Chr5_A_fumigatus_Af293	3914592	A	G	A	intergenic region
Chr5_A_fumigatus_Af293	3914600	C	T	C	intergenic region
Chr5_A_fumigatus_Af293	3914622	T	C	T	intergenic region
Chr5_A_fumigatus_Af293	3914625	T	C	T	intergenic region
Chr5_A_fumigatus_Af293	3914627	T	C	T	intergenic region
Chr5_A_fumigatus_Af293	3914634	T	C	T	intergenic region
Chr5_A_fumigatus_Af293	3914669	G	A	G	intergenic region
Chr5_A_fumigatus_Af293	3914706	T	C	T	intergenic region
Chr5_A_fumigatus_Af293	3914707	G	A	G	intergenic region
Chr5_A_fumigatus_Af293	3914728	G	G	A	intergenic region
Chr5_A_fumigatus_Af293	3915702	A	G	A	intergenic region
Chr5_A_fumigatus_Af293	3916063	C	T	C	intergenic region
Chr5_A_fumigatus_Af293	3916068	C	T	C	intergenic region
Chr5_A_fumigatus_Af293	3916072	G	A	G	intergenic region
Chr5_A_fumigatus_Af293	3916091	G	A	G	intergenic region
Chr5_A_fumigatus_Af293	3916103	G	A	G	intergenic region
Chr5_A_fumigatus_Af293	3916105	G	A	G	intergenic region
Chr5_A_fumigatus_Af293	3916110	C	T	C	intergenic region
Chr5_A_fumigatus_Af293	3916117	G	A	G	intergenic region
Chr5_A_fumigatus_Af293	3916125	C	T	C	intergenic region
Chr5_A_fumigatus_Af293	3916128	C	T	C	intergenic region
Chr5_A_fumigatus_Af293	3916136	G	A	G	intergenic region
Chr5_A_fumigatus_Af293	3916137	C	T	C	intergenic region
Chr5_A_fumigatus_Af293	3917487	C	C	T	intergenic region
Chr5_A_fumigatus_Af293	3917558	G	A	G	intergenic region
Chr5_A_fumigatus_Af293	3917562	T	T	C	intergenic region
Chr5_A_fumigatus_Af293	3917680	T	T	C	intron variant	Afu5g15090
Chr5_A_fumigatus_Af293	3917681	G	A	G	intron variant	Afu5g15090
Chr6_A_fumigatus_Af293	86439	G	G	T	synonymous variant
Chr6_A_fumigatus_Af293	207685	C	C	T	intergenic region
Chr6_A_fumigatus_Af293	207694	A	A	G	intergenic region
Chr6_A_fumigatus_Af293	207709	A	G	A	intergenic region
Chr6_A_fumigatus_Af293	368955	G	A	G	intergenic region
Chr6_A_fumigatus_Af293	502970	G	G	A	missense variant	Afu6g02620	Ser174Leu
Chr6_A_fumigatus_Af293	702469	T	G	T	intergenic region
Chr6_A_fumigatus_Af293	756775	G	A	G	5'-UTR	Afu6g03500
Chr6_A_fumigatus_Af293	1167111	G	C	G	missense variant	Afu6g04940	Arg464Gly
Chr6_A_fumigatus_Af293	1540453	C	A	C	missense variant	Afu6g06970	Tyr528Asp
Chr6_A_fumigatus_Af293	1625516	C	A	C	missense variant	Afu6g07240	Ile253Leu
Chr6_A_fumigatus_Af293	1684148	G	A	G	synonymous variant
Chr6_A_fumigatus_Af293	1877250	C	C	T	5'-UTR	Afu6g08100
Chr6_A_fumigatus_Af293	1904841	A	G	A	intergenic region
Chr6_A_fumigatus_Af293	1936038	C	T	C	missense variant	Afu6g08280	Phe136Leu
Chr6_A_fumigatus_Af293	2074114	G	T	G	intergenic region
Chr6_A_fumigatus_Af293	2155135	C	T	C	missense variant	Afu6g09070	Thr359Ala
Chr6_A_fumigatus_Af293	2201432	C	A	C	missense variant	Afu6g09260	Trp1293Gly
Chr6_A_fumigatus_Af293	2328735	T	C	T	intergenic region
Chr6_A_fumigatus_Af293	2357037	G	T	G	synonymous variant
Chr6_A_fumigatus_Af293	2421234	G	A	G	missense variant	Afu6g09865	Cys372Arg
Chr6_A_fumigatus_Af293	2586801	G	G	T	missense variant	Afu6g10430	His310Gln
Chr6_A_fumigatus_Af293	2589006	A	G	A	missense variant	Afu6g10440	Ala117Val
Chr6_A_fumigatus_Af293	2600521	C	C	T	missense variant	Afu6g10490	Thr200Ile
Chr6_A_fumigatus_Af293	3107524	G	G	A	5'-UTR	Afu6g12340
Chr6_A_fumigatus_Af293	3170101	A	G	A	intron variant	Afu6g12550
Chr6_A_fumigatus_Af293	3216790	A	T	A	5'-UTR	Afu6g12730
Chr6_A_fumigatus_Af293	3455952	A	T	A	intergenic region
Chr6_A_fumigatus_Af293	3633414	C	A	C	5'-UTR	Afu6g14280
Chr6_A_fumigatus_Af293	3634682	T	C	T	5'-UTR	Afu6g14290
Chr6_A_fumigatus_Af293	3720038	T	G	T	intron variant	Afu6g14580
Chr7_A_fumigatus_Af293	17288	G	A	G	intergenic region
Chr7_A_fumigatus_Af293	17290	G	G	A	intergenic region
Chr7_A_fumigatus_Af293	274276	G	A	G	synonymous variant
Chr7_A_fumigatus_Af293	303119	C	C	T	missense variant	Afu7g01150	Ala14Thr
Chr7_A_fumigatus_Af293	338229	G	T	G	missense variant	Afu7g01290	Cys321Trp
Chr7_A_fumigatus_Af293	410724	T	G	T	intergenic region
Chr7_A_fumigatus_Af293	598790	G	C	G	5'-UTR	Afu7g02230
Chr7_A_fumigatus_Af293	646130	C	T	C	missense variant	Afu7g02370	Trp1134Arg
Chr7_A_fumigatus_Af293	858816	C	T	C	5'-UTR	Afu7g03860
Chr7_A_fumigatus_Af293	925618	G	A	G	intron variant	Afu7g04110
Chr7_A_fumigatus_Af293	1062904	A	C	A	intron variant	Afu7g04610
Chr7_A_fumigatus_Af293	1156029	A	C	A	intergenic region
Chr7_A_fumigatus_Af293	1159379	G	T	G	intergenic region
Chr7_A_fumigatus_Af293	1178662	G	G	T	intergenic region
Chr7_A_fumigatus_Af293	1291823	C	A	C	missense variant	Afu7g05370	Asn277Thr
Chr7_A_fumigatus_Af293	1460857	T	C	T	synonymous variant
Chr7_A_fumigatus_Af293	1658295	T	G	T	missense variant	Afu7g06810	Pro191Thr
Chr7_A_fumigatus_Af293	1668543	A	C	A	intergenic region
Chr7_A_fumigatus_Af293	1688284	C	G	C	intergenic region
Chr7_A_fumigatus_Af293	1833283	G	C	G	intergenic region
Chr7_A_fumigatus_Af293	2001405	C	C	G	synonymous variant
Chr8_A_fumigatus_Af293	128393	C	A	C	synonymous variant
Chr8_A_fumigatus_Af293	133176	C	T	C	missense variant	Afu8g00570	Gln262Arg
Chr8_A_fumigatus_Af293	230400	G	A	G	missense variant	Afu8g01010	Thr28Ala
Chr8_A_fumigatus_Af293	367273	T	G	T	intergenic region
Chr8_A_fumigatus_Af293	391156	G	A	G	missense variant	Afu8g01520	Thr514Ala
Chr8_A_fumigatus_Af293	393101	C	A	C	missense variant	Afu8g01520	Asp1162Ala
Chr8_A_fumigatus_Af293	597078	T	C	T	intergenic region
Chr8_A_fumigatus_Af293	643877	C	A	C	synonymous variant
Chr8_A_fumigatus_Af293	916509	T	T	C	5'-UTR	Afu8g04160
Chr8_A_fumigatus_Af293	924586	C	T	C	5'-UTR	Afu8g04180
Chr8_A_fumigatus_Af293	1227729	T	C	T	5'-UTR	Afu8g05270
Chr8_A_fumigatus_Af293	1242212	C	C	T	intergenic region
Chr8_A_fumigatus_Af293	1326983	T	C	T	intergenic region
Chr8_A_fumigatus_Af293	1555102	C	T	C	missense variant	Afu8g06450	Leu285Ser
Chr8_A_fumigatus_Af293	1624146	G	C	G	intergenic region
Chr8_A_fumigatus_Af293	1648820	C	G	C	missense variant	Afu8g06770	Phe258Leu
Chr8_A_fumigatus_Af293	1682333	C	T	C	intergenic region
Chr8_A_fumigatus_Af293	1718448	G	A	G	missense variant	Afu8g07000	Val319Ala
