# Supplementary material for: Genomic diversity of the pathogenic fungus Aspergillus fumigatus in Japan reveals the complex genomic basis of azole resistance
Source: Commun Biol. 2024 Mar 14;7:274. doi: 10.1038/s42003-024-05902-6 (PMC10940670; doi:10.1038/s42003-024-05902-6)
Supplement: Supplementary file 5 — Supplementary Data 3 [file 42003_2024_5902_MOESM5_ESM.xlsx]

## Sheet: SuppData3
		DAPC
ID	Cluster	Cluster 1	Cluster 2	Cluster 3	Cluster 4	Cluster 5	Cluster 6
Af293	1	1	1.28562e-08	8.14294e-80	2.04258e-09	6.07071e-17	1.56568e-50
08-19-02-30	1	0.992788	0.00721216	2.42501e-80	7.01621e-11	7.8059e-18	1.27109e-44
3-1-H	1	0.992783	0.00721661	2.54285e-80	6.956e-11	7.83716e-18	1.29576e-44
IFM59357-2	1	1	1.45548e-14	6.41118e-72	5.97487e-20	4.76039e-26	5.20936e-48
IFM59361-1	1	1	1.92397e-09	2.73165e-128	5.07318e-15	6.25754e-25	2.76308e-53
IFM59635	1	1	3.00038e-11	1.34874e-129	1.68467e-16	7.79717e-26	4.79837e-54
IFM59988	1	1	1.63636e-09	6.61824e-127	3.01199e-15	2.68974e-24	8.77374e-53
IFM60237	1	1	1.91328e-09	2.71351e-128	5.04495e-15	6.22699e-25	2.79451e-53
IFM60516	1	1	1.63636e-09	6.61824e-127	3.01199e-15	2.68974e-24	8.77374e-53
IFM60814-1	1	1	2.57058e-11	4.01212e-127	2.18888e-16	1.36722e-25	3.90211e-53
IFM60991-1	1	1	1.46538e-14	6.57695e-72	6.00931e-20	4.79607e-26	5.20272e-48
IFM61211	1	1	1.46297e-14	6.35941e-72	6.00708e-20	4.78276e-26	5.20008e-48
IFM61212	1	1	1.46395e-14	6.23977e-72	6.01695e-20	4.78424e-26	5.19348e-48
IFM61461	1	0.982751	0.00460162	1.3688e-118	0.0126472	4.05577e-16	1.67876e-46
IFM61469	1	0.982751	0.00460162	1.3688e-118	0.0126472	4.05577e-16	1.67876e-46
IFM62821	1	1	1.28572e-11	7.26543e-130	1.19528e-16	4.15808e-26	1.58892e-53
IFM63240	1	1	2.57058e-11	4.01212e-127	2.18888e-16	1.36722e-25	3.90211e-53
IFM63333	1	0.999979	1.92808e-05	9.33385e-124	1.66441e-06	6.89016e-19	6.2795e-50
IFM63345	1	1	1.28925e-11	7.24164e-130	1.19758e-16	4.17536e-26	1.5923e-53
IFM63404	1	1	6.44723e-12	3.46774e-129	4.22401e-17	1.9532e-26	4.1407e-54
IFM63537-2	1	1	2.57058e-11	4.01212e-127	2.18888e-16	1.36722e-25	3.90211e-53
IFM63714-1	1	1	2.57058e-11	4.01212e-127	2.18888e-16	1.36722e-25	3.90211e-53
IFM63723	1	1	2.56577e-11	1.18172e-128	1.52238e-16	8.91784e-26	2.63125e-54
IFM63805	1	1	4.96094e-11	9.7476e-123	2.39153e-16	2.04495e-25	9.59297e-52
IFM63849	1	1	2.56507e-11	1.18342e-128	1.5225e-16	8.91376e-26	2.63267e-54
IFM63850	1	1	2.56507e-11	1.18342e-128	1.5225e-16	8.91376e-26	2.63267e-54
IFM64173	1	1	2.57058e-11	4.01212e-127	2.18888e-16	1.36722e-25	3.90211e-53
IFM64258	1	1	4.96094e-11	9.7476e-123	2.39153e-16	2.04495e-25	9.59297e-52
IFM64259-1	1	1	4.97245e-11	9.78563e-123	2.39736e-16	2.0522e-25	9.64068e-52
IFM64464	1	0.999992	6.40643e-06	4.78835e-102	1.81514e-06	3.03171e-14	3.18764e-48
IFM64465	1	0.999992	6.40467e-06	4.79524e-102	1.81528e-06	3.03033e-14	3.18935e-48
IFM64515	1	0.999992	6.40425e-06	4.79952e-102	1.8145e-06	3.02817e-14	3.19431e-48
IFM65011	1	0.999992	6.41409e-06	4.79123e-102	1.81498e-06	3.03394e-14	3.18906e-48
IFM65468	1	1	1.91882e-09	2.78641e-128	5.05501e-15	6.27132e-25	2.79408e-53
IFM62345	1	1	2.50805e-07	3.09077e-124	9.29675e-13	4.27073e-22	4.4202e-53
IFM62370	1	0.994099	0.0059014	2.31477e-125	5.07603e-10	7.06602e-20	5.12542e-49
IFM62628	1	1	3.44448e-09	2.28913e-62	5.9899e-09	5.69335e-16	1.66245e-50
C49	1	0.998306	0.0015998	3.32146e-116	9.42062e-05	1.43691e-15	4.64723e-49
C50	1	0.998305	0.00160091	3.30799e-116	9.42489e-05	1.44179e-15	4.63676e-49
C51	1	1	4.336e-07	3.53699e-128	1.33087e-12	9.07722e-23	1.13672e-53
C52	1	1	4.39952e-07	3.52716e-128	1.39518e-12	9.09252e-23	1.03684e-53
C67	1	0.998306	0.0015998	3.32146e-116	9.42062e-05	1.43691e-15	4.64723e-49
C76	1	1	6.63813e-08	1.22253e-111	1.1924e-09	3.48089e-21	4.59352e-52
C77	1	1	6.61325e-08	1.25955e-111	1.18883e-09	3.45892e-21	4.57118e-52
C87	1	0.997929	0.0020692	3.47627e-122	2.16394e-07	1.75855e-06	1.32742e-40
C91	1	0.997919	0.00207867	3.49965e-122	2.17318e-07	1.76889e-06	1.33586e-40
C95	1	0.999977	2.27391e-05	3.40135e-129	3.97929e-07	1.09373e-18	3.14942e-49
C113	1	0.723907	0.276093	2.74675e-118	1.40829e-10	4.33205e-19	2.76274e-48
C120	1	0.996359	0.00364122	6.09307e-81	1.57267e-12	3.19105e-19	1.83023e-44
C128	1	1	2.5088e-10	1.18186e-126	7.10112e-16	5.63702e-25	6.62612e-52
C136	1	1	2.5148e-10	1.21472e-126	7.12343e-16	5.63595e-25	6.51085e-52
C137	1	1	2.49835e-10	1.20988e-126	7.07049e-16	5.64526e-25	6.69422e-52
C145	1	1	1.32411e-08	2.59587e-121	1.7555e-13	3.57462e-23	1.3448e-53
C146	1	0.999417	0.000582511	1.76509e-125	9.00312e-10	2.44573e-19	2.20776e-47
C147	1	0.999419	0.000581167	1.71811e-125	9.03707e-10	2.43112e-19	2.22483e-47
C148	1	0.999417	0.000583386	1.67856e-125	9.02404e-10	2.43494e-19	2.23594e-47
C152	1	0.999416	0.000583567	1.71557e-125	9.0394e-10	2.43406e-19	2.22473e-47
C153	1	0.999419	0.000581493	1.67733e-125	9.04666e-10	2.42525e-19	2.23797e-47
C154	1	0.999419	0.000580553	1.72281e-125	9.01179e-10	2.43759e-19	2.22264e-47
C173	1	0.689455	0.310545	1.64418e-127	2.16431e-09	4.67112e-19	1.66722e-51
C174	1	0.68914	0.31086	1.60042e-127	2.16571e-09	4.67345e-19	1.67319e-51
C175	1	1	2.75126e-09	1.49954e-112	1.77805e-13	2.33957e-20	4.33269e-40
C178	1	1	5.09048e-11	9.12042e-89	3.70975e-14	3.24458e-21	1.04703e-46
C182	1	1	1.9608e-09	3.40457e-107	2.19684e-13	2.71487e-19	2.3267e-28
C183	1	1	1.26788e-09	3.5556e-118	2.17247e-14	7.0567e-21	1.68471e-34
C184	1	1	5.46005e-09	3.42208e-125	2.1564e-14	1.70582e-22	4.52943e-50
C185	1	0.999676	0.000323625	1.72009e-104	5.58017e-12	1.02565e-19	7.13605e-45
C361	1	0.996355	0.00364525	6.08383e-81	1.57043e-12	3.19178e-19	1.84542e-44
C363	1	1	3.38764e-07	8.79142e-128	9.90109e-14	5.30049e-23	1.31324e-52
IFM40819	1	1	1.14696e-08	9.53291e-128	9.52487e-15	6.63762e-24	9.66543e-53
IFM47072	1	1	1.3599e-11	1.25722e-129	2.30587e-16	1.22541e-25	4.0618e-52
IFM47434	1	0.999717	0.000283463	9.07385e-123	5.79217e-12	5.45417e-21	5.149e-50
IFM47444	1	1	1.7324e-10	1.75655e-115	4.30107e-14	3.74338e-22	7.23474e-51
IFM47450	1	1	2.90761e-10	6.83053e-118	6.13673e-15	1.60704e-23	2.54703e-53
IFM47453	1	1	3.32554e-11	7.45355e-129	2.04724e-16	9.14985e-26	2.84338e-53
IFM47456	1	1	2.90863e-10	6.72534e-118	6.13597e-15	1.60359e-23	2.57533e-53
IFM48051	1	1	1.06793e-08	2.24801e-125	5.62308e-15	1.90412e-23	1.35184e-51
IFM48627	1	1	2.40418e-10	5.32767e-126	1.3687e-15	2.37541e-24	3.58462e-53
IFM50886	1	1	2.52933e-11	1.30004e-128	1.9373e-16	9.22418e-26	1.2812e-53
IFM50916	1	1	8.9838e-08	2.19357e-123	7.26912e-13	5.23954e-23	1.84617e-53
IFM51357	1	1	8.57685e-11	4.13963e-126	5.30519e-16	5.62277e-25	4.54537e-52
IFM51746	1	1	3.67469e-11	6.90956e-128	2.81367e-16	1.37612e-25	7.66495e-54
IFM51978	1	0.949711	0.0502733	2.14134e-125	1.5305e-05	1.20928e-16	8.10333e-46
IFM55369-1	1	1	3.743e-10	5.93868e-127	7.20971e-16	2.55695e-25	2.93094e-53
IFM55548	1	1	1.52758e-09	1.99381e-126	5.79104e-15	1.0992e-24	7.24406e-53
IFM58067	1	1	2.95286e-11	7.68944e-129	1.68743e-16	7.76953e-26	1.03077e-53
IFM58524	1	1	2.50489e-07	3.17133e-124	9.29092e-13	4.26685e-22	4.39216e-53
IFM59073	1	1	8.98102e-08	2.14625e-123	7.25676e-13	5.24142e-23	1.85547e-53
IFM59362	1	1	4.75041e-11	3.10079e-127	1.84942e-16	1.08655e-25	8.89221e-54
IFM59985	1	1	3.00498e-11	1.33865e-129	1.69397e-16	7.82516e-26	4.87565e-54
IFM61572	1	1	4.16145e-11	2.20012e-128	3.02547e-16	2.1411e-25	1.87806e-53
IFM62709	1	1	3.5731e-11	6.06608e-129	2.4334e-16	1.4684e-25	8.22292e-53
IFM64563	1	0.566451	0.433549	2.33554e-127	4.87573e-09	9.0749e-19	2.70136e-51
111-C-1-76s-1	1	0.992766	0.00723405	2.79097e-80	6.98562e-11	7.8494e-18	1.25516e-44
616-D-2-23L-5	1	1	1.7817e-10	9.48466e-75	8.33829e-12	2.64938e-19	2.77854e-52
473-E-1-7-1	1	0.999677	0.000322853	1.50472e-104	5.60063e-12	1.02659e-19	7.26251e-45
47-C-1-72L-1	1	0.999505	0.000321801	2.51685e-119	0.00017272	9.48431e-12	7.47423e-39
875-E-1-65L-4	1	0.908396	0.0916041	6.90859e-122	1.17428e-07	6.54983e-18	1.65442e-50
766-E-1-65L-2	1	1	1.50392e-09	6.26566e-113	1.84934e-15	5.16003e-22	6.08579e-39
305-B-1-48-5	1	0.992852	0.00714763	2.40612e-80	6.93148e-11	7.72173e-18	1.30838e-44
100-C-1-80s-1	1	1	9.52334e-11	1.51204e-118	1.9207e-15	1.37584e-24	7.02998e-54
122-B-1-75L-1	1	1	1.13293e-09	7.65701e-113	8.75969e-14	5.38794e-21	4.95375e-36
AFIS2068	1	1	1.53133e-10	2.18919e-74	6.42043e-12	2.30732e-19	2.44498e-52
AFIS1492	1	0.999992	8.30409e-06	8.90263e-119	6.05178e-10	2.11081e-21	2.55929e-56
AFIS1415	1	0.939017	0.060983	1.35894e-122	1.78436e-07	1.51786e-16	9.03987e-49
AFIS2064	1	1	2.45096e-08	1.02215e-106	3.76427e-08	2.64841e-18	4.91761e-44
AFIS2062	1	0.999997	2.80255e-06	1.95818e-118	2.21751e-09	6.51161e-21	8.10288e-53
AFIS2009	1	1	3.93236e-11	2.47002e-127	1.62811e-16	6.55744e-26	1.9839e-54
AFIS1990	1	1	3.16236e-09	1.21352e-127	5.0693e-15	6.39099e-24	4.33254e-51
AFIS1956	1	0.994112	0.00588765	2.3335e-125	5.06417e-10	7.00697e-20	5.03455e-49
AFIS1938	1	1	2.39838e-08	5.22328e-128	4.9234e-14	5.85897e-24	3.41915e-53
AFIS1933	1	1	4.34286e-08	9.43691e-121	2.29045e-11	7.7837e-23	3.44637e-54
AFIS1926	1	0.999937	6.34505e-05	1.02435e-117	2.21682e-11	7.82425e-21	9.32266e-53
AFIS1903	1	0.714384	0.285616	2.62342e-129	1.69114e-07	1.85705e-18	2.44761e-50
AFIS1898	1	0.714385	0.285615	2.63535e-129	1.691e-07	1.85689e-18	2.44766e-50
AFIS1878	1	0.999998	1.53517e-06	1.20117e-105	1.93134e-11	7.73486e-20	1.17137e-48
AFIS1876	1	0.999996	3.62558e-06	1.55004e-126	3.47056e-11	8.9628e-21	9.4652e-50
AFIS1873	1	1	1.46394e-10	6.83202e-129	2.17509e-14	2.73903e-25	3.44443e-54
AFIS1820	1	1	2.2569e-08	1.10058e-100	5.34623e-08	5.80623e-18	8.32127e-54
AFIS1817	1	1	2.40169e-08	5.23336e-128	4.93212e-14	5.87215e-24	3.42814e-53
AFIS1786	1	0.9987	0.00130022	1.50888e-128	7.48549e-08	2.70632e-18	2.50575e-48
AFIS1785	1	0.994109	0.00589071	2.33959e-125	5.06765e-10	7.01485e-20	5.04462e-49
AFIS1783	1	1	1.53133e-10	2.18919e-74	6.42043e-12	2.30732e-19	2.44498e-52
AFIS1738	1	0.997958	0.00204179	3.63467e-123	7.2994e-11	3.6208e-20	1.04257e-50
AFIS1737	1	0.997955	0.0020446	3.64168e-123	7.31231e-11	3.62893e-20	1.04531e-50
AFIS1457	1	1	2.71678e-08	2.18057e-110	6.58565e-13	2.9641e-20	8.6785e-36
AFIS1622	1	1	2.51613e-08	3.82896e-125	2.38501e-12	6.38964e-23	7.56123e-53
AFIS1587	1	0.999998	2.10887e-06	4.24212e-121	8.51295e-09	2.13421e-21	1.63976e-53
AFIS1554	1	1	4.24223e-10	3.45417e-124	3.21882e-13	3.08478e-24	7.01508e-54
AFIS1549	1	1	4.24223e-10	3.45417e-124	3.21882e-13	3.08478e-24	7.01508e-54
AFIS1543	1	0.960092	0.0399081	3.91602e-124	1.8533e-07	2.78279e-18	1.85569e-49
AFIS1542	1	0.999993	6.50213e-06	4.42549e-124	1.76153e-08	2.42838e-20	1.84904e-51
AFIS1541	1	0.999987	1.10197e-05	1.56138e-121	2.45856e-06	2.81242e-19	8.58561e-51
AFIS1527	1	0.999995	4.57541e-06	1.14042e-121	6.06721e-07	4.4325e-20	4.79482e-54
AFIS1526	1	0.994126	0.0058735	2.2354e-125	5.05566e-10	6.9929e-20	5.09694e-49
B11973	1	1	1.15509e-09	2.72267e-70	4.26771e-10	1.4487e-17	6.91381e-53
B11965	1	0.999987	1.33503e-05	6.55321e-126	5.88097e-10	3.49777e-21	1.0471e-54
AFIS1522	1	0.999992	7.71115e-06	1.01554e-123	8.75667e-09	2.74252e-20	5.73336e-52
B11959	1	1	2.32506e-07	1.90342e-122	4.19095e-10	1.43815e-22	1.30815e-55
AFIS3199	1	0.999999	1.27729e-06	4.43248e-121	1.20545e-10	6.35544e-22	9.4993e-54
AFIS3137	1	0.999999	1.27864e-06	4.43554e-121	1.20722e-10	6.37033e-22	9.53721e-54
AFIS3068	1	1	3.56583e-08	1.08942e-116	5.70805e-11	3.39689e-23	1.32633e-56
AFIS2575	1	1	7.62294e-10	9.23403e-126	1.87347e-15	3.37782e-24	9.20745e-52
AFIS2567	1	0.91454	0.0854598	6.86118e-119	1.57833e-07	1.59874e-16	1.09621e-50
AFIS2558	1	0.999999	8.28889e-07	1.29982e-120	2.36413e-10	1.39967e-21	2.68423e-54
AFIS1516	1	0.99996	3.98254e-05	5.24319e-118	4.92395e-07	5.04038e-19	2.30454e-52
AFIS2512	1	1	1.64755e-08	1.97461e-102	7.56234e-12	1.92602e-20	1.05792e-52
AFIS2503	1	1	2.51745e-08	3.83897e-125	2.38666e-12	6.39685e-23	7.57637e-53
AFIS2488	1	1	2.51745e-08	3.83897e-125	2.38666e-12	6.39685e-23	7.57637e-53
AFIS2487	1	1	2.52093e-08	3.84638e-125	2.39089e-12	6.41123e-23	7.59631e-53
AFIS2413	1	0.973789	0.0249075	4.82229e-113	0.00130309	1.54918e-16	2.5344e-54
AFIS2400	1	0.999936	6.3557e-05	9.88873e-118	2.22368e-11	7.83271e-21	9.31899e-53
AFIS1511	1	1	7.56107e-08	1.69721e-121	5.72249e-11	7.23501e-22	5.73578e-51
AFIS2351B	1	1	2.41987e-08	1.08173e-102	1.57381e-11	1.33009e-20	2.28233e-52
AFIS2305	1	1	3.56059e-08	1.1187e-116	5.70176e-11	3.39365e-23	1.32099e-56
AFIS2288	1	1	3.56059e-08	1.1187e-116	5.70176e-11	3.39365e-23	1.32099e-56
AFIS2275	1	0.999993	6.49433e-06	4.40325e-124	1.75807e-08	2.42902e-20	1.87126e-51
AFIS2247	1	0.998698	0.00130217	1.51664e-128	7.50045e-08	2.70353e-18	2.50798e-48
AFIS2242	1	0.999982	7.69926e-06	5.15501e-121	1.04396e-05	2.43242e-19	8.91144e-52
AFIS2224	1	0.999995	5.3928e-06	7.30136e-118	4.29788e-08	7.712e-21	6.5989e-55
AFIS2211	1	0.999998	1.54768e-06	6.94427e-118	4.16973e-09	2.21579e-19	1.39167e-51
AFIS2202	1	1	1.45088e-10	7.05535e-129	2.15923e-14	2.71248e-25	3.34868e-54
AFIS1499	1	0.999882	0.000117661	1.04607e-128	2.60481e-09	9.75116e-21	3.29362e-52
AFIS2188	1	0.99847	3.62255e-05	1.05168e-120	0.00149332	8.87828e-18	7.15358e-52
AFIS2164	1	0.994606	0.00539421	5.96144e-121	2.61227e-07	1.16248e-18	1.71468e-50
AFIS2159	1	1	4.04911e-09	6.72136e-126	4.79435e-15	2.81897e-24	8.21115e-53
AFIS2157	1	0.999882	0.000117723	1.04881e-128	2.60661e-09	9.76216e-21	3.30022e-52
AFIS2150	1	0.999882	0.000118106	1.09094e-128	2.61436e-09	9.81445e-21	3.31287e-52
AFIS2105	1	1	3.56059e-08	1.1187e-116	5.70176e-11	3.39365e-23	1.32099e-56
AFIS2098	1	0.999937	6.3457e-05	1.04964e-117	2.21152e-11	7.8273e-21	9.32751e-53
AFIS2093	1	1	2.44702e-08	1.02029e-106	3.75676e-08	2.64537e-18	4.95262e-44
CM38	1	0.994296	0.00565653	9.95374e-123	4.72862e-05	7.4216e-17	3.26599e-48
15-33	1	0.99984	0.000159973	4.50808e-92	1.04741e-09	7.052e-18	6.47824e-52
P80	1	0.984974	0.0150256	1.72136e-125	3.0942e-09	1.19673e-19	1.50675e-50
CON4	1	0.999982	1.10793e-05	2.72988e-97	6.44695e-06	6.49603e-14	1.89748e-49
CAPA-A	1	0.999679	0.000321002	1.5173e-104	5.56885e-12	1.01505e-19	7.20266e-45
210-L-2-22-4	1	1	2.04825e-07	6.19112e-110	2.00726e-09	1.36184e-18	6.3561e-44
205-L-2-15-4	1	0.717146	0.282854	5.31516e-125	2.78203e-10	1.103e-19	5.37433e-52
AB01_C5_NRZ-2016-071	1	1	4.44626e-10	5.0176e-97	8.89672e-13	1.21388e-20	8.8403e-50
AB01_C50_NRZ-2018-649	1	1	1.05476e-09	6.85748e-114	2.28069e-14	3.05685e-20	7.07405e-32
AB01_C41_NRZ-2018-300	1	1	1.27429e-08	1.07799e-98	1.15814e-12	3.14481e-13	3.97593e-44
AB01_C3_NRZ-2016-032	1	1	4.86145e-11	1.20244e-88	3.52419e-14	2.91371e-21	9.70684e-47
AB01_C38_NRZ-2018-281	1	0.981994	0.0180063	7.29371e-111	9.69845e-11	3.06472e-19	1.03936e-46
AB01_C37_NRZ-2018-272	1	0.999089	0.00024463	3.11916e-106	1.00485e-05	0.000656803	3.06413e-28
AB01_C31_NRZ-2018-043	1	1	1.72409e-09	2.05659e-114	1.38983e-15	3.22038e-23	2.98381e-46
AB01_C26_NRZ-2017-434	1	1	1.19085e-07	6.61926e-111	3.58689e-11	4.49667e-17	5.80929e-31
AB01_C21_NRZ-2017-283	1	0.999994	6.28815e-06	7.71868e-79	1.18285e-14	2.7528e-21	2.50751e-48
AB01_C18_NRZ-2017-195	1	1	4.82784e-11	1.25237e-88	3.49723e-14	2.90184e-21	9.85543e-47
AB01_C16_NRZ-2017-115	1	1	1.29787e-11	3.33934e-106	2.79743e-15	5.43e-24	9.81795e-53
AB01_C15_NRZ-2017-096	1	1	2.71025e-08	2.19351e-110	6.55711e-13	2.95955e-20	8.77524e-36
AB01_C14_NRZ-2017-076	1	1	4.84751e-11	1.21051e-88	3.51303e-14	2.90642e-21	9.71661e-47
656-G-2-14-1	1	1	2.66667e-14	2.01215e-63	5.74223e-18	3.35944e-24	1.45848e-49
64-C-1-90L-1	1	1	3.83691e-10	1.28461e-122	4.63619e-14	3.80425e-23	9.61686e-50
153-A-2-48s-2	1	1	1.14121e-09	7.38282e-113	8.86199e-14	5.44006e-21	4.9291e-36
588-I-1-48-3	1	1	2.04717e-07	6.19704e-110	2.00514e-09	1.3616e-18	6.38646e-44
569-H-1-10-6	1	1	2.25652e-07	1.03651e-86	2.27515e-15	4.95877e-22	1.02295e-46
545-K-1-8L-3	1	1	1.31673e-08	5.92833e-86	3.21647e-16	7.70847e-23	5.2054e-47
542-K-1-48s-1	1	1	1.79774e-09	1.97291e-70	1.61232e-12	9.50936e-10	7.79163e-38
167-K-1-34L-1	1	1	5.49142e-09	3.38817e-125	2.16783e-14	1.70925e-22	4.52154e-50
476-H-1-21-9	1	1	2.13901e-10	7.58376e-84	3.07702e-14	1.17279e-17	2.37231e-28
459-H-1-21-5	1	1	2.05598e-07	6.15565e-110	2.01399e-09	1.36516e-18	6.3138e-44
128-A-2-27s-1	1	1	1.13293e-09	7.65701e-113	8.75969e-14	5.38794e-21	4.95375e-36
319-B-1-30-1	1	0.999073	0.000926912	2.89277e-76	3.04587e-12	2.83989e-19	1.7852e-45
269-I-1-32-2	1	1	2.05002e-07	6.22119e-110	2.00937e-09	1.36197e-18	6.28479e-44
254-F-1-13L-3	1	0.72208	0.27792	2.658e-118	1.41834e-10	4.34659e-19	2.7497e-48
240-F-1-13L-1	1	0.722558	0.277442	2.61103e-118	1.421e-10	4.3416e-19	2.74092e-48
74-C-1-94L-2	1	0.986593	4.90131e-05	3.76589e-115	0.0133584	2.12651e-14	4.5652e-40
698-L-3-11-2	1	0.992834	0.00716556	2.88524e-80	6.92325e-11	7.79516e-18	1.27116e-44
672-L-3-11-1	1	1	2.06076e-07	6.08918e-110	2.01975e-09	1.36956e-18	6.33964e-44
CM7555	1	1	1.47696e-09	6.04001e-113	1.82962e-15	5.05392e-22	5.76477e-39
TP12	1	1	5.44035e-08	4.78055e-72	1.47663e-08	5.16653e-16	1.18179e-51
CM7632	1	1	3.65319e-09	7.2742e-74	3.39034e-09	2.31578e-17	6.01447e-53
ATCC204305	1	1	5.46832e-08	4.20428e-123	4.69939e-14	9.33364e-24	2.083e-54
CM5757	1	0.717083	0.282917	5.43186e-125	2.78652e-10	1.10251e-19	5.34694e-52
IFM59056	2	0.0703885	0.929611	8.12445e-127	3.44191e-09	8.68351e-19	3.08705e-51
IFM59350	2	3.48052e-10	1	5.2638e-131	1.47154e-11	1.13098e-21	2.90343e-57
IFM59352	2	3.48629e-10	1	5.26995e-131	1.47148e-11	1.1298e-21	2.90217e-57
IFM59360-1	2	1.04451e-07	0.778786	1.3445e-123	0.221214	1.88864e-15	8.13879e-49
IFM59363-1	2	1.42451e-10	1	6.9721e-133	4.22525e-13	1.95169e-22	6.39325e-58
IFM59365	2	1.45011e-10	1	7.54364e-133	4.37103e-13	1.98968e-22	6.251e-58
IFM59634	2	3.1372e-08	1	6.57064e-130	2.79967e-12	1.31284e-21	9.79014e-58
IFM60236-1	2	1.42451e-10	1	6.9721e-133	4.22525e-13	1.95169e-22	6.39325e-58
IFM61407-1	2	4.72046e-11	1	6.65644e-134	9.17593e-13	1.2175e-22	3.87118e-58
IFM61409	2	4.69585e-11	1	6.72705e-134	9.15884e-13	1.21644e-22	3.8197e-58
IFM61410	2	4.69585e-11	1	6.72705e-134	9.15884e-13	1.21644e-22	3.8197e-58
IFM61578-1	2	8.0211e-08	1	6.79448e-129	1.31288e-10	1.55926e-20	5.69336e-54
IFM61610	2	0.00754719	0.137163	7.30153e-123	0.85529	1.76833e-14	2.89533e-47
IFM61961	2	1.52523e-09	1	3.33941e-132	2.87354e-12	1.48349e-21	2.48159e-56
IFM62313	2	1.52523e-09	1	3.33941e-132	2.87354e-12	1.48349e-21	2.48159e-56
IFM63352	2	0.000854816	0.999145	1.91543e-128	3.62284e-07	4.81744e-17	5.56912e-50
IFM63409	2	3.48629e-10	1	5.26995e-131	1.47148e-11	1.1298e-21	2.90217e-57
IFM63496	2	0.00968087	0.990319	2.87109e-126	1.51899e-08	1.66409e-18	6.84761e-51
IFM63501	2	5.21805e-09	0.999999	1.34124e-128	1.11354e-06	1.09307e-17	4.9508e-50
IFM63502	2	0.0096835	0.990316	2.87601e-126	1.51952e-08	1.66378e-18	6.85317e-51
IFM63530	2	5.21805e-09	0.999999	1.34124e-128	1.11354e-06	1.09307e-17	4.9508e-50
IFM63531	2	2.51377e-10	1	1.89515e-131	7.81115e-11	1.65778e-17	2.93967e-51
IFM63559-1	2	4.8749e-09	1	4.70146e-130	3.08515e-11	2.7216e-20	5.13135e-55
IFM63560-1	2	4.8749e-09	1	4.70146e-130	3.08515e-11	2.7216e-20	5.13135e-55
IFM63648	2	0.000854816	0.999145	1.91543e-128	3.62284e-07	4.81744e-17	5.56912e-50
IFM63655	2	0.339013	0.660987	9.05238e-121	4.01187e-09	7.3845e-18	3.5574e-50
IFM63660	2	0.338704	0.661296	9.06157e-121	4.01531e-09	7.39435e-18	3.5635e-50
IFM63666	2	3.07029e-09	1	9.33e-129	2.61339e-11	6.54625e-21	7.08276e-55
IFM63703	2	7.82902e-10	1	8.63074e-132	1.17201e-10	2.60133e-21	9.46943e-57
IFM63768	2	3.07029e-09	1	9.33e-129	2.61339e-11	6.54625e-21	7.08276e-55
IFM63772	2	3.06869e-09	1	9.34951e-129	2.61383e-11	6.5502e-21	7.09324e-55
IFM63854	2	7.82902e-10	1	8.63074e-132	1.17201e-10	2.60133e-21	9.46943e-57
IFM64159-1	2	1.1234e-08	1	8.10182e-131	5.17747e-11	2.98772e-20	6.36917e-55
IFM64160-1	2	1.12581e-08	1	8.24733e-131	5.18328e-11	2.98252e-20	6.37657e-55
IFM64184	2	1.66564e-08	1	1.69302e-135	1.2783e-09	1.39671e-19	1.78411e-52
IFM64302	2	1.51659e-09	1	3.30422e-130	2.80921e-11	2.74609e-20	1.77698e-57
IFM64312	2	0.000854816	0.999145	1.91543e-128	3.62284e-07	4.81744e-17	5.56912e-50
IFM64313	2	0.000854816	0.999145	1.91543e-128	3.62284e-07	4.81744e-17	5.56912e-50
IFM64471	2	0.000854816	0.999145	1.91543e-128	3.62284e-07	4.81744e-17	5.56912e-50
IFM64518	2	0.000854816	0.999145	1.91543e-128	3.62284e-07	4.81744e-17	5.56912e-50
IFM64794	2	0.000141631	0.999855	6.97744e-127	3.30015e-06	1.63389e-16	4.65408e-48
IFM60759	2	2.07894e-09	1	1.44249e-130	2.67411e-12	5.01617e-22	1.17042e-57
IFM62055	2	3.29246e-05	0.999967	4.08631e-127	5.77563e-10	1.75321e-19	2.0187e-52
IFM63893	2	4.07934e-10	1	3.12857e-133	1.29805e-12	5.63055e-22	5.73655e-57
IFM63953	2	1.50414e-09	1	3.47985e-130	6.95858e-11	7.5042e-20	1.44549e-54
C39	2	5.579e-06	0.999994	4.49331e-129	1.42269e-10	2.2293e-20	2.0772e-54
C42	2	8.18688e-10	1	1.1607e-136	3.00223e-12	1.23262e-21	6.54044e-56
C43	2	8.18688e-10	1	1.1607e-136	3.00223e-12	1.23262e-21	6.54044e-56
C44	2	8.18688e-10	1	1.1607e-136	3.00223e-12	1.23262e-21	6.54044e-56
C45	2	8.20466e-10	1	1.19985e-136	3.03272e-12	1.23914e-21	6.54042e-56
C46	2	8.18434e-10	1	1.18592e-136	3.00641e-12	1.2318e-21	6.50566e-56
C47	2	8.18688e-10	1	1.1607e-136	3.00223e-12	1.23262e-21	6.54044e-56
C48	2	8.18688e-10	1	1.1607e-136	3.00223e-12	1.23262e-21	6.54044e-56
C81	2	0.000138638	0.999861	1.94871e-129	4.16057e-11	1.20164e-20	5.85614e-54
C96	2	8.18688e-10	1	1.1607e-136	3.00223e-12	1.23262e-21	6.54044e-56
C127	2	0.000337366	0.999663	2.43577e-128	5.77159e-11	1.10571e-20	6.0842e-55
C130	2	7.92303e-10	1	7.691e-133	3.26154e-12	2.20042e-21	3.53722e-54
C131	2	7.90322e-10	1	7.52441e-133	3.2674e-12	2.19743e-21	3.5209e-54
C132	2	7.90552e-10	1	7.83875e-133	3.24654e-12	2.19768e-21	3.54621e-54
C135	2	7.97997e-10	1	7.79305e-133	3.24954e-12	2.2049e-21	3.59918e-54
C138	2	5.14241e-10	1	2.93965e-133	5.01091e-13	1.35925e-22	4.48445e-58
C164	2	5.10138e-09	1	1.53037e-130	2.37005e-11	1.79192e-20	2.08268e-54
C166	2	1.34752e-08	0.999816	6.4066e-127	0.00018412	3.94734e-18	3.9613e-53
C167	2	5.12664e-10	1	2.85203e-133	5.00265e-13	1.35501e-22	4.45117e-58
C169	2	0.127359	0.872603	2.92657e-122	3.76882e-05	4.37135e-17	8.59671e-49
C170	2	0.127359	0.872603	2.92657e-122	3.76882e-05	4.37135e-17	8.59671e-49
C180	2	0.000330324	0.99967	2.25691e-128	5.78098e-11	1.10335e-20	5.91832e-55
C190	2	5.15617e-10	1	2.92198e-133	4.99934e-13	1.35447e-22	4.47904e-58
C191	2	5.80193e-10	1	1.00918e-128	6.90993e-12	4.11886e-19	2.38622e-55
C272	2	1.06281e-08	1	3.8603e-128	6.13971e-11	1.31665e-19	2.20695e-53
C275	2	5.76956e-10	1	9.67314e-129	6.91807e-12	4.11741e-19	2.37362e-55
IFM41359	2	1.29523e-09	1	3.28821e-131	3.84863e-12	5.61046e-22	4.12614e-57
IFM46074	2	1.56734e-08	1	7.12317e-133	9.66469e-11	5.74477e-20	7.2074e-55
IFM46896	2	1.42451e-10	1	6.9721e-133	4.22525e-13	1.95169e-22	6.39325e-58
IFM47440	2	2.1033e-09	1	8.08039e-131	1.91424e-11	3.26953e-21	6.25642e-57
IFM49895	2	6.78924e-10	1	4.46399e-134	5.27989e-11	3.38024e-21	1.00467e-56
IFM50230	2	8.11327e-09	1	4.2447e-130	2.45154e-12	3.07494e-22	3.22331e-57
IFM50268	2	1.83878e-08	1	3.82198e-129	1.51989e-07	8.85266e-18	1.84344e-54
IFM50917	2	0.000114705	0.999885	1.34157e-128	2.15105e-10	4.35032e-19	6.21182e-52
IFM50999	2	1.12853e-09	1	3.49944e-132	6.43716e-11	5.84534e-21	2.3201e-55
IFM51748	2	6.42256e-10	1	1.56528e-132	4.52411e-10	2.97067e-20	4.40133e-54
IFM57141	2	9.92497e-10	1	7.35334e-133	3.27093e-10	5.15121e-21	8.88397e-57
IFM57536	2	2.24948e-10	1	1.52906e-136	5.85854e-12	2.60868e-21	1.45826e-55
IFM57550	2	2.08142e-09	1	1.44335e-130	2.67755e-12	5.01848e-22	1.1713e-57
IFM59359	2	0.205347	0.794653	1.03669e-125	3.53713e-08	2.37364e-17	4.13551e-48
IFM59633	2	4.6944e-11	1	6.87323e-134	9.1716e-13	1.21563e-22	3.79939e-58
IFM59987	2	1.28419e-06	0.999999	4.74346e-135	7.67566e-12	3.2785e-21	1.05954e-54
IFM60369	2	2.25903e-09	1	4.55624e-131	2.37357e-08	5.12493e-20	4.10056e-55
IFM60748	2	1.13399e-10	1	3.08088e-135	4.90252e-12	5.88641e-22	1.99729e-57
IFM60994	2	1.42715e-08	0.999944	7.11143e-124	5.59214e-05	2.70305e-18	5.90419e-56
IFM61959	2	0.0051404	0.99486	1.874e-125	1.47954e-08	5.37526e-18	2.80926e-49
IFM62054	2	1.50414e-09	1	3.47985e-130	6.95858e-11	7.5042e-20	1.44549e-54
IFM62153	2	8.23429e-06	0.999992	1.42144e-127	3.39669e-09	9.63931e-19	8.6305e-51
IFM62241	2	4.5659e-10	1	1.48405e-132	8.17578e-12	8.35264e-22	2.68423e-56
IFM62400	2	5.56623e-10	1	1.59624e-133	2.68729e-12	7.29568e-22	1.29596e-56
IFM62521	2	1.43631e-08	0.999944	7.06396e-124	5.58735e-05	2.71695e-18	5.97696e-56
IFM63141	2	4.40269e-08	0.999996	5.33012e-127	4.0908e-06	1.87182e-18	4.70692e-54
IFM63311	2	6.59703e-10	1	5.27798e-134	1.41911e-11	1.71855e-21	4.72981e-57
IFM64666	2	1.4255e-08	0.999944	6.94414e-124	5.57522e-05	2.70411e-18	5.92648e-56
711-B-1-43-1	2	1.53796e-05	0.999985	1.35534e-95	2.12397e-12	8.48311e-20	1.50847e-50
68-C-1-93L-3	2	5.79117e-10	1	9.29037e-129	6.96117e-12	4.12371e-19	2.37796e-55
83-D-2-47L-1	2	6.90185e-06	0.999993	1.28979e-118	4.7064e-11	1.19474e-19	6.472e-50
383-C-1-27s-1	2	5.41551e-06	0.999995	1.13507e-127	6.33641e-10	2.72966e-19	1.87984e-52
336-E-1-49-1	2	9.57386e-11	1	5.73168e-132	3.63041e-12	1.01688e-21	2.16439e-55
327-C-1-28L-2	2	6.00926e-10	1	5.63033e-133	3.43912e-12	2.54344e-22	5.77151e-58
121-B-1-67L-1	2	1.11236e-09	1	2.85606e-133	4.90245e-10	1.82175e-20	7.70734e-55
AFIS1417	2	0.0205058	0.979493	4.9146e-124	1.35776e-06	2.22864e-16	7.08338e-52
AFIS2066	2	6.4174e-07	0.99962	3.49604e-123	0.000379643	1.54182e-17	2.16875e-52
AFIS2063	2	9.24723e-07	0.986023	1.11263e-128	0.0139765	3.77138e-17	2.9466e-53
AFIS2060	2	0.0518016	0.948189	3.5868e-126	9.21371e-06	1.47864e-16	5.82911e-47
AFIS2059	2	7.18055e-05	0.999927	1.91391e-133	7.60299e-07	1.83133e-18	1.92055e-52
AFIS1489	2	0.000605264	0.999395	3.78808e-131	1.55853e-07	2.39926e-17	5.53345e-48
AFIS1948	2	9.25894e-08	0.93163	1.91565e-121	0.0683694	5.31189e-16	1.99579e-54
AFIS1946	2	0.000107256	0.999893	8.34024e-132	5.38077e-09	1.34768e-18	3.13247e-50
AFIS1484	2	0.0128878	0.987112	5.78052e-130	7.46463e-08	2.24673e-18	4.2503e-51
AFIS1886	2	0.000429049	0.985665	1.06765e-123	0.0139061	1.44049e-15	2.40552e-48
AFIS1885	2	7.19788e-05	0.999927	1.97058e-133	7.60187e-07	1.83683e-18	1.94869e-52
AFIS1874	2	7.19831e-05	0.999927	1.94054e-133	7.6035e-07	1.8394e-18	1.93689e-52
AFIS1866	2	9.25894e-08	0.93163	1.91565e-121	0.0683694	5.31189e-16	1.99579e-54
AFIS1861	2	0.000107256	0.999893	8.34024e-132	5.38077e-09	1.34768e-18	3.13247e-50
AFIS1857	2	6.40454e-07	0.99962	3.37504e-123	0.000379737	1.54093e-17	2.17152e-52
AFIS1460	2	6.40694e-07	0.99962	3.30976e-123	0.000379486	1.5413e-17	2.19182e-52
AFIS1458	2	1.26888e-05	0.999987	4.45039e-129	3.40387e-09	1.49782e-19	1.31625e-53
AFIS1782	2	6.40694e-07	0.99962	3.30976e-123	0.000379486	1.5413e-17	2.19182e-52
AFIS1775	2	6.40694e-07	0.99962	3.30976e-123	0.000379486	1.5413e-17	2.19182e-52
AFIS1722	2	1.4485e-05	0.999986	5.67526e-128	1.07164e-10	2.92179e-20	1.7777e-53
AFIS1709	2	1.11219e-05	0.999989	2.35988e-128	1.32258e-08	3.06221e-19	1.06312e-53
AFIS1670	2	2.17842e-08	1	2.11596e-131	1.41908e-11	1.84444e-21	1.90171e-56
AFIS1663	2	8.06718e-08	0.983946	4.67984e-128	0.0160543	4.66891e-16	6.95676e-49
AFIS1659	2	4.43983e-05	0.999949	2.99291e-127	7.02541e-06	1.31435e-17	7.95414e-53
AFIS1635	2	7.18055e-05	0.999927	1.91391e-133	7.60299e-07	1.83133e-18	1.92055e-52
AFIS1456	2	0.00167093	0.998294	1.3552e-120	3.50017e-05	2.19378e-16	4.03524e-46
AFIS1613	2	0.000140076	0.99986	2.1511e-129	4.14685e-11	1.21538e-20	5.95366e-54
AFIS1608	2	7.73687e-07	0.999959	2.27804e-126	4.00645e-05	9.00763e-18	6.08528e-55
AFIS1599	2	1.38925e-09	1	9.66787e-133	9.78138e-13	7.93099e-22	1.4043e-55
B11982	2	5.34978e-08	0.952315	5.08159e-126	9.63945e-07	0.0476842	5.40943e-40
B11978	2	5.34978e-08	0.952315	5.08159e-126	9.63945e-07	0.0476842	5.40943e-40
B11969	2	1.05085e-06	0.999999	2.55626e-130	1.18361e-09	4.55435e-20	1.2363e-54
B11957	2	5.34978e-08	0.952315	5.08159e-126	9.63945e-07	0.0476842	5.40943e-40
B11943	2	5.35273e-08	0.952342	5.07114e-126	9.63811e-07	0.0476568	5.40159e-40
B11930	2	5.34978e-08	0.952315	5.08159e-126	9.63945e-07	0.0476842	5.40943e-40
B11927	2	5.34978e-08	0.952315	5.08159e-126	9.63945e-07	0.0476842	5.40943e-40
AFIS2574	2	3.11214e-05	0.968418	1.05923e-123	0.0315514	2.01913e-16	7.27908e-52
AFIS2506	2	4.31238e-05	0.999957	5.24565e-130	1.09785e-08	2.57209e-19	1.57654e-53
AFIS2393	2	7.18055e-05	0.999927	1.91391e-133	7.60299e-07	1.83133e-18	1.92055e-52
AFIS1501	2	0.011512	0.988488	1.42668e-130	2.39451e-07	5.69638e-17	1.78988e-48
AFIS2231	2	8.06718e-08	0.983946	4.67984e-128	0.0160543	4.66891e-16	6.95676e-49
AFIS2219	2	3.89999e-07	0.999987	1.15404e-129	1.23377e-05	1.0679e-17	2.45944e-51
AFIS2194	2	7.18055e-05	0.999927	1.91391e-133	7.60299e-07	1.83133e-18	1.92055e-52
AFIS2165	2	9.25894e-08	0.93163	1.91565e-121	0.0683694	5.31189e-16	1.99579e-54
AFIS2162	2	0.380019	0.61998	1.59125e-125	1.09524e-06	8.68852e-18	3.34498e-51
AFIS1493	2	0.197355	0.802645	6.21035e-125	1.4256e-09	4.16034e-19	6.28526e-52
AFIS2123	2	0.0973937	0.902606	3.88407e-128	1.33595e-07	3.96375e-18	8.62584e-51
AFIS2122	2	0.0973937	0.902606	3.88407e-128	1.33595e-07	3.96375e-18	8.62584e-51
229-K-1-24L-1	2	1.34681e-08	0.999816	6.39093e-127	0.000184166	3.95005e-18	3.96707e-53
220-L-2-11-4	2	2.12716e-09	1	1.60021e-130	3.08229e-10	7.55375e-20	1.24345e-55
197-L-2-7-2	2	7.82016e-10	1	8.78435e-132	1.17389e-10	2.60113e-21	9.42565e-57
112-B-1-78L-1	2	6.86835e-06	0.999993	1.22227e-118	4.72254e-11	1.1944e-19	6.4172e-50
182-K-1-3L-4	2	0.00427836	0.716824	7.01645e-124	0.278898	5.88593e-16	3.22737e-54
AB01_C8_NRZ-2016-141	2	0.106654	0.893346	7.89471e-106	8.94991e-11	2.49119e-18	3.38138e-45
AB01_C42_NRZ-2018-307	2	1.02145e-09	1	6.2809e-133	6.85261e-11	2.86001e-20	3.59294e-54
179-K-1-1L-5	2	0.106147	0.893853	7.97585e-106	8.98416e-11	2.4933e-18	3.3381e-45
AB01_C36_NRZ-2018-236	2	1.57159e-05	0.999984	1.73858e-95	2.10756e-12	8.49544e-20	1.53223e-50
AB01_C33_NRZ-2017-101	2	0.0447423	0.955258	1.84078e-111	3.28983e-10	4.03919e-18	6.97866e-44
AB01_C23_NRZ-2017-346	2	6.87559e-06	0.999993	1.30362e-118	4.70938e-11	1.19646e-19	6.42525e-50
AB01_C22_NRZ-2017-322	2	6.87315e-06	0.999993	1.28074e-118	4.71288e-11	1.19611e-19	6.42845e-50
625-H-1-26-1	2	7.87395e-10	1	8.68337e-132	1.17718e-10	2.60699e-21	9.53761e-57
592-I-1-49-3	2	0.000329908	0.99967	2.24049e-128	5.76292e-11	1.10228e-20	5.93731e-55
93-D-2-48L-1	2	0.000140519	0.999859	2.26344e-129	4.16435e-11	1.213e-20	6.03665e-54
91-D-2-50s-1	2	6.04218e-10	1	5.84915e-133	3.45604e-12	2.54108e-22	5.77317e-58
815-A-2-34L-2	2	5.32441e-05	0.991168	1.56056e-120	0.00877886	3.38839e-16	1.09721e-51
78-C-1-99L-2	2	0.0267078	0.973292	7.10288e-123	5.87301e-08	5.55067e-18	3.81895e-50
540-K-1-1L-2	2	1.59081e-05	0.999984	1.64749e-95	2.1086e-12	8.5002e-20	1.57234e-50
454-A-3-40L-1	2	0.00011438	0.999886	2.14864e-97	3.39661e-10	5.40639e-16	1.78523e-45
347-E-1-46-2	2	0.0023233	0.997677	1.07522e-124	8.26405e-09	1.26094e-18	3.9617e-50
2-D-2-15L-3	2	6.01231e-10	1	5.74415e-133	3.4585e-12	2.54183e-22	5.73745e-58
24-C-1-93s-1	2	5.80073e-10	1	9.39823e-129	6.97011e-12	4.12508e-19	2.37159e-55
754-A-3-37s-1	2	1.43267e-08	0.999944	7.14811e-124	5.59999e-05	2.70945e-18	5.92946e-56
703-E-1-66s-1	2	5.81208e-10	1	1.01777e-128	6.91399e-12	4.11812e-19	2.38421e-55
666-L-3-21-1	2	0.108379	0.891621	6.97995e-106	8.9984e-11	2.47842e-18	3.5147e-45
110-C-1-76s-2	2	5.80073e-10	1	9.39823e-129	6.97011e-12	4.12508e-19	2.37159e-55
akuBKU80	2	5.12771e-10	1	2.862e-133	5.00189e-13	1.35615e-22	4.46097e-58
CEA10	2	5.14317e-10	1	2.8821e-133	5.01621e-13	1.35764e-22	4.46073e-58
CM7510	2	0.000833121	0.999167	2.03124e-128	1.72471e-08	2.8817e-15	1.41347e-49
CM3248	2	3.31475e-11	1	8.70073e-137	1.33319e-12	7.86068e-22	4.24532e-56
452-C-1-51s-1	3	3.80513e-113	7.38143e-127	1	8.22544e-125	9.99722e-122	1.31852e-171
423-D-2-25L-3	3	6.37148e-113	1.17746e-126	1	1.36637e-124	1.41567e-121	1.52087e-171
AB01_C44_NRZ-2017-339	3	1.02285e-112	2.04657e-126	1	2.39172e-124	2.67659e-121	3.50938e-171
649-G-2-22-4	3	3.68577e-113	6.92255e-127	1	7.96087e-125	9.46191e-122	1.22466e-171
AB01_C11_NRZ-2017-040	3	3.19568e-113	6.1788e-127	1	7.28214e-125	8.44705e-122	8.07764e-172
164-K-1-3L-2	3	4.53414e-113	8.38999e-127	1	9.6828e-125	1.05664e-121	1.31307e-171
487-E-1-20-2	3	5.80096e-113	1.11874e-126	1	1.24967e-124	1.33786e-121	1.78006e-171
393-A-3-43s-1	3	5.32825e-113	1.03395e-126	1	1.21153e-124	1.28201e-121	1.26149e-171
289-I-1-2-2	3	2.96072e-113	5.56674e-127	1	6.58415e-125	7.3653e-122	8.68535e-172
265-I-1-22-4	3	3.89149e-113	7.56893e-127	1	8.43399e-125	1.02691e-121	1.35554e-171
264-I-1-22-5	3	4.13777e-113	8.00319e-127	1	9.16796e-125	9.52082e-122	9.56878e-172
243-F-1-33L-2	3	5.55029e-113	1.07801e-126	1	1.26229e-124	1.32773e-121	1.29934e-171
670-L-3-15-2	3	6.26921e-113	1.15764e-126	1	1.34395e-124	1.39633e-121	1.51669e-171
CM3262	3	8.54612e-113	1.66837e-126	1	1.95344e-124	2.11545e-121	2.63412e-171
CM2733	3	1.98612e-113	3.8062e-127	1	4.40649e-125	5.18013e-122	5.15241e-172
CM2730	3	4.34545e-113	8.51721e-127	1	9.62892e-125	1.17924e-121	1.66006e-171
CM7560	3	6.81931e-113	1.31989e-126	1	1.52637e-124	1.72585e-121	2.09768e-171
CM3249	3	3.67712e-113	7.04635e-127	1	7.98483e-125	8.47966e-122	8.46479e-172
CM3720	3	3.06973e-113	5.76313e-127	1	6.83481e-125	7.61255e-122	8.92911e-172
CM4602	3	5.09537e-113	1.01319e-126	1	1.14369e-124	1.18996e-121	1.21276e-171
CM3249b	3	3.74762e-113	7.18623e-127	1	8.15131e-125	8.64493e-122	8.61615e-172
CM2495	3	6.81931e-113	1.31989e-126	1	1.52637e-124	1.72585e-121	2.09768e-171
CM7570	3	1.96484e-113	3.76044e-127	1	4.36324e-125	5.12722e-122	5.0713e-172
TP32	3	4.3058e-101	1.27008e-114	1	1.13002e-112	2.69683e-110	8.7988e-159
CM4946	3	3.75894e-113	7.0249e-127	1	8.18244e-125	9.0209e-122	9.10265e-172
IFM57543-2	4	4.82383e-08	0.0318481	1.18611e-121	0.968152	1.42297e-16	1.11786e-53
IFM59984-1	4	4.82383e-08	0.0318481	1.18611e-121	0.968152	1.42297e-16	1.11786e-53
IFM60514-1	4	1.2778e-05	0.0319474	4.29449e-118	0.96804	1.08065e-15	9.98797e-50
IFM62103	4	7.38541e-09	0.00383319	1.61815e-123	0.996167	4.6564e-15	2.76965e-49
IFM62105-1	4	7.38541e-09	0.00383319	1.61815e-123	0.996167	4.6564e-15	2.76965e-49
IFM63312	4	9.30177e-16	1.3903e-12	3.25651e-125	1	3.97356e-20	4.74953e-55
IFM63406	4	4.26427e-07	3.46236e-06	1.68271e-121	0.999996	2.69589e-18	1.68248e-56
IFM63408	4	4.26427e-07	3.46236e-06	1.68271e-121	0.999996	2.69589e-18	1.68248e-56
IFM63599	4	9.27945e-16	1.39039e-12	3.21204e-125	1	3.9564e-20	4.70977e-55
IFM64792	4	1.42274e-10	7.14406e-06	1.95919e-126	0.999993	3.50126e-18	1.4218e-52
IFM64793	4	1.42003e-10	7.1292e-06	1.95012e-126	0.999993	3.49463e-18	1.4196e-52
IFM64796	4	9.31094e-16	1.39674e-12	3.17798e-125	1	3.94967e-20	4.68006e-55
IFM65494	4	4.28192e-07	3.48161e-06	1.67026e-121	0.999996	2.69538e-18	1.67658e-56
C34	4	3.36726e-13	3.28133e-12	5.60148e-126	1	2.03497e-10	3.56953e-45
C37	4	2.24553e-14	2.74652e-11	9.54855e-123	1	1.38342e-19	5.19164e-53
C40	4	6.44006e-13	9.25892e-09	1.70404e-122	1	1.42777e-19	4.47072e-55
C41	4	6.44299e-13	9.25669e-09	1.71176e-122	1	1.42359e-19	4.48285e-55
C53	4	1.54753e-11	2.15002e-11	1.97841e-128	1	2.50576e-10	1.32638e-43
C54	4	9.60858e-13	3.63734e-11	8.5232e-127	1	2.15003e-15	8.50572e-50
C55	4	1.54391e-11	2.14978e-11	1.94677e-128	1	2.51991e-10	1.31574e-43
C56	4	7.18512e-14	1.06564e-11	1.20671e-128	1	1.62942e-20	1.29868e-52
C57	4	7.20181e-14	1.06651e-11	1.27186e-128	1	1.64045e-20	1.28529e-52
C71	4	7.17722e-14	1.06527e-11	1.17616e-128	1	1.6239e-20	1.30506e-52
C72	4	7.17722e-14	1.06527e-11	1.17616e-128	1	1.6239e-20	1.30506e-52
C73	4	6.43311e-12	2.94829e-09	3.27728e-121	1	3.97932e-18	3.02254e-51
C74	4	6.43311e-12	2.94829e-09	3.27728e-121	1	3.97932e-18	3.02254e-51
C117	4	1.10124e-14	1.12157e-12	3.26782e-131	1	7.58983e-21	3.719e-52
C118	4	4.80651e-16	5.96014e-13	3.86458e-126	1	8.92183e-21	2.21256e-56
C124	4	2.22278e-13	2.11785e-11	1.2015e-134	1	8.58419e-20	4.33471e-47
C126	4	2.22278e-13	2.11785e-11	1.2015e-134	1	8.58419e-20	4.33471e-47
C129	4	8.67727e-15	8.00364e-13	3.95549e-135	1	8.01755e-21	1.64754e-48
C139	4	8.67727e-15	8.00364e-13	3.95549e-135	1	8.01755e-21	1.64754e-48
C140	4	2.22519e-13	2.12064e-11	1.20579e-134	1	8.5936e-20	4.33867e-47
C165	4	1.09467e-08	0.00546583	1.28352e-122	0.994534	1.87118e-16	3.90392e-50
C168	4	2.11702e-10	5.21353e-08	1.98389e-119	1	1.76514e-17	4.51666e-52
C172	4	2.12062e-10	5.22079e-08	1.9444e-119	1	1.76878e-17	4.54713e-52
C176	4	2.1195e-10	5.23985e-08	1.94457e-119	1	1.77071e-17	4.54512e-52
C179	4	2.04048e-08	4.24271e-07	2.4712e-128	1	3.63375e-17	2.44958e-49
C181	4	1.09552e-08	0.00546718	1.28698e-122	0.994533	1.87035e-16	3.89921e-50
C187	4	8.67727e-15	8.00364e-13	3.95549e-135	1	8.01755e-21	1.64754e-48
C189	4	3.86357e-12	1.58432e-08	1.74732e-128	1	3.91744e-17	5.94769e-49
C222	4	4.08511e-16	4.05142e-13	3.38708e-127	1	1.99165e-21	2.42847e-56
C343	4	4.10807e-14	4.18807e-11	6.73015e-132	1	6.49754e-20	3.8929e-50
C344	4	7.76533e-10	8.79528e-06	1.8665e-122	0.999991	1.93458e-13	4.17227e-51
C345	4	4.5056e-15	5.78539e-13	1.43676e-130	1	3.5198e-21	1.74282e-52
C346	4	4.50056e-15	1.01994e-12	3.75424e-128	1	4.334e-21	3.28039e-54
C367	4	3.29344e-14	6.27166e-12	3.49112e-128	1	1.84415e-14	8.58579e-53
IFM40807	4	6.61005e-15	1.00751e-11	9.35208e-121	1	5.85691e-20	8.07549e-57
IFM41361	4	9.61244e-16	8.1485e-13	7.18934e-125	1	2.07867e-20	1.24726e-55
IFM41368	4	4.91413e-16	1.66277e-13	4.25728e-126	1	2.01774e-21	1.52954e-55
IFM41392	4	8.1234e-15	1.14984e-11	2.26475e-122	1	1.03165e-19	5.29293e-56
IFM47074	4	4.88677e-08	0.000114868	5.28141e-119	0.999885	5.87622e-15	2.34713e-55
IFM47437	4	2.72031e-13	2.01952e-11	1.39919e-118	1	3.52736e-18	1.67005e-56
IFM47448	4	5.62794e-15	1.33543e-11	1.16993e-125	1	3.77753e-20	6.42254e-55
IFM47475	4	3.38901e-13	2.52956e-09	1.2516e-126	1	5.05257e-19	4.75733e-53
IFM49896	4	1.17851e-15	2.04412e-12	5.94231e-126	1	3.94364e-20	1.59395e-55
IFM50669	4	4.18142e-09	0.000178794	2.07368e-121	0.999821	3.19672e-17	6.9438e-53
IFM50997	4	1.74012e-11	8.97405e-06	1.56121e-125	0.999991	3.19412e-18	3.85865e-54
IFM51126	4	1.1779e-15	2.04625e-12	5.93551e-126	1	3.94503e-20	1.59415e-55
IFM51505	4	1.24728e-14	2.10983e-11	2.96375e-126	1	3.47199e-20	1.79738e-54
IFM53927	4	1.51387e-09	0.000385254	4.03156e-127	0.999615	1.0757e-16	9.56799e-53
IFM54842	4	7.2939e-16	6.57759e-13	7.91656e-126	1	7.22528e-21	2.85617e-55
IFM59972	4	1.43287e-08	0.00190311	5.9008e-131	0.998097	1.37547e-17	1.56718e-49
IFM62432	4	8.04836e-10	2.61668e-06	9.5908e-121	0.999997	1.75292e-17	4.25673e-53
IFM62517	4	1.07017e-15	1.45837e-12	3.77478e-128	1	2.86323e-20	5.55858e-55
IFM62522	4	5.93417e-11	7.78274e-09	8.79611e-121	1	1.37967e-18	8.28571e-53
IFM62686	4	8.66727e-15	8.00456e-13	3.9558e-135	1	8.02142e-21	1.64966e-48
P1MS	4	6.64641e-11	5.19796e-10	1.07262e-132	1	3.20477e-08	1.90612e-37
746-B-1-45-2	4	8.71417e-15	8.02005e-13	4.00601e-135	1	8.05619e-21	1.6603e-48
743-B-1-45-5	4	8.60839e-16	2.12075e-12	1.04031e-126	1	1.29617e-20	2.94345e-55
717-E-1-74s-1	4	8.9948e-12	2.52455e-10	3.94371e-131	1	4.50615e-19	5.50283e-48
716-E-1-70L-5	4	2.20302e-10	1.63844e-07	7.3994e-133	1	1.6196e-12	2.70946e-41
704-E-1-70L-4	4	1.02554e-10	5.1456e-09	4.22919e-136	1	2.77392e-13	1.0713e-41
701-E-1-75s-1	4	3.37447e-13	3.28076e-12	5.80123e-126	1	2.02983e-10	3.57487e-45
477-E-1-25-10	4	4.56365e-14	2.52319e-10	4.96543e-127	1	1.59916e-19	9.51046e-55
470-E-1-14-1	4	6.85218e-16	4.81123e-13	9.05379e-133	1	5.55728e-21	3.48649e-50
453-E-1-56s-1	4	4.71778e-16	3.55403e-13	6.32892e-128	1	7.78009e-21	3.47155e-55
106-C-1-72s-2	4	1.65745e-15	1.61835e-12	1.63722e-130	1	8.58243e-21	1.55949e-50
451-D-2-24s-1	4	7.07008e-14	8.60216e-11	1.94195e-127	1	1.43097e-19	1.06598e-54
429-D-2-25L-2	4	2.61229e-10	1.27811e-06	3.76378e-129	0.999999	1.09454e-17	1.57227e-46
424-D-2-22s-1	4	8.67947e-15	8.0148e-13	3.97479e-135	1	8.03115e-21	1.65186e-48
118-B-1-63s-1	4	8.11587e-12	7.64949e-10	9.98133e-132	1	3.96598e-19	6.52948e-49
115-B-1-70s-1	4	8.48216e-06	3.43676e-06	5.82188e-122	0.999988	2.57451e-13	5.00563e-50
114-B-1-69L-1	4	8.02644e-12	4.29086e-11	3.40817e-129	1	5.91674e-15	6.41975e-49
975-B-1-27-5	4	8.99087e-12	2.52267e-10	3.90434e-131	1	4.50718e-19	5.46471e-48
969-B-1-26-5	4	1.05161e-15	2.77513e-13	1.78404e-124	1	3.62837e-20	9.9421e-54
94-D-2-28L-1	4	1.09693e-14	1.12191e-12	3.21936e-131	1	7.55898e-21	3.69109e-52
113-B-1-71L-1	4	7.29478e-06	5.32979e-06	1.76834e-122	0.999987	3.00701e-13	5.91684e-50
84-D-2-49L-5	4	8.10772e-15	1.98735e-12	7.93457e-134	1	4.67553e-21	8.08603e-52
386-C-1-33L-1	4	2.80837e-11	7.10089e-11	9.95665e-126	0.99996	4.0188e-05	3.93373e-41
105-D-2-38L-1	4	4.56348e-14	2.52662e-10	4.96935e-127	1	1.59957e-19	9.51052e-55
355-E-1-35-1	4	1.50853e-08	1.36888e-07	1.87537e-117	1	6.33703e-10	2.38573e-50
332-C-1-31L-1	4	1.56035e-11	2.15751e-11	2.0179e-128	1	2.53048e-10	1.29418e-43
302-B-1-32-1	4	6.92263e-16	2.98167e-13	1.93379e-124	1	1.5036e-20	4.72183e-55
3-D-2-2s-2	4	2.16842e-14	1.75706e-12	1.33101e-129	1	1.46687e-20	1.48251e-51
26-D-2-29s-1	4	7.47578e-16	5.18016e-13	6.36553e-126	1	3.84988e-21	4.62282e-56
15-D-2-39L-1	4	4.66271e-14	8.34621e-12	6.90709e-130	1	3.53082e-19	4.11647e-51
119-B-1-66s-1	4	2.80237e-12	7.93684e-11	6.82767e-126	1	8.85698e-17	5.24678e-51
10-C-1-40s-1	4	4.12779e-07	3.25268e-07	2.4171e-126	0.999999	2.16572e-16	2.0247e-44
1-D-2-2s-3	4	3.59028e-13	2.96302e-12	2.76543e-130	1	8.06872e-16	5.08298e-48
AFIS2067	4	2.87811e-12	1.81391e-10	1.83379e-125	1	1.84686e-19	2.03155e-52
AFIS2065	4	5.48627e-15	2.43144e-11	2.73238e-127	1	4.01473e-20	7.33212e-56
AFIS2061	4	9.61327e-12	8.89848e-10	4.87507e-128	1	5.20884e-18	3.60863e-50
AFIS2013	4	1.37383e-06	8.85264e-07	3.10784e-127	0.999998	5.89619e-17	7.6832e-44
AFIS1960	4	1.95651e-05	0.000283819	9.45921e-118	0.999697	4.38993e-17	4.35663e-55
AFIS1958	4	2.9239e-14	1.063e-11	1.66017e-119	1	4.67925e-19	3.20244e-57
AFIS1949	4	7.86192e-16	5.12961e-13	6.78178e-126	1	1.91838e-20	2.37006e-55
AFIS1927	4	1.96724e-13	1.02534e-08	2.82041e-129	1	3.02993e-18	7.87565e-50
AFIS1904	4	1.87336e-14	8.31607e-12	5.55514e-121	1	1.41502e-19	4.15264e-57
AFIS1893	4	5.54598e-13	9.35681e-10	5.07107e-124	1	1.68265e-18	2.16058e-52
AFIS1892	4	1.12501e-15	7.67648e-13	1.77886e-126	1	1.16994e-20	6.44483e-55
AFIS1889	4	4.91553e-14	7.50281e-12	1.0066e-121	1	7.921e-19	4.47025e-55
AFIS1461	4	6.31521e-14	5.35137e-12	1.13691e-120	1	9.40321e-19	1.78944e-55
AFIS1867	4	8.36388e-10	1.18018e-09	8.79319e-126	1	8.59254e-19	1.37844e-51
AFIS1845	4	9.64189e-10	0.00301837	1.42985e-127	0.996982	4.05349e-16	1.70441e-49
AFIS1843	4	5.33097e-05	0.0608761	3.34923e-128	0.939071	2.17813e-15	6.08213e-48
AFIS1842	4	9.61327e-12	8.89848e-10	4.87507e-128	1	5.20884e-18	3.60863e-50
AFIS1828	4	0.000110948	6.39111e-07	9.09173e-118	0.999888	1.21727e-16	6.8724e-52
AFIS1827	4	6.65749e-12	4.53675e-09	2.70542e-121	1	9.4757e-19	5.10416e-53
AFIS1821	4	1.09472e-08	1.24104e-08	2.61754e-120	1	1.58687e-16	1.7401e-50
AFIS1784	4	9.63122e-10	0.00300351	1.48597e-127	0.996996	4.05945e-16	1.70825e-49
AFIS1777	4	2.72031e-13	2.01952e-11	1.39919e-118	1	3.52736e-18	1.67005e-56
AFIS1703	4	4.90206e-16	8.75756e-13	4.742e-126	1	3.35729e-21	1.55883e-56
AFIS1662	4	5.21409e-07	7.71133e-06	2.70762e-120	0.999992	8.46569e-17	6.72192e-52
AFIS1661	4	0.00278208	0.000266926	7.15682e-115	0.996951	4.1054e-16	6.54887e-55
AFIS1652	4	2.06283e-14	3.77006e-12	9.37021e-121	1	7.70545e-20	7.63333e-57
AFIS1636	4	8.19282e-08	2.212e-06	8.7912e-110	0.999998	1.54395e-16	2.26751e-55
AFIS1623	4	0.000528569	4.0005e-06	2.97486e-117	0.999467	3.24513e-17	6.26221e-50
AFIS1588	4	1.04484e-13	1.89878e-10	8.27751e-128	1	1.67766e-19	1.36302e-55
AFIS1433	4	3.56213e-10	2.52394e-09	2.10379e-117	1	2.73179e-11	1.81268e-43
AFIS3129	4	1.04167e-10	6.30034e-10	5.1404e-134	1	1.15373e-10	3.26287e-35
AFIS1517	4	5.36592e-12	9.44743e-08	2.82001e-123	1	2.57872e-19	1.88651e-56
AFIS3092	4	1.86004e-14	8.28621e-12	5.17983e-121	1	1.41256e-19	4.23216e-57
AFIS2566	4	3.88933e-07	0.00448912	1.73446e-125	0.99551	1.14221e-15	4.83295e-51
AFIS2546	4	0.116558	0.000139435	8.01832e-119	0.883303	7.58692e-15	6.79657e-47
AFIS2511	4	3.77702e-12	7.05718e-12	7.92022e-124	1	1.76403e-10	1.91829e-46
AFIS2394	4	2.46832e-11	2.37475e-10	6.96993e-120	1	4.80742e-19	1.26552e-51
AFIS2351A	4	2.36438e-07	0.217295	1.71437e-120	0.782704	1.49633e-15	6.83247e-52
AFIS2297	4	0.198533	0.0384323	9.29898e-121	0.763035	1.2575e-14	5.57984e-47
AFIS2292	4	8.57014e-13	1.46872e-09	1.53857e-119	1	2.65458e-18	5.64017e-55
AFIS2244	4	1.77839e-13	1.78891e-11	1.38959e-123	1	7.17398e-15	5.44423e-47
AFIS2241	4	2.71593e-13	2.01931e-11	1.42859e-118	1	3.523e-18	1.65975e-56
AFIS2193	4	6.65749e-12	4.53675e-09	2.70542e-121	1	9.4757e-19	5.10416e-53
AFIS2190	4	5.33097e-05	0.0608761	3.34923e-128	0.939071	2.17813e-15	6.08213e-48
AFIS2153	4	4.24921e-10	2.10251e-06	9.96168e-120	0.999998	5.32586e-17	3.94329e-59
AFIS2152	4	5.31441e-05	0.0606162	3.38606e-128	0.939331	2.18244e-15	6.12243e-48
AFIS2101	4	8.40427e-10	1.17898e-09	8.98305e-126	1	8.57229e-19	1.36633e-51
AFIS2099	4	8.40427e-10	1.17898e-09	8.98305e-126	1	8.57229e-19	1.36633e-51
AFIS2097	4	0.00268209	0.000116419	3.76612e-115	0.997201	4.38937e-16	6.10819e-50
CM11	4	9.1363e-14	1.58211e-11	1.36441e-124	1	6.23435e-20	5.85683e-56
P20	4	1.63461e-07	0.620865	1.75177e-123	0.379135	3.78844e-16	1.89337e-52
AV88	4	1.75899e-07	0.0101884	7.51305e-120	0.989811	4.15737e-17	9.12143e-55
44941	4	0.00935095	4.25855e-05	3.47463e-115	0.990606	2.05845e-15	9.58235e-49
CM65	4	9.01786e-12	3.70399e-08	5.71028e-123	1	9.10104e-17	3.50316e-52
CAPA-C	4	5.8764e-13	1.87072e-10	1.01504e-120	1	9.55589e-15	1.44807e-52
CAPA-B	4	2.14652e-16	1.44515e-13	1.69833e-125	1	2.21114e-20	3.24399e-53
238-F-1-4L-1	4	8.11891e-12	7.65769e-10	9.98858e-132	1	3.9723e-19	6.54136e-49
124-B-1-66L-1	4	2.8091e-11	7.10224e-11	1.01436e-125	0.99996	4.04114e-05	3.90244e-41
207-L-2-16-3	4	6.4218e-14	2.45918e-11	3.87499e-125	1	4.22924e-20	7.05665e-54
201-L-2-9-5	4	6.13387e-16	3.07791e-13	8.80187e-126	1	8.15126e-21	2.4999e-55
200-L-2-9-1	4	1.92098e-13	9.14243e-10	1.79315e-126	1	1.33349e-19	5.30686e-54
198-L-2-7-1	4	4.5964e-15	5.09322e-12	6.62034e-125	1	4.83435e-21	4.28049e-57
194-L-2-17-1	4	2.03838e-08	4.24033e-07	2.49193e-128	1	3.64775e-17	2.4719e-49
193-L-2-16-1	4	2.19932e-15	1.99655e-12	3.0118e-126	1	1.26487e-20	3.20865e-54
186-K-1-18L-6	4	3.37116e-13	3.28128e-12	5.64559e-126	1	2.02914e-10	3.58358e-45
AB01_C9_NRZ-2016-342	4	9.36786e-15	6.1011e-13	1.70316e-132	1	6.22032e-21	3.69162e-51
AB01_C6_NRZ-2016-108	4	1.65011e-15	1.60816e-12	1.66853e-130	1	8.53953e-21	1.54474e-50
AB01_C49_NRZ-2018-646	4	1.6264e-07	1.13655e-06	1.50783e-128	0.999999	5.10164e-15	4.53749e-43
AB01_C48_NRZ-2018-539	4	8.02317e-12	2.79211e-10	5.53754e-130	1	1.18057e-19	6.50476e-52
AB01_C46_NRZ-2018-396	4	1.6264e-07	1.13655e-06	1.50783e-128	0.999999	5.10164e-15	4.53749e-43
AB01_C45_NRZ-2018-326	4	2.36816e-11	4.35015e-10	3.67564e-132	1	7.77015e-15	3.93185e-43
AB01_C43_NRZ-2018-313	4	0.000359294	6.62495e-05	1.58752e-120	0.999574	1.37947e-14	1.00191e-45
AB01_C40_NRZ-2018-290	4	9.12932e-11	9.74016e-09	8.14167e-125	0.819987	0.180013	1.11182e-35
AB01_C39_NRZ-2018-286	4	6.88842e-16	4.83381e-13	9.17265e-133	1	5.5785e-21	3.50192e-50
AB01_C32_NRZ-2018-097	4	2.81025e-11	7.09235e-11	1.02518e-125	0.99996	4.0065e-05	3.92997e-41
AB01_C30_NRZ-2017-546	4	4.37218e-16	2.77585e-13	6.62278e-127	1	3.55863e-21	6.8636e-56
174-K-1-32s-1	4	2.20956e-10	1.6425e-07	7.67791e-133	1	1.62358e-12	2.70989e-41
AB01_C2_NRZ-2015-218	4	1.42661e-14	2.98139e-11	1.54911e-124	1	5.57434e-20	1.4311e-54
AB01_C28_NRZ-2017-534	4	2.60717e-14	2.84844e-12	1.8377e-127	1	1.97007e-15	1.61642e-52
AB01_C24_NRZ-2017-362	4	1.80761e-08	1.54563e-06	1.69048e-128	0.999998	4.10244e-13	4.10689e-46
AB01_C19_NRZ-2017-214	4	1.9918e-12	2.40361e-11	2.69903e-131	1	6.04037e-20	4.53685e-49
AB01_C13_NRZ-2017-069	4	1.84732e-13	6.36547e-13	1.98311e-120	1	7.74372e-15	8.83899e-58
663-G-2-3-1	4	3.53116e-10	1.0673e-09	2.25009e-116	0.977452	0.0225476	2.61162e-42
658-G-2-5-2	4	8.25384e-07	0.388964	3.06316e-125	0.611035	3.37538e-15	2.01772e-48
652-G-2-6-1	4	2.90788e-12	1.7142e-11	3.132e-128	1	1.80426e-16	3.76567e-49
5-C-1-24L-3	4	6.81412e-15	2.00204e-11	3.02759e-125	1	7.73064e-21	1.93055e-56
599-F-1-14-1	4	1.43069e-08	0.00190007	5.89409e-131	0.9981	1.3736e-17	1.56705e-49
570-H-1-23-3	4	8.69847e-15	8.0224e-13	4.10073e-135	1	8.04114e-21	1.64854e-48
552-H-1-1-2	4	1.24461e-13	5.14658e-12	3.03947e-128	1	2.90386e-20	5.28419e-51
54-C-1-66L-2	4	4.07351e-16	4.03947e-13	3.39166e-127	1	1.99262e-21	2.43503e-56
169-K-1-18L-3	4	3.36612e-13	3.27921e-12	5.5023e-126	1	2.02055e-10	3.60259e-45
AB01_C10_NRZ-2017-039	4	4.80651e-16	5.96014e-13	3.86458e-126	1	8.92183e-21	2.21256e-56
99-C-1-77s-2	4	8.60839e-16	2.12075e-12	1.04031e-126	1	1.29617e-20	2.94345e-55
940-A-2-43L-2	4	2.20541e-10	1.64059e-07	7.42584e-133	1	1.62137e-12	2.71193e-41
901-A-2-45L-5	4	2.20302e-10	1.63844e-07	7.3994e-133	1	1.6196e-12	2.70946e-41
87-D-2-49L-2	4	1.07926e-11	1.86701e-08	1.99708e-131	1	9.15517e-19	1.32786e-47
865-A-2-44L-2	4	6.86137e-16	4.81736e-13	9.09858e-133	1	5.56369e-21	3.49218e-50
863-A-2-35L-1	4	6.86927e-16	4.82372e-13	9.12977e-133	1	5.57011e-21	3.49431e-50
82-D-2-47L-2	4	5.72621e-13	1.02251e-10	3.08086e-128	1	5.81198e-20	3.16e-52
7-C-1-34s-1	4	2.81002e-11	7.0983e-11	1.00449e-125	0.99996	3.99748e-05	3.95709e-41
79-C-1-69s-1	4	8.6613e-16	2.15355e-12	1.05497e-126	1	1.30269e-20	2.96763e-55
788-A-3-30s-2	4	9.3524e-15	6.10196e-13	1.70975e-132	1	6.22405e-21	3.68957e-51
514-H-1-29-2	4	6.86137e-16	4.81736e-13	9.09858e-133	1	5.56369e-21	3.49218e-50
479-L-2-13-4	4	1.10831e-15	5.07167e-12	2.08579e-124	1	2.4802e-20	6.9496e-56
468-H-1-30-2	4	1.55781e-11	2.15167e-11	2.01561e-128	1	2.51607e-10	1.33376e-43
441-A-3-45L-2	4	3.53629e-14	3.50814e-12	3.11022e-135	1	2.22584e-20	3.78471e-47
12-D-2-44L-1	4	2.81366e-11	7.10423e-11	1.015e-125	0.99996	4.0034e-05	3.98324e-41
407-L-2-4-3	4	4.08766e-16	4.05019e-13	3.3785e-127	1	1.99177e-21	2.42693e-56
394-L-2-24-1	4	5.20348e-11	7.59154e-08	2.58341e-126	1	4.04466e-14	2.51762e-48
390-A-2-36s-3	4	3.31947e-13	3.3399e-12	5.91274e-126	1	1.74757e-10	2.92938e-45
382-A-2-35s-1	4	2.20712e-10	1.641e-07	7.44589e-133	1	1.62066e-12	2.70866e-41
373-C-1-40L-2	4	4.12459e-07	3.25187e-07	2.41059e-126	0.999999	2.16667e-16	2.02714e-44
350-E-1-37L-2	4	8.67889e-15	8.01477e-13	3.97536e-135	1	8.03068e-21	1.65236e-48
333-C-1-28L-1	4	1.12099e-15	4.39538e-13	4.49707e-123	1	1.72843e-20	1.71193e-55
328-C-1-30L-1	4	1.08419e-15	1.0245e-12	2.2118e-124	1	2.40905e-20	5.04837e-56
326-C-1-31s-1	4	1.99211e-05	0.00057494	4.53959e-112	0.999405	3.76247e-15	1.20138e-43
313-H-1-15-2	4	1.65588e-15	1.61226e-12	1.71993e-130	1	8.57105e-21	1.54826e-50
303-B-1-32-3	4	2.04048e-08	4.24271e-07	2.4712e-128	1	3.63375e-17	2.44958e-49
285-I-1-2-4	4	7.74274e-16	7.88177e-13	1.28962e-125	1	2.33157e-21	3.4728e-56
126-A-2-26s-2	4	3.75984e-12	2.19682e-11	8.70251e-128	1	2.44595e-16	2.5315e-52
271-I-1-32-1	4	1.14304e-11	1.65345e-11	1.76626e-131	1	1.11572e-11	3.59121e-41
25-D-2-26s-1	4	1.53154e-13	8.20751e-10	2.77663e-122	1	8.15873e-19	4.90761e-53
255-F-1-3L-1	4	4.62955e-14	2.63556e-12	3.54097e-130	1	5.1412e-21	1.0536e-52
125-B-1-73L-1	4	1.42978e-08	0.00190075	5.73552e-131	0.998099	1.37208e-17	1.56832e-49
767-E-1-67s-1	4	2.06477e-11	5.99584e-09	3.75391e-131	1	3.45902e-19	1.13176e-49
709-A-2-49L-5	4	1.09319e-08	9.76695e-07	1.67087e-129	0.999999	6.55526e-14	1.63224e-46
6-C-1-49-1	4	1.01397e-13	1.26066e-10	1.38223e-126	1	6.23219e-20	2.98448e-53
692-L-3-24-3	4	0.0487759	0.000547633	3.2907e-116	0.950675	1.37874e-06	2.2232e-44
155-A-2-47s-3	4	1.43186e-08	0.00190528	5.76016e-131	0.998095	1.37577e-17	1.57261e-49
690-L-3-22-2	4	3.8566e-12	1.35144e-07	1.15514e-125	1	2.23499e-18	5.71304e-52
684-L-3-7-1	4	1.09467e-14	1.11796e-12	3.29168e-131	1	7.53673e-21	3.66564e-52
683-L-3-24-1	4	1.65716e-15	1.61266e-12	1.72457e-130	1	8.56729e-21	1.54639e-50
680-L-3-13-2	4	9.23619e-15	1.10999e-12	4.16314e-130	1	2.36089e-20	1.10155e-52
676-L-3-13-1	4	3.94361e-16	3.33492e-13	1.12125e-126	1	2.09114e-21	7.82838e-57
669-L-3-21-3	4	8.2776e-13	3.26027e-11	2.02283e-132	1	4.68877e-16	7.06204e-44
665-G-2-9-2	4	8.26864e-13	3.25599e-11	2.01562e-132	1	4.68364e-16	7.0556e-44
154-A-2-47L-2	4	1.43142e-08	0.00190325	5.75516e-131	0.998097	1.37366e-17	1.56928e-49
CM6458	4	0.117522	0.0195901	3.08826e-116	0.862888	2.28716e-14	1.72354e-47
CM6126	4	6.08176e-11	5.87179e-08	4.54252e-130	1	5.86227e-18	2.99756e-47
CM237	4	5.54283e-09	9.94014e-08	2.13829e-128	1	3.2778e-17	1.15633e-43
V130-15	4	2.04048e-08	4.24271e-07	2.4712e-128	1	3.63375e-17	2.44958e-49
08-12-12-13	5	5.84696e-26	5.47152e-24	1.79034e-122	1.90298e-22	1	2.32866e-43
08-19-02-10	5	1.84715e-22	2.20074e-20	5.47528e-128	3.32577e-19	1	6.1498e-34
08-19-02-46	5	2.00429e-23	3.68108e-21	3.20943e-128	9.76511e-20	1	5.17815e-36
08-19-02-61	5	3.21071e-23	7.03766e-21	5.10534e-127	1.03038e-19	1	2.06351e-36
08-31-08-91	5	2.56164e-23	5.92118e-22	3.25193e-120	4.31745e-20	1	9.76634e-44
08-36-03-25	5	4.87958e-26	4.70496e-24	1.2214e-123	2.15218e-22	1	6.7664e-44
10-01-02-27	5	1.30407e-18	7.46939e-17	7.22788e-127	1.41039e-17	1	4.91409e-38
3-1-A	5	4.81373e-23	1.73213e-21	1.37721e-126	3.47631e-20	1	1.79895e-42
3-1-B	5	8.35223e-24	4.95837e-21	4.7342e-128	7.66296e-21	1	1.36199e-40
3-1-C	5	8.35223e-24	4.95837e-21	4.7342e-128	7.66296e-21	1	1.36199e-40
3-1-D	5	1.45905e-19	6.89648e-18	3.45144e-124	7.91338e-18	1	4.73821e-40
3-1-E	5	9.15276e-18	2.96706e-16	1.00451e-125	7.31065e-15	1	2.29554e-33
3-1-F	5	2.41336e-19	4.6006e-16	5.25769e-125	1.43773e-16	1	4.88502e-42
3-1-G	5	7.08816e-23	4.33586e-21	2.08284e-125	1.60036e-20	1	1.49376e-40
IFM51747	5	2.4156e-20	1.09556e-17	8.08861e-122	5.74004e-18	1	3.62376e-40
IFM62816	5	1.9088e-19	7.32288e-19	1.56909e-115	2.84141e-17	1	3.89467e-43
IFM63915	5	8.6325e-10	5.33206e-10	4.03493e-87	3.99992e-06	0.999996	1.29748e-44
Afs35	5	8.17465e-26	1.09894e-23	1.27141e-127	3.50694e-22	1	7.51693e-44
C2	5	3.1111e-19	2.73833e-16	2.42521e-125	3.87786e-16	1	5.22131e-44
C4	5	4.29667e-27	1.04312e-24	1.18028e-128	2.13594e-23	1	1.58943e-43
C6	5	2.20385e-26	4.95833e-24	3.27653e-129	1.59452e-22	1	2.34822e-43
C7	5	2.51468e-27	6.80675e-25	1.75384e-128	1.04121e-23	1	1.09233e-42
C10	5	1.15805e-22	2.21243e-20	2.62517e-133	2.6857e-20	1	2.66974e-38
C11	5	1.42413e-25	1.85788e-23	4.4788e-126	7.10817e-22	1	5.15935e-45
C12	5	6.41182e-22	1.55596e-18	2.07041e-144	2.70749e-13	0.421878	0.578122
C13	5	3.14744e-26	4.36449e-24	1.1166e-126	1.54962e-22	1	2.71059e-43
C14	5	1.30407e-18	7.46939e-17	7.22788e-127	1.41039e-17	1	4.91409e-38
C15	5	1.30407e-18	7.46939e-17	7.22788e-127	1.41039e-17	1	4.91409e-38
C19	5	1.42413e-25	1.85788e-23	4.4788e-126	7.10817e-22	1	5.15935e-45
C25	5	2.49977e-27	6.78575e-25	1.85861e-128	1.03651e-23	1	1.08542e-42
C26	5	1.45425e-19	1.63986e-18	1.85191e-118	1.83421e-14	1	4.67817e-46
C27	5	4.46615e-26	1.38643e-23	1.57324e-127	2.60663e-22	1	7.34286e-44
C28	5	4.21521e-27	1.03109e-24	1.13392e-128	2.11469e-23	1	1.53057e-43
C29	5	1.30407e-18	7.46939e-17	7.22788e-127	1.41039e-17	1	4.91409e-38
C30	5	2.24322e-26	4.94501e-24	3.57887e-129	1.59221e-22	1	2.41159e-43
C35	5	6.91745e-25	4.40917e-23	2.86188e-126	1.45839e-21	1	1.49047e-44
C36	5	6.91745e-25	4.40917e-23	2.86188e-126	1.45839e-21	1	1.49047e-44
C38	5	6.91465e-25	4.42348e-23	2.86799e-126	1.45744e-21	1	1.48704e-44
C58	5	5.43836e-12	3.12596e-06	7.72343e-119	5.08843e-10	0.999997	3.52119e-40
C59	5	5.46152e-12	3.14807e-06	6.85428e-119	5.14904e-10	0.999997	3.49821e-40
C60	5	5.45995e-12	3.1377e-06	7.47286e-119	5.12346e-10	0.999997	3.47731e-40
C61	5	5.45974e-12	3.14327e-06	7.82117e-119	5.12292e-10	0.999997	3.45856e-40
C62	5	5.46456e-12	3.1493e-06	7.07596e-119	5.14383e-10	0.999997	3.46257e-40
C63	5	5.46272e-12	3.14445e-06	7.52704e-119	5.12144e-10	0.999997	3.46659e-40
C64	5	7.86375e-22	5.50511e-21	5.5691e-117	2.14068e-19	1	1.16696e-43
C65	5	7.86375e-22	5.50511e-21	5.5691e-117	2.14068e-19	1	1.16696e-43
C66	5	7.87772e-22	5.52278e-21	5.27678e-117	2.14872e-19	1	1.17804e-43
C75	5	7.888e-22	5.53888e-21	4.99516e-117	2.15591e-19	1	1.18838e-43
C78	5	6.42246e-22	1.55772e-18	2.07783e-144	2.70988e-13	0.422066	0.577934
C79	5	1.77785e-23	1.5802e-21	1.45588e-124	1.18534e-20	1	5.01235e-42
C80	5	2.20385e-26	4.95833e-24	3.27653e-129	1.59452e-22	1	2.34822e-43
C82	5	2.50884e-27	6.79892e-25	1.75051e-128	1.03931e-23	1	1.09005e-42
C85	5	2.20223e-26	4.96061e-24	3.27609e-129	1.59321e-22	1	2.34754e-43
C86	5	4.26029e-27	1.03548e-24	1.24979e-128	2.12076e-23	1	1.54257e-43
C88	5	6.62226e-23	4.20314e-22	1.05148e-111	2.97497e-20	1	2.95127e-42
C89	5	1.82021e-18	5.35688e-17	7.51376e-126	9.30502e-16	1	1.98292e-41
C92	5	1.58385e-21	3.37052e-19	3.50232e-120	6.09132e-19	1	5.50268e-43
C93	5	1.20198e-21	3.95443e-19	7.13686e-125	2.22198e-19	1	5.00087e-39
C99	5	1.11941e-25	3.83857e-23	1.63572e-131	2.17108e-21	1	3.58077e-44
C104	5	6.3839e-22	1.55062e-18	2.10161e-144	2.69837e-13	0.420778	0.579222
C105	5	2.50579e-27	6.79425e-25	1.74503e-128	1.03885e-23	1	1.09088e-42
C106	5	2.57369e-15	8.31275e-11	1.45402e-128	1.32657e-12	1	1.06999e-38
C107	5	2.03423e-18	2.31994e-15	1.04894e-133	9.26019e-11	1	1.17652e-18
C111	5	0.000137082	3.34299e-06	3.84978e-121	3.3142e-06	0.999856	1.08368e-15
C114	5	6.44209e-22	1.56296e-18	2.13013e-144	2.72279e-13	0.423204	0.576796
C115	5	1.37105e-08	4.29746e-11	2.22544e-94	2.76129e-10	1	6.27244e-20
C121	5	3.92806e-14	2.39172e-13	1.44405e-120	1.06525e-07	1	9.58828e-46
C122	5	2.02382e-18	2.30377e-15	1.03241e-133	9.27212e-11	1	1.17951e-18
C142	5	1.34681e-24	1.44887e-22	8.01272e-131	4.84976e-21	1	1.30849e-44
C144	5	2.01891e-22	4.34326e-20	3.28314e-126	7.58128e-19	1	9.72545e-39
C149	5	1.18153e-14	5.28248e-14	4.85527e-131	1.36163e-12	1	9.05524e-31
C150	5	1.16923e-14	5.26763e-14	4.6192e-131	1.35855e-12	1	8.9611e-31
C151	5	1.17992e-14	5.28023e-14	5.04377e-131	1.3566e-12	1	8.97984e-31
C155	5	2.866e-26	9.28589e-24	6.11315e-130	3.56608e-22	1	5.90799e-43
C156	5	2.866e-26	9.28589e-24	6.11315e-130	3.56608e-22	1	5.90799e-43
C157	5	2.87451e-26	9.30912e-24	6.16585e-130	3.57343e-22	1	5.94152e-43
C158	5	2.87409e-26	9.31016e-24	6.15868e-130	3.57394e-22	1	5.93737e-43
C159	5	6.4372e-24	8.3473e-22	2.00724e-125	1.26731e-20	1	5.37501e-38
C160	5	6.44419e-24	8.35439e-22	2.01299e-125	1.26857e-20	1	5.38539e-38
C161	5	1.36778e-08	4.28698e-11	2.26627e-94	2.7657e-10	1	6.18548e-20
C162	5	3.91411e-14	2.38788e-13	1.43246e-120	1.06243e-07	1	9.56482e-46
C163	5	3.91411e-14	2.38788e-13	1.43246e-120	1.06243e-07	1	9.56482e-46
C171	5	1.13334e-14	5.27718e-14	4.18213e-131	1.35929e-12	1	8.44722e-31
C177	5	8.18063e-26	1.10057e-23	1.23723e-127	3.51302e-22	1	7.55033e-44
C186	5	1.43278e-25	1.69705e-23	1.7981e-124	4.71572e-22	1	1.74294e-44
C188	5	3.91411e-14	2.38788e-13	1.43246e-120	1.06243e-07	1	9.56482e-46
C220	5	1.96247e-24	1.24298e-22	8.21196e-124	3.72637e-21	1	1.90408e-45
C221	5	5.12675e-25	3.30656e-23	3.22446e-125	9.05853e-22	1	1.63226e-44
C223	5	5.1303e-26	5.64651e-24	1.05183e-124	1.5786e-22	1	6.1564e-44
C246	5	5.11348e-25	3.29784e-23	3.20005e-125	9.0365e-22	1	1.64905e-44
C341	5	1.34137e-15	1.46711e-14	2.57353e-129	6.60686e-12	1	7.27707e-28
C342	5	2.20385e-26	4.95833e-24	3.27653e-129	1.59452e-22	1	2.34822e-43
C354	5	6.35742e-22	1.54268e-18	2.04259e-144	2.68494e-13	0.419384	0.580616
C355	5	6.38285e-22	1.55498e-18	2.1013e-144	2.6996e-13	0.421081	0.578919
C356	5	2.20423e-26	4.95788e-24	3.45017e-129	1.59537e-22	1	2.33324e-43
C357	5	6.38752e-22	1.54964e-18	2.10154e-144	2.70015e-13	0.420707	0.579293
C358	5	9.25421e-23	7.49448e-21	5.97374e-126	4.53054e-20	1	1.09053e-42
C359	5	1.11877e-25	3.83793e-23	1.63958e-131	2.16832e-21	1	3.58678e-44
C360	5	9.2354e-23	7.46164e-21	6.4849e-126	4.5076e-20	1	1.07626e-42
C362	5	4.65888e-25	4.26983e-23	2.08428e-127	1.46675e-21	1	4.27309e-44
C364	5	4.27847e-27	1.04158e-24	1.19425e-128	2.13552e-23	1	1.55511e-43
C365	5	5.42111e-26	2.00153e-23	1.12187e-128	1.84272e-22	1	5.5596e-43
C366	5	4.25078e-27	1.0405e-24	1.14264e-128	2.12688e-23	1	1.55881e-43
C369	5	4.26241e-27	1.04368e-24	1.09443e-128	2.1354e-23	1	1.57536e-43
IFM47064	5	1.63243e-23	6.03265e-22	1.11434e-124	1.86295e-20	1	8.29133e-44
IFM47278	5	1.29001e-25	1.50525e-23	7.49835e-126	4.36637e-22	1	1.64009e-44
IFM51944	5	5.92008e-24	3.55368e-22	1.75379e-121	2.29336e-20	1	1.89776e-42
IFM51977	5	7.06778e-24	4.48235e-22	6.56825e-119	2.20269e-20	1	6.44109e-44
P1MR	5	3.01341e-18	1.1623e-18	1.24846e-123	3.69853e-16	0.999862	0.000138268
P2CS	5	0.00049207	3.57474e-10	2.78191e-74	1.65666e-11	0.999508	1.90678e-30
480-E-1-21-2	5	1.67863e-24	1.04335e-22	1.25123e-124	2.53908e-21	1	2.3916e-45
442-D-2-17L-1	5	2.55609e-23	8.88306e-22	1.88569e-122	2.58266e-20	1	5.10036e-46
43-C-1-69L-1	5	2.33599e-25	1.96798e-23	7.68945e-125	8.14555e-22	1	4.17972e-45
939-E-1-75s-2	5	1.33686e-25	1.76859e-23	2.24188e-125	4.88406e-22	1	1.23637e-43
774-B-1-44-s	5	3.91339e-14	2.38951e-13	1.43232e-120	1.06263e-07	1	9.58714e-46
4-C-1-24L-2	5	9.57562e-23	3.22773e-21	3.18438e-120	1.04127e-19	1	1.17551e-44
375-C-1-6s-2	5	1.92279e-23	2.85653e-21	2.09171e-126	5.34031e-20	1	1.09249e-36
349-E-1-33L-1	5	6.5187e-16	2.53011e-16	3.83004e-109	4.86728e-15	1	3.35216e-41
334-E-1-48-2	5	6.00518e-22	1.00699e-19	4.18526e-125	1.0178e-18	1	3.63613e-36
325-C-1-6s-3	5	6.8344e-14	1.40384e-12	3.28978e-123	3.93157e-08	1	5.61455e-40
29-D-2-35s-1	5	6.57022e-12	3.40023e-11	7.04637e-111	6.8955e-05	0.999931	2.65594e-44
22-C-1-60L-1	5	1.2509e-13	3.82161e-13	5.70824e-109	3.97872e-07	1	1.61413e-44
14-D-2-43L-2	5	1.2495e-13	3.82413e-13	5.55814e-109	3.97455e-07	1	1.61934e-44
120-B-1-68s-1	5	1.94151e-23	7.48678e-22	1.88449e-122	2.39137e-20	1	8.93938e-46
AFIS2001	5	1.6707e-16	1.85471e-14	6.42324e-126	5.83087e-14	1	9.48402e-38
B6687	5	1.44317e-24	1.3859e-22	7.36331e-121	1.0649e-20	1	3.38876e-44
B5603	5	1.44317e-24	1.3859e-22	7.36331e-121	1.0649e-20	1	3.38876e-44
B11971	5	4.72694e-08	2.23657e-08	3.20304e-83	0.000192653	0.999807	2.12291e-44
B11951	5	4.88302e-08	2.18728e-08	1.7118e-84	0.000229565	0.99977	3.70789e-44
B11928	5	4.89446e-08	2.19011e-08	1.71462e-84	0.000229766	0.99977	3.70181e-44
AFIS2889	5	5.10982e-26	8.5275e-24	3.4498e-121	1.63478e-22	1	8.40651e-45
AFIS2768	5	4.09619e-19	3.44816e-17	2.73332e-133	5.05675e-16	1	1.03198e-24
AFIS2714	5	1.86619e-14	3.48902e-13	1.43579e-118	5.07167e-13	1	2.6434e-40
AFIS2548	5	8.30321e-19	1.98974e-18	1.59409e-113	7.69105e-17	1	1.364e-42
AFIS2277	5	4.36596e-19	1.60268e-18	1.40593e-116	3.84235e-17	1	2.08535e-43
AFIS2254	5	3.20154e-05	0.064956	3.48943e-102	5.01154e-05	0.934962	1.9335e-39
CM21	5	1.94307e-25	1.44129e-23	8.8673e-123	5.03531e-22	1	7.60301e-45
CAPA-D	5	9.74787e-25	6.24967e-23	4.44778e-125	5.02873e-21	1	2.06829e-42
231-K-1-12L-1	5	3.91395e-14	2.38822e-13	1.43298e-120	1.06284e-07	1	9.60344e-46
230-K-1-4s-1_2	5	1.29122e-24	6.34093e-23	4.73378e-122	1.59938e-21	1	7.34868e-45
227-F-1-10L-1	5	2.20382e-26	2.44686e-24	1.03404e-125	6.31313e-23	1	5.07563e-44
211-L-2-11-2	5	1.50149e-24	8.32129e-23	6.74349e-124	3.62843e-21	1	1.41692e-44
190-K-1-4s-1	5	1.28583e-24	6.3061e-23	5.01392e-122	1.58613e-21	1	7.34254e-45
AB01_C7_NRZ-2016-121	5	1.26737e-25	3.33844e-23	1.67509e-132	1.03576e-21	1	3.8527e-44
AB01_C4_NRZ-2016-063	5	1.9622e-24	2.80186e-22	6.85122e-125	9.81407e-21	1	3.16947e-45
180-K-1-8L-1	5	5.1508e-25	3.847e-23	3.54259e-126	8.88901e-22	1	4.91125e-45
AB01_C35_NRZ-2018-146	5	2.2229e-26	2.45505e-24	1.00359e-125	6.36755e-23	1	5.13811e-44
AB01_C34_NRZ-2018-123	5	1.2495e-13	3.82413e-13	5.55814e-109	3.97455e-07	1	1.61934e-44
AB01_C29_NRZ-2017-537	5	3.91233e-14	2.38745e-13	1.42975e-120	1.06186e-07	1	9.5553e-46
AB01_C27_NRZ-2017-508	5	6.16451e-21	1.07879e-19	1.14821e-121	2.12853e-16	1	5.97164e-42
16-D-2-39L-2	5	1.74487e-18	3.06e-17	9.28703e-115	1.59299e-14	1	3.29015e-39
AB01_C20_NRZ-2017-282	5	9.39024e-25	8.11855e-23	3.25105e-125	2.44084e-21	1	1.82921e-43
AB01_C1_NRZ-2014-065	5	9.81184e-07	9.93402e-07	2.47044e-122	7.4022e-09	0.999998	4.76117e-35
AB01_C17_NRZ-2017-134	5	6.09255e-11	6.3803e-11	9.16077e-114	0.000103695	0.999896	2.93124e-43
653-G-2-1-2	5	1.24713e-13	3.83458e-13	5.50405e-109	3.98776e-07	1	1.61329e-44
55-C-1-66L-3	5	3.91334e-14	2.38812e-13	1.43058e-120	1.0625e-07	1	9.55852e-46
9-D-2-15L-2	5	2.21804e-20	2.70042e-19	1.20102e-119	2.29324e-15	1	7.47929e-42
978-B-1-46-5	5	3.90937e-14	2.38624e-13	1.42797e-120	1.06197e-07	1	9.57216e-46
92-D-2-43s-1	5	8.7404e-24	4.84488e-22	2.19482e-124	1.64553e-20	1	5.72547e-45
882-F-1-39-1	5	1.97729e-14	3.41121e-14	2.10181e-110	3.21065e-08	1	1.04329e-43
860-F-1-42-2	5	1.23986e-24	8.1404e-23	5.2188e-125	6.87459e-21	1	2.13701e-42
13-D-2-43L-1	5	1.25136e-13	3.82594e-13	5.68634e-109	3.97251e-07	1	1.6272e-44
52-C-1-64L-2	5	1.33342e-24	1.44274e-22	7.14356e-131	4.87272e-21	1	1.28812e-44
439-A-3-46s-1	5	1.71124e-22	1.89925e-20	1.73679e-127	1.99793e-19	1	1.41961e-35
410-L-2-21-2	5	4.1762e-15	5.37106e-16	2.47815e-107	3.26468e-15	1	1.3835e-40
377-C-1-33L-2	5	1.83678e-25	1.31242e-23	5.24686e-120	3.73819e-22	1	5.56591e-44
275-I-1-19-2	5	6.91429e-25	4.40836e-23	2.85646e-126	1.45761e-21	1	1.48898e-44
262-I-1-12-1	5	1.27066e-25	3.34727e-23	1.68787e-132	1.03828e-21	1	3.81347e-44
259-I-1-25-1	5	1.26304e-24	7.37273e-23	6.18496e-122	3.19475e-21	1	6.24416e-45
72-C-1-67s-1	5	1.26583e-25	3.33615e-23	1.66985e-132	1.0353e-21	1	3.85565e-44
699-A-2-49L-2	5	2.22271e-26	2.46549e-24	9.53237e-126	6.39572e-23	1	5.1268e-44
104-D-2-32L-1	5	4.01751e-09	3.90345e-09	2.39769e-106	0.0304786	0.969521	1.17998e-44
ATCC46645	5	5.39207e-25	5.87589e-23	4.04261e-127	1.3341e-21	1	7.48033e-44
CM5419	5	2.69006e-15	1.20413e-15	2.46952e-112	7.6716e-15	1	4.75067e-41
CM2141	5	4.76631e-15	2.87177e-15	4.65009e-113	1.30306e-14	1	4.07996e-41
C1	6	2.09569e-52	2.47274e-56	1.74876e-176	1.38845e-53	2.37229e-42	1
C3	6	2.06702e-52	2.43375e-56	1.77873e-176	1.36604e-53	2.34353e-42	1
C5	6	2.11753e-52	2.50289e-56	1.73238e-176	1.40706e-53	2.39779e-42	1
C8	6	2.07979e-52	2.45764e-56	1.70746e-176	1.38056e-53	2.36182e-42	1
C16	6	2.0942e-52	2.47393e-56	1.71134e-176	1.39082e-53	2.37421e-42	1
C17	6	2.0656e-52	2.45237e-56	1.67432e-176	1.37599e-53	2.34817e-42	1
C18	6	2.14118e-52	2.53885e-56	1.80643e-176	1.42402e-53	2.42925e-42	1
C20	6	2.07161e-52	2.44583e-56	1.68767e-176	1.37497e-53	2.35185e-42	1
C21	6	2.06899e-52	2.44111e-56	1.71785e-176	1.37097e-53	2.34814e-42	1
C22	6	2.05835e-52	2.42804e-56	1.7236e-176	1.36231e-53	2.3367e-42	1
C23	6	2.07979e-52	2.45764e-56	1.70746e-176	1.38056e-53	2.36182e-42	1
C24	6	2.15554e-52	2.54707e-56	1.779e-176	1.43238e-53	2.43679e-42	1
C31	6	2.13726e-52	2.52861e-56	1.7313e-176	1.41962e-53	2.41728e-42	1
C32	6	2.07979e-52	2.45764e-56	1.70746e-176	1.38056e-53	2.36182e-42	1
C33	6	2.10396e-52	2.48468e-56	1.76926e-176	1.3941e-53	2.38235e-42	1
C68	6	2.05835e-52	2.42804e-56	1.7236e-176	1.36231e-53	2.3367e-42	1
C69	6	2.07161e-52	2.44583e-56	1.68767e-176	1.37497e-53	2.35185e-42	1
C70	6	2.09054e-52	2.47087e-56	1.70176e-176	1.38935e-53	2.37338e-42	1
C83	6	2.06899e-52	2.44111e-56	1.71785e-176	1.37097e-53	2.34814e-42	1
C84	6	2.09054e-52	2.47087e-56	1.70176e-176	1.38935e-53	2.37338e-42	1
C100	6	2.08756e-52	2.46427e-56	1.72379e-176	1.3837e-53	2.36446e-42	1
C103	6	2.64314e-28	2.42186e-29	2.1226e-139	2.45618e-26	2.23042e-12	1
C108	6	2.10435e-52	2.50493e-56	1.94955e-176	1.40176e-53	2.41459e-42	1
C109	6	8.62164e-24	2.61256e-28	3.74464e-148	1.58874e-27	1.3587e-23	1
C110	6	2.07979e-52	2.45764e-56	1.70746e-176	1.38056e-53	2.36182e-42	1
C112	6	2.07161e-52	2.44583e-56	1.68767e-176	1.37497e-53	2.35185e-42	1
C119	6	2.09643e-52	2.50053e-56	1.87953e-176	1.39865e-53	2.40742e-42	1
C123	6	2.07161e-52	2.44583e-56	1.68767e-176	1.37497e-53	2.35185e-42	1
C125	6	2.09835e-52	2.47753e-56	1.71804e-176	1.3925e-53	2.37604e-42	1
C133	6	2.09154e-52	2.46915e-56	1.74195e-176	1.38678e-53	2.37047e-42	1
C134	6	8.67805e-24	2.6547e-28	3.9852e-148	1.60924e-27	1.38165e-23	1
C141	6	8.57863e-24	2.59625e-28	3.58904e-148	1.58223e-27	1.34984e-23	1
C143	6	2.11163e-52	2.50726e-56	1.75353e-176	1.4079e-53	2.40313e-42	1
C368	6	2.07161e-52	2.44583e-56	1.68767e-176	1.37497e-53	2.35185e-42	1
AB01_C47_NRZ-2018-529	6	7.98901e-26	7.31773e-27	2.98471e-146	2.38486e-24	1.56361e-09	1
AB01_C25_NRZ-2017-381	6	4.72858e-27	2.53745e-28	5.3287e-147	4.10075e-25	6.52464e-12	1
