# Supplementary material for: Genomic diversity of the pathogenic fungus Aspergillus fumigatus in Japan reveals the complex genomic basis of azole resistance
Source: Commun Biol. 2024 Mar 14;7:274. doi: 10.1038/s42003-024-05902-6 (PMC10940670; doi:10.1038/s42003-024-05902-6)
Supplement: Supplementary file 6 — Supplementary Data 4 [file 42003_2024_5902_MOESM6_ESM.xlsx]

## Sheet: SuppData4
		fastStructure
ID	Cluster	Cluster 1	Cluster 2	Cluster 3	Cluster 4	Cluster 5	Cluster 6
Af293	1	0.643926	0.012078	0.243778	0.083974	0.016243	1e-06
08-19-02-30	1	0.629698	0.370297	1e-06	1e-06	1e-06	1e-06
3-1-H	1	0.629584	0.370412	1e-06	1e-06	1e-06	1e-06
IFM59357-2	1	0.999994	1e-06	1e-06	1e-06	1e-06	1e-06
IFM59361-1	1	0.997407	0.002588	1e-06	1e-06	1e-06	1e-06
IFM59635	1	0.999994	1e-06	1e-06	1e-06	1e-06	1e-06
IFM59988	1	0.997814	0.002181	1e-06	1e-06	1e-06	1e-06
IFM60237	1	0.997476	0.00252	1e-06	1e-06	1e-06	1e-06
IFM60516	1	0.997814	0.002181	1e-06	1e-06	1e-06	1e-06
IFM60814-1	1	0.999994	1e-06	1e-06	1e-06	1e-06	1e-06
IFM60991-1	1	0.999994	1e-06	1e-06	1e-06	1e-06	1e-06
IFM61211	1	0.999994	1e-06	1e-06	1e-06	1e-06	1e-06
IFM61212	1	0.999994	1e-06	1e-06	1e-06	1e-06	1e-06
IFM61461	1	0.432538	0.200788	1e-06	0.366671	1e-06	1e-06
IFM61469	1	0.432538	0.200788	1e-06	0.366671	1e-06	1e-06
IFM62821	1	0.999994	1e-06	1e-06	1e-06	1e-06	1e-06
IFM63240	1	0.999994	1e-06	1e-06	1e-06	1e-06	1e-06
IFM63333	1	0.64999	0.06313	1e-06	0.286354	0.000524	1e-06
IFM63345	1	0.999994	1e-06	1e-06	1e-06	1e-06	1e-06
IFM63404	1	0.999994	1e-06	1e-06	1e-06	1e-06	1e-06
IFM63537-2	1	0.999994	1e-06	1e-06	1e-06	1e-06	1e-06
IFM63714-1	1	0.999994	1e-06	1e-06	1e-06	1e-06	1e-06
IFM63723	1	0.999994	1e-06	1e-06	1e-06	1e-06	1e-06
IFM63805	1	0.999994	1e-06	1e-06	1e-06	1e-06	1e-06
IFM63849	1	0.999994	1e-06	1e-06	1e-06	1e-06	1e-06
IFM63850	1	0.999994	1e-06	1e-06	1e-06	1e-06	1e-06
IFM64173	1	0.999994	1e-06	1e-06	1e-06	1e-06	1e-06
IFM64258	1	0.999994	1e-06	1e-06	1e-06	1e-06	1e-06
IFM64259-1	1	0.999994	1e-06	1e-06	1e-06	1e-06	1e-06
IFM64464	1	0.595811	0.055033	0.090931	0.196137	0.062087	1e-06
IFM64465	1	0.595826	0.05499	0.090957	0.196169	0.062056	1e-06
IFM64515	1	0.595846	0.055028	0.090925	0.19615	0.062048	1e-06
IFM65011	1	0.595732	0.055159	0.090923	0.196086	0.062098	1e-06
IFM65468	1	0.997419	0.002576	1e-06	1e-06	1e-06	1e-06
IFM62345	1	0.813295	0.1867	1e-06	1e-06	1e-06	1e-06
IFM62370	1	0.594196	0.385102	1e-06	0.020699	1e-06	1e-06
IFM62628	1	0.579496	1e-06	0.33754	0.08296	1e-06	1e-06
C49	1	0.491214	0.187237	0.05776	0.263786	1e-06	1e-06
C50	1	0.494752	0.180964	0.032105	0.259225	0.032953	1e-06
C51	1	0.86177	0.135394	1e-06	0.002833	1e-06	1e-06
C52	1	0.860754	0.136019	1e-06	0.003224	1e-06	1e-06
C67	1	0.491214	0.187237	0.05776	0.263786	1e-06	1e-06
C76	1	0.790098	1e-06	1e-06	0.209897	1e-06	1e-06
C77	1	0.790117	1e-06	1e-06	0.209878	1e-06	1e-06
C87	1	0.508063	0.147079	1e-06	1e-06	0.344855	1e-06
C91	1	0.507959	0.14716	1e-06	1e-06	0.344878	1e-06
C95	1	0.683767	0.079398	1e-06	0.236831	1e-06	1e-06
C113	1	0.509689	0.490306	1e-06	1e-06	1e-06	1e-06
C120	1	0.644199	0.355796	1e-06	1e-06	1e-06	1e-06
C128	1	0.999994	1e-06	1e-06	1e-06	1e-06	1e-06
C136	1	0.999994	1e-06	1e-06	1e-06	1e-06	1e-06
C137	1	0.999994	1e-06	1e-06	1e-06	1e-06	1e-06
C145	1	0.876759	0.09877	1e-06	0.024467	1e-06	1e-06
C146	1	0.637047	0.333895	1e-06	0.029054	1e-06	1e-06
C147	1	0.637	0.333901	1e-06	0.029095	1e-06	1e-06
C148	1	0.636944	0.333997	1e-06	0.029056	1e-06	1e-06
C152	1	0.636894	0.334029	1e-06	0.029073	1e-06	1e-06
C153	1	0.636948	0.33395	1e-06	0.029098	1e-06	1e-06
C154	1	0.637102	0.333817	1e-06	0.029078	1e-06	1e-06
C173	1	0.490792	0.509203	1e-06	1e-06	1e-06	1e-06
C174	1	0.490759	0.509236	1e-06	1e-06	1e-06	1e-06
C175	1	0.850505	0.020777	1e-06	0.038745	0.011061	0.078911
C178	1	0.891483	1e-06	0.108512	1e-06	1e-06	1e-06
C182	1	0.799004	1e-06	1e-06	0.022188	1e-06	0.178805
C183	1	0.955421	0.044574	1e-06	1e-06	1e-06	1e-06
C184	1	0.948477	0.039671	0.011848	1e-06	1e-06	1e-06
C185	1	0.682509	0.317486	1e-06	1e-06	1e-06	1e-06
C361	1	0.644175	0.35582	1e-06	1e-06	1e-06	1e-06
C363	1	0.8621	0.137895	1e-06	1e-06	1e-06	1e-06
IFM40819	1	0.967367	0.032628	1e-06	1e-06	1e-06	1e-06
IFM47072	1	0.999994	1e-06	1e-06	1e-06	1e-06	1e-06
IFM47434	1	0.661924	0.338072	1e-06	1e-06	1e-06	1e-06
IFM47444	1	0.92336	0.002681	0.041126	1e-06	0.032831	1e-06
IFM47450	1	0.966169	1e-06	0.033827	1e-06	1e-06	1e-06
IFM47453	1	0.999994	1e-06	1e-06	1e-06	1e-06	1e-06
IFM47456	1	0.966188	1e-06	0.033807	1e-06	1e-06	1e-06
IFM48051	1	0.942079	0.057916	1e-06	1e-06	1e-06	1e-06
IFM48627	1	0.999994	1e-06	1e-06	1e-06	1e-06	1e-06
IFM50886	1	0.999994	1e-06	1e-06	1e-06	1e-06	1e-06
IFM50916	1	0.851724	0.125116	1e-06	0.023156	1e-06	1e-06
IFM51357	1	0.999994	1e-06	1e-06	1e-06	1e-06	1e-06
IFM51746	1	0.999994	1e-06	1e-06	1e-06	1e-06	1e-06
IFM51978	1	0.475683	0.342701	1e-06	0.181612	1e-06	1e-06
IFM55369-1	1	0.999994	1e-06	1e-06	1e-06	1e-06	1e-06
IFM55548	1	0.946637	0.053358	1e-06	1e-06	1e-06	1e-06
IFM58067	1	0.999994	1e-06	1e-06	1e-06	1e-06	1e-06
IFM58524	1	0.813262	0.186733	1e-06	1e-06	1e-06	1e-06
IFM59073	1	0.851767	0.12509	1e-06	0.023139	1e-06	1e-06
IFM59362	1	0.999994	1e-06	1e-06	1e-06	1e-06	1e-06
IFM59985	1	0.999994	1e-06	1e-06	1e-06	1e-06	1e-06
IFM61572	1	0.999994	1e-06	1e-06	1e-06	1e-06	1e-06
IFM62709	1	0.999994	1e-06	1e-06	1e-06	1e-06	1e-06
IFM64563	1	0.482111	0.517884	1e-06	1e-06	1e-06	1e-06
111-C-1-76s-1	1	0.629545	0.37045	1e-06	1e-06	1e-06	1e-06
616-D-2-23L-5	1	0.72692	1e-06	0.261544	0.011532	1e-06	1e-06
473-E-1-7-1	1	0.682594	0.317401	1e-06	1e-06	1e-06	1e-06
47-C-1-72L-1	1	0.584419	0.086295	1e-06	0.264925	0.027707	0.036652
875-E-1-65L-4	1	0.481951	0.439698	1e-06	0.078347	1e-06	1e-06
766-E-1-65L-2	1	0.999994	1e-06	1e-06	1e-06	1e-06	1e-06
305-B-1-48-5	1	0.629755	0.37024	1e-06	1e-06	1e-06	1e-06
100-C-1-80s-1	1	0.999994	1e-06	1e-06	1e-06	1e-06	1e-06
122-B-1-75L-1	1	0.950597	1e-06	1e-06	0.049398	1e-06	1e-06
AFIS2068	1	0.730612	1e-06	0.264412	0.004972	1e-06	1e-06
AFIS1492	1	0.728719	0.172072	1e-06	0.099205	1e-06	1e-06
AFIS1415	1	0.493965	0.38407	0.038953	0.08301	1e-06	1e-06
AFIS2064	1	0.685246	1e-06	0.041054	0.236181	1e-06	0.037517
AFIS2062	1	0.724086	0.134888	1e-06	0.141022	1e-06	1e-06
AFIS2009	1	0.999994	1e-06	1e-06	1e-06	1e-06	1e-06
AFIS1990	1	0.94544	0.054556	1e-06	1e-06	1e-06	1e-06
AFIS1956	1	0.594241	0.385062	1e-06	0.020694	1e-06	1e-06
AFIS1938	1	0.900111	0.099884	1e-06	1e-06	1e-06	1e-06
AFIS1933	1	0.846335	0.047263	1e-06	0.106398	1e-06	1e-06
AFIS1926	1	0.700424	0.299572	1e-06	1e-06	1e-06	1e-06
AFIS1903	1	0.468797	0.461708	1e-06	0.069491	1e-06	1e-06
AFIS1898	1	0.468795	0.461718	1e-06	0.069483	1e-06	1e-06
AFIS1878	1	0.693127	0.219737	0.085896	0.001238	1e-06	1e-06
AFIS1876	1	0.763885	0.193343	1e-06	0.042768	1e-06	1e-06
AFIS1873	1	0.979124	1e-06	1e-06	0.020871	1e-06	1e-06
AFIS1820	1	0.655596	1e-06	0.060394	0.227999	0.056009	1e-06
AFIS1817	1	0.900089	0.099906	1e-06	1e-06	1e-06	1e-06
AFIS1786	1	0.594731	0.302043	1e-06	0.091583	0.011641	1e-06
AFIS1785	1	0.594206	0.385093	1e-06	0.020698	1e-06	1e-06
AFIS1783	1	0.730612	1e-06	0.264412	0.004972	1e-06	1e-06
AFIS1738	1	0.617164	0.382831	1e-06	1e-06	1e-06	1e-06
AFIS1737	1	0.617116	0.382879	1e-06	1e-06	1e-06	1e-06
AFIS1457	1	0.868805	0.083111	1e-06	0.04808	1e-06	1e-06
AFIS1622	1	0.906473	0.042892	1e-06	0.050632	1e-06	1e-06
AFIS1587	1	0.712807	0.099172	1e-06	0.188018	1e-06	1e-06
AFIS1554	1	0.921055	1e-06	1e-06	0.07894	1e-06	1e-06
AFIS1549	1	0.921055	1e-06	1e-06	0.07894	1e-06	1e-06
AFIS1543	1	0.518102	0.374812	1e-06	0.107082	1e-06	1e-06
AFIS1542	1	0.705786	0.118245	1e-06	0.175965	1e-06	1e-06
AFIS1541	1	0.61881	0.087572	1e-06	0.293614	1e-06	1e-06
AFIS1527	1	0.663845	0.066753	1e-06	0.269398	1e-06	1e-06
AFIS1526	1	0.594282	0.385023	1e-06	0.020692	1e-06	1e-06
B11973	1	0.648028	1e-06	0.29229	0.059679	1e-06	1e-06
B11965	1	0.712119	0.169531	1e-06	0.118346	1e-06	1e-06
AFIS1522	1	0.709062	0.127317	1e-06	0.163618	1e-06	1e-06
B11959	1	0.783393	0.056102	1e-06	0.160501	1e-06	1e-06
AFIS3199	1	0.767224	0.143448	1e-06	0.089324	1e-06	1e-06
AFIS3137	1	0.767156	0.143483	1e-06	0.089358	1e-06	1e-06
AFIS3068	1	0.836199	0.035853	1e-06	0.127944	1e-06	1e-06
AFIS2575	1	0.999994	1e-06	1e-06	1e-06	1e-06	1e-06
AFIS2567	1	0.482076	0.391637	0.0436	0.082685	1e-06	1e-06
AFIS2558	1	0.776869	0.115495	1e-06	0.107632	1e-06	1e-06
AFIS1516	1	0.632379	0.141906	1e-06	0.225712	1e-06	1e-06
AFIS2512	1	0.794728	0.066353	0.098429	0.040488	1e-06	1e-06
AFIS2503	1	0.906454	0.042905	1e-06	0.050638	1e-06	1e-06
AFIS2488	1	0.906456	0.042902	1e-06	0.050639	1e-06	1e-06
AFIS2487	1	0.906428	0.042925	1e-06	0.050643	1e-06	1e-06
AFIS2413	1	0.419023	0.227547	0.044871	0.308556	1e-06	1e-06
AFIS2400	1	0.700427	0.299568	1e-06	1e-06	1e-06	1e-06
AFIS1511	1	0.825364	0.069215	1e-06	0.105417	1e-06	1e-06
AFIS2351B	1	0.755591	0.101845	0.093361	0.049201	1e-06	1e-06
AFIS2305	1	0.836211	0.035835	1e-06	0.12795	1e-06	1e-06
AFIS2288	1	0.836211	0.035835	1e-06	0.12795	1e-06	1e-06
AFIS2275	1	0.705865	0.118165	1e-06	0.175966	1e-06	1e-06
AFIS2247	1	0.594657	0.302096	1e-06	0.091608	0.011636	1e-06
AFIS2242	1	0.649945	1e-06	1e-06	0.35005	1e-06	1e-06
AFIS2224	1	0.758336	1e-06	1e-06	0.241659	1e-06	1e-06
AFIS2211	1	0.698297	0.107153	0.031812	0.162736	1e-06	1e-06
AFIS2202	1	0.979165	1e-06	1e-06	0.02083	1e-06	1e-06
AFIS1499	1	0.657811	0.250645	1e-06	0.09154	1e-06	1e-06
AFIS2188	1	0.568117	1e-06	1e-06	0.431878	1e-06	1e-06
AFIS2164	1	0.509437	0.34555	1e-06	0.14501	1e-06	1e-06
AFIS2159	1	0.976454	0.023541	1e-06	1e-06	1e-06	1e-06
AFIS2157	1	0.65778	0.250668	1e-06	0.091549	1e-06	1e-06
AFIS2150	1	0.657704	0.250725	1e-06	0.091567	1e-06	1e-06
AFIS2105	1	0.836211	0.035835	1e-06	0.12795	1e-06	1e-06
AFIS2098	1	0.700469	0.299527	1e-06	1e-06	1e-06	1e-06
AFIS2093	1	0.685287	1e-06	0.041041	0.236141	1e-06	0.037529
CM38	1	0.513393	0.231505	1e-06	0.255099	1e-06	1e-06
15-33	1	0.514244	0.342049	0.143703	1e-06	1e-06	1e-06
P80	1	0.565149	0.392488	1e-06	0.04236	1e-06	1e-06
CON4	1	0.598914	1e-06	0.107751	0.231371	0.061962	1e-06
CAPA-A	1	0.682731	0.317264	1e-06	1e-06	1e-06	1e-06
210-L-2-22-4	1	0.801207	1e-06	1e-06	0.18923	0.009559	1e-06
205-L-2-15-4	1	0.488762	0.511233	1e-06	1e-06	1e-06	1e-06
AB01_C5_NRZ-2016-071	1	0.845054	1e-06	0.134572	0.02037	1e-06	1e-06
AB01_C50_NRZ-2018-649	1	0.865728	1e-06	1e-06	1e-06	1e-06	0.134267
AB01_C41_NRZ-2018-300	1	0.764431	1e-06	1e-06	1e-06	0.235564	1e-06
AB01_C3_NRZ-2016-032	1	0.891847	1e-06	0.108148	1e-06	1e-06	1e-06
AB01_C38_NRZ-2018-281	1	0.584813	0.415183	1e-06	1e-06	1e-06	1e-06
AB01_C37_NRZ-2018-272	1	0.447161	0.064987	0.014361	0.060845	0.299518	0.113128
AB01_C31_NRZ-2018-043	1	0.953062	0.046933	1e-06	1e-06	1e-06	1e-06
AB01_C26_NRZ-2017-434	1	0.695355	0.09085	0.02332	0.034328	1e-06	0.156146
AB01_C21_NRZ-2017-283	1	0.761943	0.238052	1e-06	1e-06	1e-06	1e-06
AB01_C18_NRZ-2017-195	1	0.891878	1e-06	0.108117	1e-06	1e-06	1e-06
AB01_C16_NRZ-2017-115	1	0.950256	1e-06	0.049739	1e-06	1e-06	1e-06
AB01_C15_NRZ-2017-096	1	0.868853	0.08309	1e-06	0.048054	1e-06	1e-06
AB01_C14_NRZ-2017-076	1	0.891887	1e-06	0.108109	1e-06	1e-06	1e-06
656-G-2-14-1	1	0.999994	1e-06	1e-06	1e-06	1e-06	1e-06
64-C-1-90L-1	1	0.997943	0.002052	1e-06	1e-06	1e-06	1e-06
153-A-2-48s-2	1	0.950516	1e-06	1e-06	0.04948	1e-06	1e-06
588-I-1-48-3	1	0.801227	1e-06	1e-06	0.189213	0.009556	1e-06
569-H-1-10-6	1	0.810619	0.189376	1e-06	1e-06	1e-06	1e-06
545-K-1-8L-3	1	0.856941	0.143054	1e-06	1e-06	1e-06	1e-06
542-K-1-48s-1	1	0.719541	8e-06	1e-06	1e-06	0.280447	1e-06
167-K-1-34L-1	1	0.948373	0.039814	0.011809	1e-06	1e-06	1e-06
476-H-1-21-9	1	0.775262	1e-06	1e-06	1e-06	0.026643	0.198092
459-H-1-21-5	1	0.801178	1e-06	1e-06	0.189255	0.009563	1e-06
128-A-2-27s-1	1	0.950597	1e-06	1e-06	0.049398	1e-06	1e-06
319-B-1-30-1	1	0.656752	0.343243	1e-06	1e-06	1e-06	1e-06
269-I-1-32-2	1	0.801205	1e-06	1e-06	0.189228	0.009564	1e-06
254-F-1-13L-3	1	0.509489	0.490506	1e-06	1e-06	1e-06	1e-06
240-F-1-13L-1	1	0.50958	0.490415	1e-06	1e-06	1e-06	1e-06
74-C-1-94L-2	1	0.537493	1e-06	1e-06	0.430833	1e-06	0.03167
698-L-3-11-2	1	0.629721	0.370275	1e-06	1e-06	1e-06	1e-06
672-L-3-11-1	1	0.801145	1e-06	1e-06	0.189286	0.009566	1e-06
CM7555	1	0.999994	1e-06	1e-06	1e-06	1e-06	1e-06
TP12	1	0.59802	1e-06	0.289845	0.100943	0.011189	1e-06
CM7632	1	0.624468	0.000218	0.277959	0.097353	1e-06	1e-06
ATCC204305	1	0.869651	0.130344	1e-06	1e-06	1e-06	1e-06
CM5757	1	0.488716	0.511279	1e-06	1e-06	1e-06	1e-06
IFM59056	2	0.409428	0.590567	1e-06	1e-06	1e-06	1e-06
IFM59350	2	1e-06	0.999994	1e-06	1e-06	1e-06	1e-06
IFM59352	2	1e-06	0.999994	1e-06	1e-06	1e-06	1e-06
IFM59360-1	2	1e-06	0.535932	1e-06	0.464063	1e-06	1e-06
IFM59363-1	2	1e-06	0.999994	1e-06	1e-06	1e-06	1e-06
IFM59365	2	1e-06	0.999994	1e-06	1e-06	1e-06	1e-06
IFM59634	2	0.058184	0.941811	1e-06	1e-06	1e-06	1e-06
IFM60236-1	2	1e-06	0.999994	1e-06	1e-06	1e-06	1e-06
IFM61407-1	2	1e-06	0.999994	1e-06	1e-06	1e-06	1e-06
IFM61409	2	1e-06	0.999994	1e-06	1e-06	1e-06	1e-06
IFM61410	2	1e-06	0.999994	1e-06	1e-06	1e-06	1e-06
IFM61578-1	2	0.088688	0.911307	1e-06	1e-06	1e-06	1e-06
IFM61610	2	0.245395	0.304882	1e-06	0.449719	1e-06	1e-06
IFM61961	2	1e-06	0.999994	1e-06	1e-06	1e-06	1e-06
IFM62313	2	1e-06	0.999994	1e-06	1e-06	1e-06	1e-06
IFM63352	2	0.272599	0.607784	1e-06	0.119614	1e-06	1e-06
IFM63409	2	1e-06	0.999994	1e-06	1e-06	1e-06	1e-06
IFM63496	2	0.336657	0.625846	1e-06	0.037493	1e-06	1e-06
IFM63501	2	1e-06	0.797377	1e-06	0.202618	1e-06	1e-06
IFM63502	2	0.336668	0.625826	1e-06	0.037501	1e-06	1e-06
IFM63530	2	1e-06	0.797377	1e-06	0.202618	1e-06	1e-06
IFM63531	2	1e-06	0.926744	1e-06	1e-06	0.073251	1e-06
IFM63559-1	2	1e-06	0.999994	1e-06	1e-06	1e-06	1e-06
IFM63560-1	2	1e-06	0.999994	1e-06	1e-06	1e-06	1e-06
IFM63648	2	0.272599	0.607784	1e-06	0.119614	1e-06	1e-06
IFM63655	2	0.442641	0.542694	0.014662	1e-06	1e-06	1e-06
IFM63660	2	0.442583	0.542748	0.014665	1e-06	1e-06	1e-06
IFM63666	2	1e-06	0.999994	1e-06	1e-06	1e-06	1e-06
IFM63703	2	1e-06	0.964738	1e-06	0.035257	1e-06	1e-06
IFM63768	2	1e-06	0.999994	1e-06	1e-06	1e-06	1e-06
IFM63772	2	1e-06	0.999994	1e-06	1e-06	1e-06	1e-06
IFM63854	2	1e-06	0.964738	1e-06	0.035257	1e-06	1e-06
IFM64159-1	2	1e-06	0.999994	1e-06	1e-06	1e-06	1e-06
IFM64160-1	2	1e-06	0.999994	1e-06	1e-06	1e-06	1e-06
IFM64184	2	0.072158	0.85911	1e-06	0.068728	1e-06	1e-06
IFM64302	2	1e-06	0.992663	0.007332	1e-06	1e-06	1e-06
IFM64312	2	0.272599	0.607784	1e-06	0.119614	1e-06	1e-06
IFM64313	2	0.272599	0.607784	1e-06	0.119614	1e-06	1e-06
IFM64471	2	0.272599	0.607784	1e-06	0.119614	1e-06	1e-06
IFM64518	2	0.272599	0.607784	1e-06	0.119614	1e-06	1e-06
IFM64794	2	0.212032	0.622516	1e-06	0.165447	1e-06	1e-06
IFM60759	2	1e-06	0.999994	1e-06	1e-06	1e-06	1e-06
IFM62055	2	0.230236	0.769759	1e-06	1e-06	1e-06	1e-06
IFM63893	2	1e-06	0.999994	1e-06	1e-06	1e-06	1e-06
IFM63953	2	1e-06	0.999994	1e-06	1e-06	1e-06	1e-06
C39	2	0.157395	0.8426	1e-06	1e-06	1e-06	1e-06
C42	2	1e-06	0.999994	1e-06	1e-06	1e-06	1e-06
C43	2	1e-06	0.999994	1e-06	1e-06	1e-06	1e-06
C44	2	1e-06	0.999994	1e-06	1e-06	1e-06	1e-06
C45	2	1e-06	0.999994	1e-06	1e-06	1e-06	1e-06
C46	2	1e-06	0.999994	1e-06	1e-06	1e-06	1e-06
C47	2	1e-06	0.999994	1e-06	1e-06	1e-06	1e-06
C48	2	1e-06	0.999994	1e-06	1e-06	1e-06	1e-06
C81	2	0.241711	0.758284	1e-06	1e-06	1e-06	1e-06
C96	2	1e-06	0.999994	1e-06	1e-06	1e-06	1e-06
C127	2	0.273083	0.726912	1e-06	1e-06	1e-06	1e-06
C130	2	1e-06	0.999994	1e-06	1e-06	1e-06	1e-06
C131	2	1e-06	0.999994	1e-06	1e-06	1e-06	1e-06
C132	2	1e-06	0.999994	1e-06	1e-06	1e-06	1e-06
C135	2	1e-06	0.999994	1e-06	1e-06	1e-06	1e-06
C138	2	1e-06	0.999994	1e-06	1e-06	1e-06	1e-06
C164	2	0.016753	0.983242	1e-06	1e-06	1e-06	1e-06
C166	2	1e-06	0.65816	1e-06	0.341835	1e-06	1e-06
C167	2	1e-06	0.999994	1e-06	1e-06	1e-06	1e-06
C169	2	0.322723	0.487913	1e-06	0.189361	1e-06	1e-06
C170	2	0.322723	0.487913	1e-06	0.189361	1e-06	1e-06
C180	2	0.27272	0.727275	1e-06	1e-06	1e-06	1e-06
C190	2	1e-06	0.999994	1e-06	1e-06	1e-06	1e-06
C191	2	1e-06	0.952608	1e-06	1e-06	0.047387	1e-06
C272	2	1e-06	0.99443	1e-06	1e-06	1e-06	0.005565
C275	2	1e-06	0.95257	1e-06	1e-06	0.047425	1e-06
IFM41359	2	1e-06	0.999994	1e-06	1e-06	1e-06	1e-06
IFM46074	2	0.054001	0.935648	1e-06	1e-06	0.010348	1e-06
IFM46896	2	1e-06	0.999994	1e-06	1e-06	1e-06	1e-06
IFM47440	2	1e-06	0.999994	1e-06	1e-06	1e-06	1e-06
IFM49895	2	1e-06	0.999994	1e-06	1e-06	1e-06	1e-06
IFM50230	2	1e-06	0.999994	1e-06	1e-06	1e-06	1e-06
IFM50268	2	1e-06	0.797761	0.039705	0.16253	1e-06	1e-06
IFM50917	2	0.253869	0.746126	1e-06	1e-06	1e-06	1e-06
IFM50999	2	1e-06	0.999994	1e-06	1e-06	1e-06	1e-06
IFM51748	2	1e-06	0.921781	1e-06	0.078214	1e-06	1e-06
IFM57141	2	1e-06	0.957794	1e-06	0.042201	1e-06	1e-06
IFM57536	2	1e-06	0.999994	1e-06	1e-06	1e-06	1e-06
IFM57550	2	1e-06	0.999994	1e-06	1e-06	1e-06	1e-06
IFM59359	2	0.438921	0.56075	1e-06	0.000326	1e-06	1e-06
IFM59633	2	1e-06	0.999994	1e-06	1e-06	1e-06	1e-06
IFM59987	2	0.169636	0.830359	1e-06	1e-06	1e-06	1e-06
IFM60369	2	1e-06	0.85223	1e-06	0.147765	1e-06	1e-06
IFM60748	2	1e-06	0.999994	1e-06	1e-06	1e-06	1e-06
IFM60994	2	1e-06	0.68678	1e-06	0.313215	1e-06	1e-06
IFM61959	2	0.327853	0.672142	1e-06	1e-06	1e-06	1e-06
IFM62054	2	1e-06	0.999994	1e-06	1e-06	1e-06	1e-06
IFM62153	2	0.17385	0.791099	1e-06	0.035047	1e-06	1e-06
IFM62241	2	1e-06	0.999994	1e-06	1e-06	1e-06	1e-06
IFM62400	2	1e-06	0.999994	1e-06	1e-06	1e-06	1e-06
IFM62521	2	1e-06	0.686857	1e-06	0.313138	1e-06	1e-06
IFM63141	2	1e-06	0.768893	1e-06	0.231102	1e-06	1e-06
IFM63311	2	1e-06	0.999994	1e-06	1e-06	1e-06	1e-06
IFM64666	2	1e-06	0.686864	1e-06	0.313131	1e-06	1e-06
711-B-1-43-1	2	0.33389	0.666105	1e-06	1e-06	1e-06	1e-06
68-C-1-93L-3	2	1e-06	0.952562	1e-06	1e-06	0.047433	1e-06
83-D-2-47L-1	2	0.232267	0.767728	1e-06	1e-06	1e-06	1e-06
383-C-1-27s-1	2	0.185664	0.801089	0.013244	1e-06	1e-06	1e-06
336-E-1-49-1	2	1e-06	0.999994	1e-06	1e-06	1e-06	1e-06
327-C-1-28L-2	2	1e-06	0.999994	1e-06	1e-06	1e-06	1e-06
121-B-1-67L-1	2	1e-06	0.944022	1e-06	0.055973	1e-06	1e-06
AFIS1417	2	0.335771	0.516172	0.026869	0.121186	1e-06	1e-06
AFIS2066	2	1e-06	0.656632	1e-06	0.343363	1e-06	1e-06
AFIS2063	2	1e-06	0.591733	1e-06	0.408262	1e-06	1e-06
AFIS2060	2	0.348821	0.484484	1e-06	0.166692	1e-06	1e-06
AFIS2059	2	0.213668	0.626956	1e-06	0.159373	1e-06	1e-06
AFIS1489	2	0.268315	0.654804	1e-06	0.076877	1e-06	1e-06
AFIS1948	2	1e-06	0.522297	1e-06	0.477698	1e-06	1e-06
AFIS1946	2	0.270111	0.729884	1e-06	1e-06	1e-06	1e-06
AFIS1484	2	0.349655	0.574764	1e-06	0.075577	1e-06	1e-06
AFIS1886	2	0.171833	0.47147	1e-06	0.356693	1e-06	1e-06
AFIS1885	2	0.213797	0.626843	1e-06	0.159356	1e-06	1e-06
AFIS1874	2	0.213716	0.626926	1e-06	0.159355	1e-06	1e-06
AFIS1866	2	1e-06	0.522297	1e-06	0.477698	1e-06	1e-06
AFIS1861	2	0.270111	0.729884	1e-06	1e-06	1e-06	1e-06
AFIS1857	2	1e-06	0.656611	1e-06	0.343384	1e-06	1e-06
AFIS1460	2	1e-06	0.656619	1e-06	0.343377	1e-06	1e-06
AFIS1458	2	0.186185	0.746087	1e-06	0.067724	1e-06	1e-06
AFIS1782	2	1e-06	0.656619	1e-06	0.343377	1e-06	1e-06
AFIS1775	2	1e-06	0.656619	1e-06	0.343377	1e-06	1e-06
AFIS1722	2	0.204962	0.795033	1e-06	1e-06	1e-06	1e-06
AFIS1709	2	0.201916	0.731976	1e-06	0.066104	1e-06	1e-06
AFIS1670	2	0.059938	0.940057	1e-06	1e-06	1e-06	1e-06
AFIS1663	2	1e-06	0.57974	1e-06	0.420256	1e-06	1e-06
AFIS1659	2	0.205751	0.582348	1e-06	0.211897	1e-06	1e-06
AFIS1635	2	0.213668	0.626956	1e-06	0.159373	1e-06	1e-06
AFIS1456	2	0.277571	0.52825	1e-06	0.194175	1e-06	1e-06
AFIS1613	2	0.241831	0.758164	1e-06	1e-06	1e-06	1e-06
AFIS1608	2	1e-06	0.730153	1e-06	0.269843	1e-06	1e-06
AFIS1599	2	1e-06	0.999994	1e-06	1e-06	1e-06	1e-06
B11982	2	1e-06	0.544451	1e-06	1e-06	0.455544	1e-06
B11978	2	1e-06	0.544451	1e-06	1e-06	0.455544	1e-06
B11969	2	0.13824	0.819069	1e-06	0.042687	1e-06	1e-06
B11957	2	1e-06	0.544451	1e-06	1e-06	0.455544	1e-06
B11943	2	1e-06	0.544468	1e-06	1e-06	0.455527	1e-06
B11930	2	1e-06	0.544451	1e-06	1e-06	0.455544	1e-06
B11927	2	1e-06	0.544451	1e-06	1e-06	0.455544	1e-06
AFIS2574	2	0.083611	0.505097	1e-06	0.411288	1e-06	1e-06
AFIS2506	2	0.212693	0.72383	1e-06	0.063474	1e-06	1e-06
AFIS2393	2	0.213668	0.626956	1e-06	0.159373	1e-06	1e-06
AFIS1501	2	0.359859	0.552086	1e-06	0.088051	1e-06	1e-06
AFIS2231	2	1e-06	0.57974	1e-06	0.420256	1e-06	1e-06
AFIS2219	2	0.048313	0.675315	1e-06	0.276369	1e-06	1e-06
AFIS2194	2	0.213668	0.626956	1e-06	0.159373	1e-06	1e-06
AFIS2165	2	1e-06	0.522297	1e-06	0.477698	1e-06	1e-06
AFIS2162	2	0.424895	0.49319	1e-06	0.081911	1e-06	1e-06
AFIS1493	2	0.435888	0.564107	1e-06	1e-06	1e-06	1e-06
AFIS2123	2	0.422782	0.519352	1e-06	0.057863	1e-06	1e-06
AFIS2122	2	0.422782	0.519352	1e-06	0.057863	1e-06	1e-06
229-K-1-24L-1	2	1e-06	0.658143	1e-06	0.341852	1e-06	1e-06
220-L-2-11-4	2	1e-06	0.933521	1e-06	0.038797	0.027679	1e-06
197-L-2-7-2	2	1e-06	0.964722	1e-06	0.035273	1e-06	1e-06
112-B-1-78L-1	2	0.232251	0.767744	1e-06	1e-06	1e-06	1e-06
182-K-1-3L-4	2	0.208613	0.359951	1e-06	0.431432	1e-06	1e-06
AB01_C8_NRZ-2016-141	2	0.464745	0.53525	1e-06	1e-06	1e-06	1e-06
AB01_C42_NRZ-2018-307	2	1e-06	0.999994	1e-06	1e-06	1e-06	1e-06
179-K-1-1L-5	2	0.464668	0.535327	1e-06	1e-06	1e-06	1e-06
AB01_C36_NRZ-2018-236	2	0.334594	0.665401	1e-06	1e-06	1e-06	1e-06
AB01_C33_NRZ-2017-101	2	0.44799	0.552005	1e-06	1e-06	1e-06	1e-06
AB01_C23_NRZ-2017-346	2	0.232249	0.767746	1e-06	1e-06	1e-06	1e-06
AB01_C22_NRZ-2017-322	2	0.232248	0.767747	1e-06	1e-06	1e-06	1e-06
625-H-1-26-1	2	1e-06	0.964708	1e-06	0.035288	1e-06	1e-06
592-I-1-49-3	2	0.272727	0.727269	1e-06	1e-06	1e-06	1e-06
93-D-2-48L-1	2	0.241876	0.758119	1e-06	1e-06	1e-06	1e-06
91-D-2-50s-1	2	1e-06	0.999994	1e-06	1e-06	1e-06	1e-06
815-A-2-34L-2	2	0.105723	0.519251	1e-06	0.375023	1e-06	1e-06
78-C-1-99L-2	2	0.362938	0.579095	1e-06	0.057964	1e-06	1e-06
540-K-1-1L-2	2	0.334847	0.665148	1e-06	1e-06	1e-06	1e-06
454-A-3-40L-1	2	0.317133	0.622232	1e-06	1e-06	0.028111	0.032522
347-E-1-46-2	2	0.312528	0.649556	1e-06	0.037911	1e-06	1e-06
2-D-2-15L-3	2	1e-06	0.999994	1e-06	1e-06	1e-06	1e-06
24-C-1-93s-1	2	1e-06	0.952561	1e-06	1e-06	0.047434	1e-06
754-A-3-37s-1	2	1e-06	0.686771	1e-06	0.313224	1e-06	1e-06
703-E-1-66s-1	2	1e-06	0.952572	1e-06	1e-06	0.047423	1e-06
666-L-3-21-1	2	0.465232	0.534763	1e-06	1e-06	1e-06	1e-06
110-C-1-76s-2	2	1e-06	0.952561	1e-06	1e-06	0.047434	1e-06
akuBKU80	2	1e-06	0.999994	1e-06	1e-06	1e-06	1e-06
CEA10	2	1e-06	0.999994	1e-06	1e-06	1e-06	1e-06
CM7510	2	0.256946	0.598542	1e-06	0.043467	0.101043	1e-06
CM3248	2	1e-06	0.999994	1e-06	1e-06	1e-06	1e-06
452-C-1-51s-1	3	1e-06	1e-06	0.999994	1e-06	1e-06	1e-06
423-D-2-25L-3	3	1e-06	1e-06	0.999994	1e-06	1e-06	1e-06
AB01_C44_NRZ-2017-339	3	1e-06	1e-06	0.999994	1e-06	1e-06	1e-06
649-G-2-22-4	3	1e-06	1e-06	0.999994	1e-06	1e-06	1e-06
AB01_C11_NRZ-2017-040	3	1e-06	1e-06	0.999994	1e-06	1e-06	1e-06
164-K-1-3L-2	3	1e-06	1e-06	0.999994	1e-06	1e-06	1e-06
487-E-1-20-2	3	1e-06	1e-06	0.999994	1e-06	1e-06	1e-06
393-A-3-43s-1	3	1e-06	1e-06	0.999994	1e-06	1e-06	1e-06
289-I-1-2-2	3	1e-06	1e-06	0.999994	1e-06	1e-06	1e-06
265-I-1-22-4	3	1e-06	1e-06	0.999994	1e-06	1e-06	1e-06
264-I-1-22-5	3	1e-06	1e-06	0.999994	1e-06	1e-06	1e-06
243-F-1-33L-2	3	1e-06	1e-06	0.999994	1e-06	1e-06	1e-06
670-L-3-15-2	3	1e-06	1e-06	0.999994	1e-06	1e-06	1e-06
CM3262	3	1e-06	1e-06	0.999994	1e-06	1e-06	1e-06
CM2733	3	1e-06	1e-06	0.999994	1e-06	1e-06	1e-06
CM2730	3	1e-06	1e-06	0.999994	1e-06	1e-06	1e-06
CM7560	3	1e-06	1e-06	0.999994	1e-06	1e-06	1e-06
CM3249	3	1e-06	1e-06	0.999994	1e-06	1e-06	1e-06
CM3720	3	1e-06	1e-06	0.999994	1e-06	1e-06	1e-06
CM4602	3	1e-06	1e-06	0.999994	1e-06	1e-06	1e-06
CM3249b	3	1e-06	1e-06	0.999994	1e-06	1e-06	1e-06
CM2495	3	1e-06	1e-06	0.999994	1e-06	1e-06	1e-06
CM7570	3	1e-06	1e-06	0.999994	1e-06	1e-06	1e-06
TP32	3	1e-06	1e-06	0.999994	1e-06	1e-06	1e-06
CM4946	3	1e-06	1e-06	0.999994	1e-06	1e-06	1e-06
IFM57543-2	4	1e-06	0.432468	1e-06	0.567527	1e-06	1e-06
IFM59984-1	4	1e-06	0.432468	1e-06	0.567527	1e-06	1e-06
IFM60514-1	4	0.095455	0.378239	1e-06	0.526303	1e-06	1e-06
IFM62103	4	1e-06	0.409298	1e-06	0.590697	1e-06	1e-06
IFM62105-1	4	1e-06	0.409298	1e-06	0.590697	1e-06	1e-06
IFM63312	4	1e-06	1e-06	1e-06	0.999994	1e-06	1e-06
IFM63406	4	0.195578	0.101342	1e-06	0.703076	1e-06	1e-06
IFM63408	4	0.195578	0.101342	1e-06	0.703076	1e-06	1e-06
IFM63599	4	1e-06	1e-06	1e-06	0.999994	1e-06	1e-06
IFM64792	4	1e-06	0.262718	1e-06	0.737277	1e-06	1e-06
IFM64793	4	1e-06	0.262683	1e-06	0.737312	1e-06	1e-06
IFM64796	4	1e-06	1e-06	1e-06	0.999994	1e-06	1e-06
IFM65494	4	0.195592	0.101417	1e-06	0.702987	1e-06	1e-06
C34	4	1e-06	1e-06	0.444807	0.555189	1e-06	1e-06
C37	4	1e-06	1e-06	0.029044	0.970952	1e-06	1e-06
C40	4	1e-06	0.148159	1e-06	0.851836	1e-06	1e-06
C41	4	1e-06	0.14817	1e-06	0.851825	1e-06	1e-06
C53	4	1e-06	1e-06	0.999994	1e-06	1e-06	1e-06
C54	4	1e-06	0.007944	0.223051	0.769001	1e-06	1e-06
C55	4	1e-06	1e-06	0.999994	1e-06	1e-06	1e-06
C56	4	1e-06	1e-06	1e-06	0.999994	1e-06	1e-06
C57	4	1e-06	1e-06	1e-06	0.999994	1e-06	1e-06
C71	4	1e-06	1e-06	1e-06	0.999994	1e-06	1e-06
C72	4	1e-06	1e-06	1e-06	0.999994	1e-06	1e-06
C73	4	1e-06	0.122881	1e-06	0.877114	1e-06	1e-06
C74	4	1e-06	0.122881	1e-06	0.877114	1e-06	1e-06
C117	4	1e-06	1e-06	1e-06	0.999994	1e-06	1e-06
C118	4	1e-06	1e-06	1e-06	0.999994	1e-06	1e-06
C124	4	1e-06	1e-06	1e-06	0.999994	1e-06	1e-06
C126	4	1e-06	1e-06	1e-06	0.999994	1e-06	1e-06
C129	4	1e-06	1e-06	1e-06	0.999994	1e-06	1e-06
C139	4	1e-06	1e-06	1e-06	0.999994	1e-06	1e-06
C140	4	1e-06	1e-06	1e-06	0.999994	1e-06	1e-06
C165	4	1e-06	0.405953	1e-06	0.594042	1e-06	1e-06
C168	4	1e-06	0.188149	0.0385	0.773348	1e-06	1e-06
C172	4	1e-06	0.188173	0.0385	0.773323	1e-06	1e-06
C176	4	1e-06	0.188265	0.03849	0.773241	1e-06	1e-06
C179	4	0.131862	0.119042	1e-06	0.749092	1e-06	1e-06
C181	4	1e-06	0.405969	1e-06	0.594026	1e-06	1e-06
C187	4	1e-06	1e-06	1e-06	0.999994	1e-06	1e-06
C189	4	1e-06	0.150382	0.012292	0.837323	1e-06	1e-06
C222	4	1e-06	1e-06	1e-06	0.999994	1e-06	1e-06
C343	4	1e-06	1e-06	1e-06	0.999994	1e-06	1e-06
C344	4	1e-06	0.232385	0.044262	0.629914	0.093437	1e-06
C345	4	1e-06	1e-06	1e-06	0.999994	1e-06	1e-06
C346	4	1e-06	1e-06	1e-06	0.999994	1e-06	1e-06
C367	4	1e-06	1e-06	0.262207	0.737788	1e-06	1e-06
IFM40807	4	1e-06	1e-06	1e-06	0.999994	1e-06	1e-06
IFM41361	4	1e-06	1e-06	1e-06	0.999994	1e-06	1e-06
IFM41368	4	1e-06	1e-06	1e-06	0.999994	1e-06	1e-06
IFM41392	4	1e-06	1e-06	1e-06	0.999994	1e-06	1e-06
IFM47074	4	0.016297	0.298133	0.078055	0.607513	1e-06	1e-06
IFM47437	4	1e-06	1e-06	0.029685	0.97031	1e-06	1e-06
IFM47448	4	1e-06	1e-06	1e-06	0.999994	1e-06	1e-06
IFM47475	4	1e-06	0.089929	1e-06	0.910066	1e-06	1e-06
IFM49896	4	1e-06	1e-06	1e-06	0.999994	1e-06	1e-06
IFM50669	4	1e-06	0.315906	1e-06	0.68409	1e-06	1e-06
IFM50997	4	1e-06	0.254398	1e-06	0.745597	1e-06	1e-06
IFM51126	4	1e-06	1e-06	1e-06	0.999994	1e-06	1e-06
IFM51505	4	1e-06	1e-06	1e-06	0.999994	1e-06	1e-06
IFM53927	4	1e-06	0.362176	1e-06	0.63782	1e-06	1e-06
IFM54842	4	1e-06	1e-06	1e-06	0.999994	1e-06	1e-06
IFM59972	4	1e-06	0.361304	1e-06	0.638691	1e-06	1e-06
IFM62432	4	1e-06	0.264824	1e-06	0.735171	1e-06	1e-06
IFM62517	4	1e-06	1e-06	1e-06	0.999994	1e-06	1e-06
IFM62522	4	0.063667	0.12053	1e-06	0.815799	1e-06	1e-06
IFM62686	4	1e-06	1e-06	1e-06	0.999994	1e-06	1e-06
P1MS	4	1e-06	1e-06	0.410742	0.513925	1e-06	0.075329
746-B-1-45-2	4	1e-06	1e-06	1e-06	0.999994	1e-06	1e-06
743-B-1-45-5	4	1e-06	1e-06	1e-06	0.999994	1e-06	1e-06
717-E-1-74s-1	4	1e-06	1e-06	1e-06	0.999994	1e-06	1e-06
716-E-1-70L-5	4	1e-06	0.171511	0.223443	0.605043	1e-06	1e-06
704-E-1-70L-4	4	1e-06	0.104937	0.211158	0.683902	1e-06	1e-06
701-E-1-75s-1	4	1e-06	1e-06	0.444816	0.555179	1e-06	1e-06
477-E-1-25-10	4	1e-06	0.065261	1e-06	0.934734	1e-06	1e-06
470-E-1-14-1	4	1e-06	1e-06	1e-06	0.999994	1e-06	1e-06
453-E-1-56s-1	4	1e-06	1e-06	1e-06	0.999994	1e-06	1e-06
106-C-1-72s-2	4	1e-06	1e-06	1e-06	0.999994	1e-06	1e-06
451-D-2-24s-1	4	1e-06	1e-06	1e-06	0.999994	1e-06	1e-06
429-D-2-25L-2	4	1e-06	0.227144	1e-06	0.772851	1e-06	1e-06
424-D-2-22s-1	4	1e-06	1e-06	1e-06	0.999994	1e-06	1e-06
118-B-1-63s-1	4	1e-06	1e-06	1e-06	0.999994	1e-06	1e-06
115-B-1-70s-1	4	0.200052	0.059968	0.054762	0.587399	0.097817	1e-06
114-B-1-69L-1	4	1e-06	1e-06	0.256227	0.743769	1e-06	1e-06
975-B-1-27-5	4	1e-06	1e-06	1e-06	0.999994	1e-06	1e-06
969-B-1-26-5	4	1e-06	1e-06	1e-06	0.999994	1e-06	1e-06
94-D-2-28L-1	4	1e-06	1e-06	1e-06	0.999994	1e-06	1e-06
113-B-1-71L-1	4	0.191334	0.073227	0.051638	0.586525	0.097275	1e-06
84-D-2-49L-5	4	1e-06	1e-06	1e-06	0.999994	1e-06	1e-06
386-C-1-33L-1	4	1e-06	1e-06	0.999994	1e-06	1e-06	1e-06
105-D-2-38L-1	4	1e-06	0.065372	1e-06	0.934624	1e-06	1e-06
355-E-1-35-1	4	0.077954	1e-06	0.137052	0.598317	0.186675	1e-06
332-C-1-31L-1	4	1e-06	1e-06	0.999994	1e-06	1e-06	1e-06
302-B-1-32-1	4	1e-06	1e-06	1e-06	0.999994	1e-06	1e-06
3-D-2-2s-2	4	1e-06	1e-06	1e-06	0.999994	1e-06	1e-06
26-D-2-29s-1	4	1e-06	1e-06	1e-06	0.999994	1e-06	1e-06
15-D-2-39L-1	4	1e-06	1e-06	1e-06	0.987411	1e-06	0.012584
119-B-1-66s-1	4	1e-06	1e-06	0.15504	0.844955	1e-06	1e-06
10-C-1-40s-1	4	0.237874	0.051551	1e-06	0.710572	1e-06	1e-06
1-D-2-2s-3	4	1e-06	1e-06	0.188195	0.8118	1e-06	1e-06
AFIS2067	4	0.086702	1e-06	1e-06	0.913294	1e-06	1e-06
AFIS2065	4	1e-06	1e-06	1e-06	0.999994	1e-06	1e-06
AFIS2061	4	0.110292	1e-06	1e-06	0.889703	1e-06	1e-06
AFIS2013	4	0.226941	0.099902	1e-06	0.673154	1e-06	1e-06
AFIS1960	4	0.180436	0.217271	1e-06	0.60229	1e-06	1e-06
AFIS1958	4	1e-06	1e-06	5.1e-05	0.999944	1e-06	1e-06
AFIS1949	4	1e-06	1e-06	1e-06	0.999994	1e-06	1e-06
AFIS1927	4	1e-06	0.127304	1e-06	0.872691	1e-06	1e-06
AFIS1904	4	1e-06	1e-06	1e-06	0.999994	1e-06	1e-06
AFIS1893	4	0.035859	0.069854	1e-06	0.894283	1e-06	1e-06
AFIS1892	4	1e-06	1e-06	1e-06	0.999994	1e-06	1e-06
AFIS1889	4	1e-06	1e-06	1e-06	0.999994	1e-06	1e-06
AFIS1461	4	1e-06	1e-06	0.001658	0.998337	1e-06	1e-06
AFIS1867	4	0.173173	1e-06	1e-06	0.826822	1e-06	1e-06
AFIS1845	4	1e-06	0.362889	1e-06	0.637106	1e-06	1e-06
AFIS1843	4	0.172533	0.323629	1e-06	0.503835	1e-06	1e-06
AFIS1842	4	0.110292	1e-06	1e-06	0.889703	1e-06	1e-06
AFIS1828	4	0.331367	1e-06	1e-06	0.668628	1e-06	1e-06
AFIS1827	4	0.014231	0.131406	1e-06	0.85436	1e-06	1e-06
AFIS1821	4	0.183913	1e-06	0.026364	0.789719	1e-06	1e-06
AFIS1784	4	1e-06	0.3628	1e-06	0.637195	1e-06	1e-06
AFIS1777	4	1e-06	1e-06	0.029685	0.97031	1e-06	1e-06
AFIS1703	4	1e-06	1e-06	1e-06	0.999994	1e-06	1e-06
AFIS1662	4	0.202295	0.1274	1e-06	0.670301	1e-06	1e-06
AFIS1661	4	0.382915	1e-06	1e-06	0.61708	1e-06	1e-06
AFIS1652	4	1e-06	1e-06	1e-06	0.999994	1e-06	1e-06
AFIS1636	4	0.109334	0.152503	0.060603	0.677557	1e-06	1e-06
AFIS1623	4	0.331298	0.052858	1e-06	0.61584	1e-06	1e-06
AFIS1588	4	1e-06	0.074707	1e-06	0.925288	1e-06	1e-06
AFIS1433	4	0.051246	1e-06	0.065675	0.712751	0.128161	0.042165
AFIS3129	4	1e-06	1e-06	0.272171	0.620135	1e-06	0.10769
AFIS1517	4	1e-06	0.178317	1e-06	0.821678	1e-06	1e-06
AFIS3092	4	1e-06	1e-06	1e-06	0.999994	1e-06	1e-06
AFIS2566	4	0.072878	0.342894	1e-06	0.584225	1e-06	1e-06
AFIS2546	4	0.436802	1e-06	1e-06	0.563194	1e-06	1e-06
AFIS2511	4	1e-06	1e-06	0.439025	0.56097	1e-06	1e-06
AFIS2394	4	0.116682	1e-06	1e-06	0.883313	1e-06	1e-06
AFIS2351A	4	1e-06	0.46713	1e-06	0.532866	1e-06	1e-06
AFIS2297	4	0.356242	0.184925	1e-06	0.45883	1e-06	1e-06
AFIS2292	4	1e-06	0.106807	0.021275	0.871914	1e-06	1e-06
AFIS2244	4	1e-06	1e-06	0.050421	0.868985	1e-06	0.08059
AFIS2241	4	1e-06	1e-06	0.029685	0.97031	1e-06	1e-06
AFIS2193	4	0.014231	0.131406	1e-06	0.85436	1e-06	1e-06
AFIS2190	4	0.172533	0.323629	1e-06	0.503835	1e-06	1e-06
AFIS2153	4	0.004021	0.220935	0.000244	0.736825	0.037974	1e-06
AFIS2152	4	0.172522	0.323564	1e-06	0.50391	1e-06	1e-06
AFIS2101	4	0.173215	1e-06	1e-06	0.826781	1e-06	1e-06
AFIS2099	4	0.173215	1e-06	1e-06	0.826781	1e-06	1e-06
AFIS2097	4	0.322282	0.102099	1e-06	0.575615	1e-06	1e-06
CM11	4	1e-06	1e-06	1e-06	0.999994	1e-06	1e-06
P20	4	1e-06	0.505231	1e-06	0.494764	1e-06	1e-06
AV88	4	1e-06	0.419431	1e-06	0.580564	1e-06	1e-06
2023-01-15	4	0.388992	0.013153	0.01597	0.578	0.003884	1e-06
CM65	4	1e-06	0.144734	0.038234	0.817028	1e-06	1e-06
CAPA-C	4	1e-06	1e-06	0.025137	0.838846	0.136013	1e-06
CAPA-B	4	1e-06	1e-06	1e-06	0.999994	1e-06	1e-06
238-F-1-4L-1	4	1e-06	1e-06	1e-06	0.999994	1e-06	1e-06
124-B-1-66L-1	4	1e-06	1e-06	0.999994	1e-06	1e-06	1e-06
207-L-2-16-3	4	1e-06	1e-06	1e-06	0.999994	1e-06	1e-06
201-L-2-9-5	4	1e-06	1e-06	1e-06	0.999994	1e-06	1e-06
200-L-2-9-1	4	1e-06	0.105209	1e-06	0.894786	1e-06	1e-06
198-L-2-7-1	4	1e-06	1e-06	1e-06	0.999994	1e-06	1e-06
194-L-2-17-1	4	0.131848	0.119042	1e-06	0.749106	1e-06	1e-06
193-L-2-16-1	4	1e-06	1e-06	1e-06	0.999994	1e-06	1e-06
186-K-1-18L-6	4	1e-06	1e-06	0.444772	0.555224	1e-06	1e-06
AB01_C9_NRZ-2016-342	4	1e-06	1e-06	1e-06	0.999994	1e-06	1e-06
AB01_C6_NRZ-2016-108	4	1e-06	1e-06	1e-06	0.999994	1e-06	1e-06
AB01_C49_NRZ-2018-646	4	0.128821	0.127369	0.031123	0.670439	1e-06	0.042246
AB01_C48_NRZ-2018-539	4	1e-06	0.098922	1e-06	0.901073	1e-06	1e-06
AB01_C46_NRZ-2018-396	4	0.128821	0.127369	0.031123	0.670439	1e-06	0.042246
AB01_C45_NRZ-2018-326	4	1e-06	0.058673	0.196325	0.744998	1e-06	1e-06
AB01_C43_NRZ-2018-313	4	0.244845	0.126702	0.113635	0.514815	1e-06	1e-06
AB01_C40_NRZ-2018-290	4	1e-06	1e-06	1e-06	0.530784	0.469211	1e-06
AB01_C39_NRZ-2018-286	4	1e-06	1e-06	1e-06	0.999994	1e-06	1e-06
AB01_C32_NRZ-2018-097	4	1e-06	1e-06	0.999994	1e-06	1e-06	1e-06
AB01_C30_NRZ-2017-546	4	1e-06	1e-06	1e-06	0.999994	1e-06	1e-06
174-K-1-32s-1	4	1e-06	0.171575	0.223488	0.604933	1e-06	1e-06
AB01_C2_NRZ-2015-218	4	1e-06	1e-06	1e-06	0.999994	1e-06	1e-06
AB01_C28_NRZ-2017-534	4	1e-06	1e-06	0.215221	0.784774	1e-06	1e-06
AB01_C24_NRZ-2017-362	4	0.040534	0.172194	0.14668	0.585658	0.054933	1e-06
AB01_C19_NRZ-2017-214	4	0.081755	1e-06	1e-06	0.91824	1e-06	1e-06
AB01_C13_NRZ-2017-069	4	1e-06	1e-06	0.330241	0.669754	1e-06	1e-06
663-G-2-3-1	4	1e-06	1e-06	0.68914	1e-06	0.310855	1e-06
658-G-2-5-2	4	0.023797	0.479194	1e-06	0.497006	1e-06	1e-06
652-G-2-6-1	4	1e-06	1e-06	0.169677	0.830318	1e-06	1e-06
5-C-1-24L-3	4	1e-06	0.02981	1e-06	0.970185	1e-06	1e-06
599-F-1-14-1	4	1e-06	0.3613	1e-06	0.638695	1e-06	1e-06
570-H-1-23-3	4	1e-06	1e-06	1e-06	0.999994	1e-06	1e-06
552-H-1-1-2	4	1e-06	1e-06	1e-06	0.999994	1e-06	1e-06
54-C-1-66L-2	4	1e-06	1e-06	1e-06	0.999994	1e-06	1e-06
169-K-1-18L-3	4	1e-06	1e-06	0.444736	0.555259	1e-06	1e-06
AB01_C10_NRZ-2017-039	4	1e-06	1e-06	1e-06	0.999994	1e-06	1e-06
99-C-1-77s-2	4	1e-06	1e-06	1e-06	0.999994	1e-06	1e-06
940-A-2-43L-2	4	1e-06	0.171538	0.22344	0.605018	1e-06	1e-06
901-A-2-45L-5	4	1e-06	0.171511	0.223443	0.605043	1e-06	1e-06
87-D-2-49L-2	4	1e-06	0.161227	1e-06	0.838768	1e-06	1e-06
865-A-2-44L-2	4	1e-06	1e-06	1e-06	0.999994	1e-06	1e-06
863-A-2-35L-1	4	1e-06	1e-06	1e-06	0.999994	1e-06	1e-06
82-D-2-47L-2	4	1e-06	1e-06	1e-06	0.999994	1e-06	1e-06
7-C-1-34s-1	4	1e-06	1e-06	0.999994	1e-06	1e-06	1e-06
79-C-1-69s-1	4	1e-06	1e-06	1e-06	0.999994	1e-06	1e-06
788-A-3-30s-2	4	1e-06	1e-06	1e-06	0.999994	1e-06	1e-06
514-H-1-29-2	4	1e-06	1e-06	1e-06	0.999994	1e-06	1e-06
479-L-2-13-4	4	1e-06	1e-06	1e-06	0.999994	1e-06	1e-06
468-H-1-30-2	4	1e-06	1e-06	0.999994	1e-06	1e-06	1e-06
441-A-3-45L-2	4	1e-06	1e-06	1e-06	0.999994	1e-06	1e-06
12-D-2-44L-1	4	1e-06	1e-06	0.999994	1e-06	1e-06	1e-06
407-L-2-4-3	4	1e-06	1e-06	1e-06	0.999994	1e-06	1e-06
394-L-2-24-1	4	1e-06	1e-06	0.222894	0.777102	1e-06	1e-06
390-A-2-36s-3	4	1e-06	1e-06	0.441772	0.558223	1e-06	1e-06
382-A-2-35s-1	4	1e-06	0.171548	0.223449	0.604999	1e-06	1e-06
373-C-1-40L-2	4	0.237858	0.051551	1e-06	0.710588	1e-06	1e-06
350-E-1-37L-2	4	1e-06	1e-06	1e-06	0.999994	1e-06	1e-06
333-C-1-28L-1	4	1e-06	1e-06	1e-06	0.999994	1e-06	1e-06
328-C-1-30L-1	4	1e-06	1e-06	1e-06	0.999994	1e-06	1e-06
326-C-1-31s-1	4	0.253379	0.162423	1e-06	0.584195	1e-06	1e-06
313-H-1-15-2	4	1e-06	1e-06	1e-06	0.999994	1e-06	1e-06
303-B-1-32-3	4	0.131862	0.119042	1e-06	0.749092	1e-06	1e-06
285-I-1-2-4	4	1e-06	1e-06	1e-06	0.999994	1e-06	1e-06
126-A-2-26s-2	4	1e-06	1e-06	0.209974	0.790021	1e-06	1e-06
271-I-1-32-1	4	1e-06	1e-06	0.345753	0.626468	1e-06	0.027776
25-D-2-26s-1	4	1e-06	0.110435	1e-06	0.88956	1e-06	1e-06
255-F-1-3L-1	4	1e-06	1e-06	1e-06	0.999994	1e-06	1e-06
125-B-1-73L-1	4	1e-06	0.361271	1e-06	0.638724	1e-06	1e-06
767-E-1-67s-1	4	0.060001	1e-06	1e-06	0.939994	1e-06	1e-06
709-A-2-49L-5	4	0.04059	0.174083	0.183847	0.601477	1e-06	1e-06
6-C-1-49-1	4	1e-06	0.039496	1e-06	0.960499	1e-06	1e-06
692-L-3-24-3	4	0.273333	0.061478	0.13958	0.304474	0.221134	1e-06
155-A-2-47s-3	4	1e-06	0.36134	1e-06	0.638655	1e-06	1e-06
690-L-3-22-2	4	1e-06	0.188143	1e-06	0.811852	1e-06	1e-06
684-L-3-7-1	4	1e-06	1e-06	1e-06	0.999994	1e-06	1e-06
683-L-3-24-1	4	1e-06	1e-06	1e-06	0.999994	1e-06	1e-06
680-L-3-13-2	4	1e-06	1e-06	1e-06	0.999994	1e-06	1e-06
676-L-3-13-1	4	1e-06	1e-06	1e-06	0.999994	1e-06	1e-06
669-L-3-21-3	4	1e-06	1e-06	0.15633	0.843665	1e-06	1e-06
665-G-2-9-2	4	1e-06	1e-06	0.156328	0.843667	1e-06	1e-06
154-A-2-47L-2	4	1e-06	0.361314	1e-06	0.638681	1e-06	1e-06
CM6458	4	0.337731	0.187611	1e-06	0.462225	0.012431	1e-06
CM6126	4	1e-06	0.157376	1e-06	0.842619	1e-06	1e-06
CM237	4	1e-06	0.18791	0.006337	0.767854	1e-06	0.037897
V130-15	4	0.131862	0.119042	1e-06	0.749092	1e-06	1e-06
08-12-12-13	5	1e-06	1e-06	1e-06	1e-06	0.999994	1e-06
08-19-02-10	5	1e-06	0.027663	1e-06	1e-06	0.906352	0.065981
08-19-02-46	5	1e-06	1e-06	1e-06	1e-06	0.941205	0.05879
08-19-02-61	5	1e-06	1e-06	1e-06	1e-06	0.943258	0.056737
08-31-08-91	5	1e-06	1e-06	1e-06	1e-06	0.999994	1e-06
08-36-03-25	5	1e-06	1e-06	1e-06	1e-06	0.999994	1e-06
10-01-02-27	5	0.14654	1e-06	1e-06	1e-06	0.853455	1e-06
3-1-A	5	0.021431	1e-06	1e-06	1e-06	0.978564	1e-06
3-1-B	5	1e-06	0.036252	1e-06	1e-06	0.946055	0.017689
3-1-C	5	1e-06	0.036252	1e-06	1e-06	0.946055	0.017689
3-1-D	5	0.0681	0.051455	1e-06	1e-06	0.880442	1e-06
3-1-E	5	0.063694	0.076845	1e-06	1e-06	0.770803	0.088656
3-1-F	5	1e-06	0.150879	1e-06	1e-06	0.849116	1e-06
3-1-G	5	1e-06	1e-06	1e-06	1e-06	0.954481	0.045514
IFM51747	5	1e-06	0.113348	1e-06	1e-06	0.886648	1e-06
IFM62816	5	0.053265	1e-06	1e-06	1e-06	0.94673	1e-06
IFM63915	5	1e-06	0.028461	0.249094	0.196382	0.526061	1e-06
Afs35	5	1e-06	1e-06	1e-06	1e-06	0.999994	1e-06
C2	5	1e-06	0.145893	1e-06	1e-06	0.854102	1e-06
C4	5	1e-06	1e-06	1e-06	1e-06	0.999994	1e-06
C6	5	1e-06	1e-06	1e-06	1e-06	0.999994	1e-06
C7	5	1e-06	1e-06	1e-06	1e-06	0.999994	1e-06
C10	5	0.009192	0.034017	1e-06	1e-06	0.934762	0.022027
C11	5	1e-06	1e-06	1e-06	1e-06	0.999994	1e-06
C12	5	1e-06	1e-06	1e-06	1e-06	0.475015	0.52498
C13	5	1e-06	1e-06	1e-06	1e-06	0.999994	1e-06
C14	5	0.14654	1e-06	1e-06	1e-06	0.853455	1e-06
C15	5	0.14654	1e-06	1e-06	1e-06	0.853455	1e-06
C19	5	1e-06	1e-06	1e-06	1e-06	0.999994	1e-06
C25	5	1e-06	1e-06	1e-06	1e-06	0.999994	1e-06
C26	5	1e-06	1e-06	0.178082	1e-06	0.821913	1e-06
C27	5	1e-06	1e-06	1e-06	1e-06	0.999994	1e-06
C28	5	1e-06	1e-06	1e-06	1e-06	0.999994	1e-06
C29	5	0.14654	1e-06	1e-06	1e-06	0.853455	1e-06
C30	5	1e-06	1e-06	1e-06	1e-06	0.999994	1e-06
C35	5	1e-06	1e-06	1e-06	1e-06	0.999994	1e-06
C36	5	1e-06	1e-06	1e-06	1e-06	0.999994	1e-06
C38	5	1e-06	1e-06	1e-06	1e-06	0.999994	1e-06
C58	5	1e-06	0.386478	1e-06	1e-06	0.613518	1e-06
C59	5	1e-06	0.386494	1e-06	1e-06	0.613501	1e-06
C60	5	1e-06	0.386482	1e-06	1e-06	0.613513	1e-06
C61	5	1e-06	0.386528	1e-06	1e-06	0.613467	1e-06
C62	5	1e-06	0.386498	1e-06	1e-06	0.613497	1e-06
C63	5	1e-06	0.386512	1e-06	1e-06	0.613483	1e-06
C64	5	1e-06	1e-06	1e-06	1e-06	0.999994	1e-06
C65	5	1e-06	1e-06	1e-06	1e-06	0.999994	1e-06
C66	5	1e-06	1e-06	1e-06	1e-06	0.999994	1e-06
C75	5	1e-06	1e-06	1e-06	1e-06	0.999994	1e-06
C78	5	1e-06	1e-06	1e-06	1e-06	0.475011	0.524984
C79	5	1e-06	1e-06	1e-06	1e-06	0.980259	0.019736
C80	5	1e-06	1e-06	1e-06	1e-06	0.999994	1e-06
C82	5	1e-06	1e-06	1e-06	1e-06	0.999994	1e-06
C85	5	1e-06	1e-06	1e-06	1e-06	0.999994	1e-06
C86	5	1e-06	1e-06	1e-06	1e-06	0.999994	1e-06
C88	5	1e-06	1e-06	1e-06	1e-06	0.962289	0.037706
C89	5	0.062906	0.071047	0.017206	1e-06	0.848838	1e-06
C92	5	0.000675	0.089927	1e-06	1e-06	0.909395	1e-06
C93	5	1e-06	0.076333	1e-06	1e-06	0.904223	0.01944
C99	5	1e-06	1e-06	1e-06	1e-06	0.999994	1e-06
C104	5	1e-06	1e-06	1e-06	1e-06	0.475006	0.524989
C105	5	1e-06	1e-06	1e-06	1e-06	0.999994	1e-06
C106	5	1e-06	0.281965	1e-06	1e-06	0.71803	1e-06
C107	5	1e-06	1e-06	1e-06	0.209876	0.572834	0.217286
C111	5	0.254202	0.08698	1e-06	0.0527	0.344527	0.261589
C114	5	1e-06	1e-06	1e-06	1e-06	0.475027	0.524968
C115	5	0.206957	1e-06	0.167442	3e-06	0.40638	0.219216
C121	5	1e-06	1e-06	0.363382	1e-06	0.636613	1e-06
C122	5	1e-06	1e-06	1e-06	0.209942	0.57289	0.217164
C142	5	1e-06	1e-06	1e-06	1e-06	0.999994	1e-06
C144	5	1e-06	1e-06	1e-06	1e-06	0.946826	0.053169
C149	5	0.123544	0.076904	0.000114	1e-06	0.704386	0.095051
C150	5	0.123471	0.076937	0.000108	1e-06	0.704488	0.094994
C151	5	0.123536	0.076911	0.000118	1e-06	0.7044	0.095034
C155	5	1e-06	1e-06	1e-06	1e-06	0.999994	1e-06
C156	5	1e-06	1e-06	1e-06	1e-06	0.999994	1e-06
C157	5	1e-06	1e-06	1e-06	1e-06	0.999994	1e-06
C158	5	1e-06	1e-06	1e-06	1e-06	0.999994	1e-06
C159	5	1e-06	1e-06	1e-06	1e-06	0.976361	0.023634
C160	5	1e-06	1e-06	1e-06	1e-06	0.976356	0.023639
C161	5	0.206913	1e-06	0.167501	6e-06	0.406421	0.219158
C162	5	1e-06	1e-06	0.363347	1e-06	0.636648	1e-06
C163	5	1e-06	1e-06	0.363347	1e-06	0.636648	1e-06
C171	5	0.122687	0.077561	0.000105	1e-06	0.704894	0.094751
C177	5	1e-06	1e-06	1e-06	1e-06	0.999994	1e-06
C186	5	1e-06	1e-06	1e-06	1e-06	0.999994	1e-06
C188	5	1e-06	1e-06	0.363347	1e-06	0.636648	1e-06
C220	5	1e-06	1e-06	1e-06	1e-06	0.999994	1e-06
C221	5	1e-06	1e-06	1e-06	1e-06	0.999994	1e-06
C223	5	1e-06	1e-06	1e-06	1e-06	0.999994	1e-06
C246	5	1e-06	1e-06	1e-06	1e-06	0.999994	1e-06
C341	5	0.085101	0.078219	0.034712	1e-06	0.659289	0.142678
C342	5	1e-06	1e-06	1e-06	1e-06	0.999994	1e-06
C354	5	1e-06	1e-06	1e-06	1e-06	0.47499	0.525005
C355	5	1e-06	1e-06	1e-06	1e-06	0.475018	0.524977
C356	5	1e-06	1e-06	1e-06	1e-06	0.999994	1e-06
C357	5	1e-06	1e-06	1e-06	1e-06	0.475001	0.524994
C358	5	1e-06	1e-06	1e-06	1e-06	0.977831	0.022164
C359	5	1e-06	1e-06	1e-06	1e-06	0.999994	1e-06
C360	5	1e-06	1e-06	1e-06	1e-06	0.97784	0.022156
C362	5	1e-06	1e-06	1e-06	1e-06	0.999994	1e-06
C364	5	1e-06	1e-06	1e-06	1e-06	0.999994	1e-06
C365	5	1e-06	1e-06	1e-06	1e-06	0.999994	1e-06
C366	5	1e-06	1e-06	1e-06	1e-06	0.999994	1e-06
C369	5	1e-06	1e-06	1e-06	1e-06	0.999994	1e-06
IFM47064	5	1e-06	1e-06	1e-06	1e-06	0.999994	1e-06
IFM47278	5	1e-06	1e-06	1e-06	1e-06	0.999994	1e-06
IFM51944	5	1e-06	1e-06	1e-06	1e-06	0.999994	1e-06
IFM51977	5	1e-06	1e-06	1e-06	1e-06	0.999994	1e-06
P1MR	5	1e-06	1e-06	1e-06	1e-06	0.544666	0.455329
P2CS	5	0.440007	1e-06	1e-06	1e-06	0.511413	0.048576
480-E-1-21-2	5	1e-06	1e-06	1e-06	1e-06	0.999994	1e-06
442-D-2-17L-1	5	1e-06	1e-06	1e-06	1e-06	0.999994	1e-06
43-C-1-69L-1	5	1e-06	1e-06	1e-06	1e-06	0.999994	1e-06
939-E-1-75s-2	5	1e-06	1e-06	1e-06	1e-06	0.999994	1e-06
774-B-1-44-s	5	1e-06	1e-06	0.363324	1e-06	0.636671	1e-06
4-C-1-24L-2	5	1e-06	1e-06	1e-06	1e-06	0.999994	1e-06
375-C-1-6s-2	5	1e-06	0.03139	1e-06	1e-06	0.968606	1e-06
349-E-1-33L-1	5	0.134409	1e-06	1e-06	1e-06	0.856597	0.00899
334-E-1-48-2	5	1e-06	0.040715	1e-06	1e-06	0.912005	0.047276
325-C-1-6s-3	5	1e-06	1e-06	0.366661	1e-06	0.590802	0.042533
29-D-2-35s-1	5	1e-06	1e-06	0.4926	1e-06	0.507395	1e-06
22-C-1-60L-1	5	1e-06	1e-06	0.44085	1e-06	0.559145	1e-06
14-D-2-43L-2	5	1e-06	1e-06	0.440782	1e-06	0.559213	1e-06
120-B-1-68s-1	5	1e-06	1e-06	1e-06	1e-06	0.999994	1e-06
AFIS2001	5	0.068677	0.139952	1e-06	1e-06	0.791367	1e-06
B6687	5	1e-06	1e-06	1e-06	1e-06	0.999994	1e-06
B5603	5	1e-06	1e-06	1e-06	1e-06	0.999994	1e-06
B11971	5	0.019108	0.031334	0.268527	0.218187	0.462844	1e-06
B11951	5	0.016868	0.027326	0.262449	0.226802	0.466554	1e-06
B11928	5	0.01702	0.027278	0.262463	0.226736	0.466502	1e-06
AFIS2889	5	1e-06	1e-06	1e-06	1e-06	0.999994	1e-06
AFIS2768	5	1e-06	0.081582	1e-06	1e-06	0.721073	0.197341
AFIS2714	5	0.122035	0.123764	1e-06	1e-06	0.754197	1e-06
AFIS2548	5	0.075099	1e-06	1e-06	1e-06	0.924896	1e-06
AFIS2277	5	0.051022	1e-06	0.012302	1e-06	0.936672	1e-06
AFIS2254	5	0.023057	0.422113	0.118164	1e-06	0.436664	1e-06
CM21	5	1e-06	1e-06	1e-06	1e-06	0.999994	1e-06
CAPA-D	5	1e-06	1e-06	1e-06	1e-06	0.999994	1e-06
231-K-1-12L-1	5	1e-06	1e-06	0.363346	1e-06	0.636649	1e-06
230-K-1-4s-1_2	5	1e-06	1e-06	1e-06	1e-06	0.999994	1e-06
227-F-1-10L-1	5	1e-06	1e-06	1e-06	1e-06	0.999994	1e-06
211-L-2-11-2	5	1e-06	1e-06	1e-06	1e-06	0.999994	1e-06
190-K-1-4s-1	5	1e-06	1e-06	1e-06	1e-06	0.999994	1e-06
AB01_C7_NRZ-2016-121	5	1e-06	1e-06	1e-06	1e-06	0.999994	1e-06
AB01_C4_NRZ-2016-063	5	1e-06	1e-06	1e-06	1e-06	0.999994	1e-06
180-K-1-8L-1	5	1e-06	1e-06	1e-06	1e-06	0.999994	1e-06
AB01_C35_NRZ-2018-146	5	1e-06	1e-06	1e-06	1e-06	0.999994	1e-06
AB01_C34_NRZ-2018-123	5	1e-06	1e-06	0.440782	1e-06	0.559213	1e-06
AB01_C29_NRZ-2017-537	5	1e-06	1e-06	0.363326	1e-06	0.636669	1e-06
AB01_C27_NRZ-2017-508	5	1e-06	1e-06	0.130587	1e-06	0.869408	1e-06
16-D-2-39L-2	5	1e-06	1e-06	0.081383	0.112646	0.805967	1e-06
AB01_C20_NRZ-2017-282	5	1e-06	1e-06	1e-06	1e-06	0.999994	1e-06
AB01_C1_NRZ-2014-065	5	0.265934	0.151934	1e-06	1e-06	0.582129	1e-06
AB01_C17_NRZ-2017-134	5	1e-06	1e-06	0.462012	1e-06	0.501584	0.036401
653-G-2-1-2	5	1e-06	1e-06	0.440794	1e-06	0.559201	1e-06
55-C-1-66L-3	5	1e-06	1e-06	0.363348	1e-06	0.636648	1e-06
9-D-2-15L-2	5	1e-06	1e-06	0.174663	1e-06	0.825332	1e-06
978-B-1-46-5	5	1e-06	1e-06	0.363331	1e-06	0.636664	1e-06
92-D-2-43s-1	5	1e-06	1e-06	1e-06	1e-06	0.999994	1e-06
882-F-1-39-1	5	1e-06	1e-06	0.240669	0.143626	0.615701	1e-06
860-F-1-42-2	5	1e-06	1e-06	1e-06	1e-06	0.999994	1e-06
13-D-2-43L-1	5	1e-06	1e-06	0.440829	1e-06	0.559166	1e-06
52-C-1-64L-2	5	1e-06	1e-06	1e-06	1e-06	0.999994	1e-06
439-A-3-46s-1	5	1e-06	1e-06	1e-06	1e-06	0.935374	0.064621
410-L-2-21-2	5	0.146837	1e-06	1e-06	1e-06	0.832987	0.020172
377-C-1-33L-2	5	1e-06	1e-06	1e-06	1e-06	0.999994	1e-06
275-I-1-19-2	5	1e-06	1e-06	1e-06	1e-06	0.999994	1e-06
262-I-1-12-1	5	1e-06	1e-06	1e-06	1e-06	0.999994	1e-06
259-I-1-25-1	5	1e-06	1e-06	1e-06	1e-06	0.999994	1e-06
72-C-1-67s-1	5	1e-06	1e-06	1e-06	1e-06	0.999994	1e-06
699-A-2-49L-2	5	1e-06	1e-06	1e-06	1e-06	0.999994	1e-06
104-D-2-32L-1	5	1e-06	1e-06	0.55488	1e-06	0.445115	1e-06
ATCC46645	5	1e-06	1e-06	1e-06	1e-06	0.999994	1e-06
CM5419	5	0.13261	1e-06	0.040625	1e-06	0.826761	1e-06
CM2141	5	0.135901	0.002367	0.038447	1e-06	0.823282	1e-06
C1	6	1e-06	1e-06	1e-06	1e-06	1e-06	0.999994
C3	6	1e-06	1e-06	1e-06	1e-06	1e-06	0.999994
C5	6	1e-06	1e-06	1e-06	1e-06	1e-06	0.999994
C8	6	1e-06	1e-06	1e-06	1e-06	1e-06	0.999994
C16	6	1e-06	1e-06	1e-06	1e-06	1e-06	0.999994
C17	6	1e-06	1e-06	1e-06	1e-06	1e-06	0.999994
C18	6	1e-06	1e-06	1e-06	1e-06	1e-06	0.999994
C20	6	1e-06	1e-06	1e-06	1e-06	1e-06	0.999994
C21	6	1e-06	1e-06	1e-06	1e-06	1e-06	0.999994
C22	6	1e-06	1e-06	1e-06	1e-06	1e-06	0.999994
C23	6	1e-06	1e-06	1e-06	1e-06	1e-06	0.999994
C24	6	1e-06	1e-06	1e-06	1e-06	1e-06	0.999994
C31	6	1e-06	1e-06	1e-06	1e-06	1e-06	0.999994
C32	6	1e-06	1e-06	1e-06	1e-06	1e-06	0.999994
C33	6	1e-06	1e-06	1e-06	1e-06	1e-06	0.999994
C68	6	1e-06	1e-06	1e-06	1e-06	1e-06	0.999994
C69	6	1e-06	1e-06	1e-06	1e-06	1e-06	0.999994
C70	6	1e-06	1e-06	1e-06	1e-06	1e-06	0.999994
C83	6	1e-06	1e-06	1e-06	1e-06	1e-06	0.999994
C84	6	1e-06	1e-06	1e-06	1e-06	1e-06	0.999994
C100	6	1e-06	1e-06	1e-06	1e-06	1e-06	0.999994
C103	6	1e-06	1e-06	1e-06	1e-06	0.355371	0.644624
C108	6	1e-06	1e-06	1e-06	1e-06	1e-06	0.999994
C109	6	0.27396	0.005907	1e-06	1e-06	1e-06	0.720129
C110	6	1e-06	1e-06	1e-06	1e-06	1e-06	0.999994
C112	6	1e-06	1e-06	1e-06	1e-06	1e-06	0.999994
C119	6	1e-06	1e-06	1e-06	1e-06	1e-06	0.999994
C123	6	1e-06	1e-06	1e-06	1e-06	1e-06	0.999994
C125	6	1e-06	1e-06	1e-06	1e-06	1e-06	0.999994
C133	6	1e-06	1e-06	1e-06	1e-06	1e-06	0.999994
C134	6	0.273703	0.006174	1e-06	1e-06	1e-06	0.72012
C141	6	0.274033	0.005858	1e-06	1e-06	1e-06	0.720106
C143	6	1e-06	1e-06	1e-06	1e-06	1e-06	0.999994
C368	6	1e-06	1e-06	1e-06	1e-06	1e-06	0.999994
AB01_C47_NRZ-2018-529	6	1e-06	1e-06	1e-06	1e-06	0.410591	0.589404
AB01_C25_NRZ-2017-381	6	1e-06	1e-06	1e-06	1e-06	0.368094	0.631901
