# Supplementary material for: Genomic diversity of the pathogenic fungus Aspergillus fumigatus in Japan reveals the complex genomic basis of azole resistance
Source: Commun Biol. 2024 Mar 14;7:274. doi: 10.1038/s42003-024-05902-6 (PMC10940670; doi:10.1038/s42003-024-05902-6)
Supplement: Supplementary file 7 — Supplementary Data 5 [file 42003_2024_5902_MOESM7_ESM.xlsx]

## Sheet: SuppData5
ID	Cluster	ITCZ	Mat type	Source	Country	cyp51A	Membership UK	Membership USA	Accession ID
08-19-02-30	1	0.25	mat1-1	Environmental	Netherlands
3-1-H	1	0.25	mat1-1	Environmental	Japan
Af293	1	0.5	mat1-2	Clinical	UK
AFIS1415	1	2	mat1-1	Clinical	USA			B
AFIS1457	1	1	mat1-2	Clinical	USA			B
AFIS1492	1	1	mat1-2	Clinical	USA			B
AFIS1499	1	0.5	mat1-2	Clinical	USA			B
AFIS1511	1	0.5	mat1-1	Clinical	USA			B
AFIS1516	1	1.5	mat1-1	Clinical	USA			B
AFIS1522	1	1.5	mat1-1	Clinical	USA			B
AFIS1526	1	1	mat1-1	Clinical	USA			B
AFIS1527	1	1	mat1-1	Clinical	USA			B
AFIS1541	1	1	mat1-2	Clinical	USA	I242V		B
AFIS1542	1	0.5	mat1-2	Clinical	USA			B
AFIS1543	1	0.75	mat1-2	Clinical	USA			B
AFIS1549	1	2	mat1-1	Clinical	USA			B
AFIS1554	1	2	mat1-1	Clinical	USA			B
AFIS1587	1	0.25	mat1-1	Clinical	USA			B
AFIS1622	1	0.75	mat1-1	Clinical	USA			B
AFIS1737	1	0.5	mat1-2	Clinical	USA			B
AFIS1738	1	1	mat1-2	Clinical	USA			B
AFIS1783	1	0.19	mat1-2	Clinical	USA	F46Y/M172V/N248T/D255E/E427K		B
AFIS1785	1	0.5	mat1-1	Clinical	USA			B
AFIS1786	1	0.5	mat1-1	Clinical	USA			B
AFIS1817	1	0.5	mat1-1	Clinical	USA	I242V		B
AFIS1820	1	0.75	mat1-2	Clinical	USA			B
AFIS1873	1	2	mat1-2	Clinical	USA	I242V		B
AFIS1876	1	1.5	mat1-1	Clinical	USA			B
AFIS1878	1	2	mat1-2	Clinical	USA	F46Y/M172V/N248T/D255E/E427K		B
AFIS1898	1	0.5	mat1-1	Clinical	USA			B
AFIS1903	1	0.5	mat1-1	Clinical	USA			B
AFIS1926	1	2	mat1-1	Clinical	USA	F46Y/M172V/N248T/D255E/E427K		B
AFIS1933	1	0.75	mat1-1	Clinical	USA			B
AFIS1938	1	1.5	mat1-1	Clinical	USA	I242V		B
AFIS1956	1	0.064	mat1-1	Clinical	USA			B
AFIS1990	1	2	mat1-2	Clinical	USA			B
AFIS2009	1	0.75	mat1-1	Clinical	USA			B
AFIS2062	1	1	mat1-1	Clinical	USA			B
AFIS2064	1	2	mat1-2	Clinical	USA			B
AFIS2068	1	2	mat1-2	Clinical	USA	F46Y/M172V/N248T/D255E/E427K		B
AFIS2093	1	0.25	mat1-2	Clinical	USA			B
AFIS2098	1	0.75	mat1-1	Clinical	USA	F46Y/M172V/N248T/D255E/E427K		B
AFIS2105	1	2	mat1-1	Clinical	USA	I242V		B
AFIS2150	1	0.5	mat1-2	Clinical	USA			B
AFIS2157	1	0.5	mat1-2	Clinical	USA			B
AFIS2159	1	0.5	mat1-2	Clinical	USA			B
AFIS2164	1	0.25	mat1-1	Clinical	USA			B
AFIS2188	1	1	mat1-2	Clinical	USA			B
AFIS2202	1	0.5	mat1-2	Clinical	USA	I242V		B
AFIS2211	1	2	mat1-2	Clinical	USA	I242V		B
AFIS2224	1	1.5	mat1-1	Clinical	USA			B
AFIS2242	1	2	mat1-1	Clinical	USA	I242V		B
AFIS2247	1	0.5	mat1-1	Clinical	USA			B
AFIS2275	1	0.5	mat1-2	Clinical	USA			B
AFIS2288	1	2	mat1-1	Clinical	USA	I242V		B
AFIS2305	1	2	mat1-1	Clinical	USA	I242V		B
AFIS2351B	1	0.25	mat1-1	Clinical	USA	I242V		B
AFIS2400	1	8	mat1-1	Clinical	USA	F46Y/M172V/N248T/D255E/E427K		B
AFIS2413	1	2	mat1-2	Clinical	USA	I242V		B
AFIS2487	1	1	mat1-1	Clinical	USA			B
AFIS2488	1	0.5	mat1-1	Clinical	USA			B
AFIS2503	1	0.25	mat1-1	Clinical	USA			B
AFIS2512	1	1	mat1-2	Clinical	USA	F46Y/M172V/N248T/D255E/E427K		B
AFIS2558	1	1.5	mat1-2	Clinical	USA			B
AFIS2567	1	0.5	mat1-1	Clinical	USA			B
AFIS2575	1	0.5	mat1-2	Clinical	USA			B
AFIS3068	1	2	mat1-1	Clinical	USA	I242V		B
AFIS3137	1	16	mat1-1	Clinical	USA	G448S		B
AFIS3199	1	16	mat1-1	Clinical	USA	G448S		B
B11959	1	>16	mat1-1	Environmental	USA	I242V		B
B11965	1	>16	mat1-2	Environmental	USA	I242V		B
B11973	1	>16	mat1-2	Environmental	USA	F46Y/M172V/N248T/D255E/E427K		B
C113	1	ND	mat1-1	Clinical	UK		B
C120	1	>16	mat1-1	Clinical	UK	G54R	B
C128	1	>16	mat1-2	Clinical	UK		B
C136	1	>16	mat1-2	Clinical	UK		B
C137	1	>16	mat1-2	Clinical	UK		B
C145	1	>16	mat1-2	Clinical	UK	P216L	B
C146	1	0.5	mat1-2	Clinical	UK		B
C147	1	1	mat1-2	Clinical	UK		B
C148	1	2	mat1-2	Clinical	UK		B
C152	1	0.5	mat1-2	Clinical	UK		B
C153	1	1	mat1-2	Clinical	UK		B
C154	1	1	mat1-2	Clinical	UK		B
C173	1	0.06	mat1-1	Clinical	UK		B
C174	1	0.06	mat1-1	Clinical	UK		B
C175	1	0.06	mat1-2	Clinical	UK		B
C178	1	0.06	mat1-2	Clinical	UK		B
C182	1	0.125	mat1-2	Clinical	UK		B
C183	1	0.125	mat1-2	Clinical	UK		B
C184	1	0.06	mat1-2	Clinical	UK		B
C185	1	0.06	mat1-1	Clinical	UK		B
C361	1	ND	mat1-2	Clinical	UK		A
C363	1	0.03	mat1-2	Clinical	UK		A
C49	1	0.12	mat1-1	Clinical	UK		B
C50	1	0.25	mat1-1	Clinical	UK		B
C51	1	0.06	mat1-2	Clinical	UK		B
C52	1	<0.015	mat1-2	Clinical	UK		B
C67	1	0.03	mat1-2	Clinical	UK		B
C76	1	0.03	mat1-2	Clinical	UK		B
C77	1	0.06	mat1-2	Clinical	UK		B
C87	1	ND	mat1-1	Environmental	UK	TR46/T289A/Y121F	B
C91	1	ND	mat1-1	Environmental	UK	TR46/T289A/Y121	B
C95	1	ND	mat1-1	Environmental	UK		B
IFM40819	1	0.5	mat1-1	Environmental	Japan
IFM47072	1	0.25	mat1-1	Environmental	Japan
IFM47434	1	0.5	mat1-2	Clinical	Japan
IFM47444	1	0.5	mat1-2	Clinical	Japan
IFM47450	1	1	mat1-2	Clinical	Japan
IFM47453	1	0.25	mat1-2	Clinical	Japan
IFM47456	1	0.125	mat1-2	Clinical	Japan
IFM48051	1	0.25	mat1-2	Clinical	Japan
IFM48627	1	1	mat1-1	Environmental	Japan
IFM50886	1	0.5	mat1-1	Clinical	Japan
IFM50916	1	0.25	mat1-2	Clinical	Japan
IFM51357	1	1	mat1-2	Clinical	Japan
IFM51746	1	1	mat1-1	Clinical	Japan
IFM51978	1	0.5	mat1-2	Clinical	Japan
IFM55369-1	1	0.5	mat1-1	Clinical	Japan
IFM55548	1	0.25	mat1-1	Clinical	Japan
IFM58067	1	1	mat1-2	Clinical	Japan
IFM58524	1	0.5	mat1-2	Clinical	Japan
IFM59073	1	0.5	mat1-2	Clinical	Japan
IFM59357-2	1	1	mat1-1	Clinical	Japan
IFM59361-1	1	1	mat1-1	Clinical	Japan
IFM59362	1	1	mat1-1	Clinical	Japan
IFM59635	1	0.5	mat1-1	Clinical	Japan
IFM59985	1	1	mat1-1	Clinical	Japan
IFM59988	1	1	mat1-2	Clinical	Japan
IFM60237	1	4	mat1-1	Clinical	Japan	P216L
IFM60516	1	1	mat1-2	Clinical	Japan
IFM60814-1	1	0.5	mat1-1	Clinical	Japan
IFM60991-1	1	0.5	mat1-1	Clinical	Japan
IFM61211	1	0.25	mat1-1	Clinical	Japan
IFM61212	1	0.25	mat1-1	Clinical	Japan
IFM61461	1	0.25	mat1-2	Clinical	Japan
IFM61469	1	0.25	mat1-2	Clinical	Japan
IFM61572	1	0.5	mat1-2	Clinical	Japan
IFM62345	1	1	mat1-2	Environmental	Japan
IFM62370	1	0.5	mat1-1	Environmental	Japan
IFM62628	1	2	mat1-2	Environmental	Japan
IFM62709	1	0.5	mat1-1	Clinical	Japan
IFM62821	1	0.5	mat1-2	Clinical	Japan
IFM63240	1	>8	mat1-1	Clinical	Japan
IFM63333	1	1	mat1-1	Clinical	Japan
IFM63345	1	>8	mat1-2	Clinical	Japan	G54W
IFM63404	1	1	mat1-1	Clinical	Japan
IFM63537-2	1	2	mat1-1	Clinical	Japan
IFM63714-1	1	>8	mat1-1	Clinical	Japan
IFM63723	1	0.25	mat1-2	Clinical	Japan
IFM63805	1	>8	mat1-1	Clinical	Japan	G138C
IFM63849	1	0.25	mat1-2	Clinical	Japan
IFM63850	1	0.5	mat1-2	Clinical	Japan
IFM64173	1	>8	mat1-1	Clinical	Japan
IFM64258	1	4	mat1-1	Clinical	Japan
IFM64259-1	1	2	mat1-1	Clinical	Japan	G138C
IFM64464	1	0.25	mat1-2	Clinical	Japan
IFM64465	1	0.25	mat1-2	Clinical	Japan
IFM64515	1	0.25	mat1-2	Clinical	Japan
IFM64563	1	0.5	mat1-1	Clinical	Japan
IFM65011	1	0.25	mat1-2	Clinical	Japan
IFM65468	1	>8	mat1-1	Clinical	Japan	P216L
CAPA A	1	0.5	mat1-1	Clinical	Germany				SRR12949929
210-L-2-22-4	1	Susceptible	mat1-2	Environmental	Germany				SRR13579289
205-L-2-15-4	1	Susceptible	mat1-2	Environmental	Germany				SRR13579292
AB01_C5_NRZ-2016-071	1	Susceptible	mat1-2	Clinical	Germany				SRR13579307
AB01_C50_NRZ-2018-649	1	Susceptible	mat1-2	Clinical	Germany				SRR13579308
AB01_C41_NRZ-2018-300	1	Resistant	mat1-1	Clinical	Germany	F219L			SRR13579319
AB01_C3_NRZ-2016-032	1	Susceptible	mat1-2	Clinical	Germany				SRR13579321
AB01_C38_NRZ-2018-281	1	Susceptible	mat1-1	Clinical	Germany				SRR13579324
AB01_C37_NRZ-2018-272	1	Susceptible	mat1-2	Clinical	Germany				SRR13579325
AB01_C31_NRZ-2018-043	1	Susceptible	mat1-1	Clinical	Germany				SRR13579331
AB01_C26_NRZ-2017-434	1	Resistant	mat1-1	Clinical	Germany				SRR13579338
AB01_C21_NRZ-2017-283	1	Susceptible	mat1-2	Clinical	Germany				SRR13579343
AB01_C18_NRZ-2017-195	1	Susceptible	mat1-2	Clinical	Germany				SRR13579348
AB01_C16_NRZ-2017-115	1	Susceptible	mat1-2	Clinical	Germany				SRR13579350
AB01_C15_NRZ-2017-096	1	Susceptible	mat1-2	Clinical	Germany				SRR13579351
AB01_C14_NRZ-2017-076	1	Resistant	mat1-2	Clinical	Germany				SRR13579352
656-G-2-14-1	1	Susceptible	mat1-2	Environmental	Germany				SRR13579356
64-C-1-90L-1	1	Susceptible	mat1-1/mat1-2	Environmental	Germany				SRR13579359
153-A-2-48s-2	1	Susceptible	mat1-2	Environmental	Germany				SRR13579364
588-I-1-48-3	1	Susceptible	mat1-2	Environmental	Germany				SRR13579366
569-H-1-10-6	1	Susceptible	mat1-1/mat1-2	Environmental	Germany				SRR13579368
545-K-1-8L-3	1	Susceptible	mat1-1	Environmental	Germany				SRR13579372
542-K-1-48s-1	1	Susceptible	mat1-1	Environmental	Germany				SRR13579373
167-K-1-34L-1	1	Susceptible	mat1-2	Environmental	Germany				SRR13579386
476-H-1-21-9	1	Susceptible	mat1-2	Environmental	Germany				SRR13579404
459-H-1-21-5	1	Susceptible	mat1-2	Environmental	Germany				SRR13579406
128-A-2-27s-1	1	Susceptible	mat1-2	Environmental	Germany				SRR13579421
319-B-1-30-1	1	Susceptible	mat1-1	Environmental	Germany				SRR13579425
269-I-1-32-2	1	Susceptible	mat1-2	Environmental	Germany				SRR13579434
254-F-1-13L-3	1	Susceptible	mat1-1	Environmental	Germany				SRR13579441
240-F-1-13L-1	1	Susceptible	mat1-1	Environmental	Germany				SRR13579445
74-C-1-94L-2	1	Susceptible	mat1-1/mat1-2	Environmental	Germany				SRR13579448
698-L-3-11-2	1	Resistant	mat1-1	Environmental	Germany	TR34/L98H			SRR13579454
672-L-3-11-1	1	Susceptible	mat1-2	Environmental	Germany				SRR13579462
111-C-1-76s-1	1	Susceptible	mat1-1	Environmental	Germany				SRR10714206
616-D-2-23L-5	1	Susceptible	mat1-2	Environmental	Germany				SRR10714210
473-E-1-7-1	1	Susceptible	mat1-1	Environmental	Germany				SRR10714213
47-C-1-72L-1	1	Susceptible	mat1-1/mat1-2	Environmental	Germany				SRR10714215
875-E-1-65L-4	1	Susceptible	mat1-1/mat1-2	Environmental	Germany				SRR10714233
766-E-1-65L-2	1	Susceptible	mat1-1	Environmental	Germany				SRR10714237
305-B-1-48-5	1	Susceptible	mat1-1	Environmental	Germany				SRR10714250
100-C-1-80s-1	1	Susceptible	mat1-1	Environmental	Germany				SRR10714252
122-B-1-75L-1	1	Susceptible	mat1-2	Environmental	Germany				SRR10714259
CM38	1	1	mat1-1	Environmental	Canada				SRR12894194
15-33	1	1	mat1-1	Clinical	Canada				SRR12894196
P80	1	1	mat1-1	Environmental	Canada				SRR12894199
CON4	1	1	mat1-1	Environmental	Canada				SRR12894204
CM7555	1	Resistant	mat1-2	Clinical	Spain				SRR7418938
TP12	1	0.5	mat1-2	Clinical	Spain	F46Y/M172V/ N248T/D255E/ E427K			SRR7418940
CM7632	1	0.794/0.5–1.0	mat1-1	Clinical	Spain	F46Y/M172V/ N248T/D255E/ E427K			SRR7418941
ATCC 204305	1	Susceptible	mat1-1	Clinical	Spain	I242V			SRR7418943
CM5757	1	Susceptible	mat1-2	Clinical	Spain				SRR7418949
AFIS1417	2	2	mat1-1	Clinical	USA			B
AFIS1456	2	0.5	mat1-1	Clinical	USA			B
AFIS1458	2	0.5	mat1-2	Clinical	USA			B
AFIS1460	2	0.5	mat1-2	Clinical	USA			B
AFIS1484	2	2	mat1-2	Clinical	USA			B
AFIS1489	2	1	mat1-2	Clinical	USA	N248K		B
AFIS1493	2	0.5	mat1-2	Clinical	USA			B
AFIS1501	2	1.5	mat1-2	Clinical	USA			B
AFIS1599	2	0.5	mat1-1	Clinical	USA			B
AFIS1608	2	0.5	mat1-1	Clinical	USA			B
AFIS1613	2	0.75	mat1-1	Clinical	USA			B
AFIS1635	2	1	mat1-1	Clinical	USA			B
AFIS1659	2	0.5	mat1-1	Clinical	USA			B
AFIS1663	2	0.5	mat1-1	Clinical	USA			B
AFIS1670	2	1	mat1-2	Clinical	USA			B
AFIS1709	2	2	mat1-2	Clinical	USA	P216L		B
AFIS1722	2	0.75	mat1-1	Clinical	USA			B
AFIS1775	2	1.5	mat1-2	Clinical	USA			B
AFIS1782	2	0.75	mat1-2	Clinical	USA			B
AFIS1857	2	1.5	mat1-2	Clinical	USA			B
AFIS1861	2	1	mat1-1	Clinical	USA			B
AFIS1874	2	2	mat1-1	Clinical	USA			B
AFIS1885	2	1	mat1-1	Clinical	USA			B
AFIS1886	2	0.75	mat1-1	Clinical	USA			B
AFIS1946	2	0.75	mat1-1	Clinical	USA			B
AFIS2059	2	1.5	mat1-1	Clinical	USA			B
AFIS2060	2	1	mat1-1	Clinical	USA			B
AFIS2063	2	0.75	mat1-2	Clinical	USA			B
AFIS2066	2	1	mat1-2	Clinical	USA			B
AFIS2122	2	0.5	mat1-2	Clinical	USA			B
AFIS2123	2	0.25	mat1-2	Clinical	USA			B
AFIS2194	2	0.75	mat1-1	Clinical	USA			B
AFIS2219	2	0.25	mat1-1	Clinical	USA			B
AFIS2231	2	1	mat1-1	Clinical	USA			B
AFIS2393	2	1.5	mat1-1	Clinical	USA			B
AFIS2506	2	1	mat1-1	Clinical	USA			B
AFIS2574	2	0.5	mat1-2	Clinical	USA			B
B11927	2	>16	mat1-2	Environmental	USA	TR34/L98H/S297T/F495I		A
B11930	2	>16	mat1-2	Environmental	USA	TR34/L98H/S297T/F495I		A
B11943	2	>16	mat1-2	Environmental	USA	TR34/L98H/S297T/F495I		A
B11957	2	>16	mat1-2	Environmental	USA	TR34/L98H/S297T/F495I		A
B11969	2	>16	mat1-2	Environmental	USA			B
B11978	2	>16	mat1-2	Environmental	USA	TR34/L98H/S297T/F495I		A
B11982	2	>16	mat1-2	Environmental	USA	TR34/L98H/S297T/F495I		A
C127	2	>16	mat1-2	Clinical	UK		B
C130	2	>16	mat1-2	Clinical	UK	G54W	B
C131	2	>16	mat1-2	Clinical	UK	G54W	B
C132	2	>16	mat1-2	Clinical	UK	G54W	B
C135	2	>16	mat1-2	Clinical	UK	G54W	B
C138	2	>16	mat1-1	Clinical	UK	P216L	B
C164	2	2	mat1-2	Clinical	UK		B
C166	2	1	mat1-2	Clinical	UK		B
C167	2	0.06	mat1-1	Clinical	UK		B
C169	2	0.06	mat1-2	Clinical	UK		B
C170	2	0.06	mat1-2	Clinical	UK		B
C180	2	0.06	mat1-2	Clinical	UK		B
C190	2	0.06	mat1-1	Clinical	UK		B
C191	2	0.06	mat1-2	Clinical	UK		B
C272	2	0.125	mat1-2	Environmental	UK		B
C275	2	0.125	mat1-2	Environmental	UK		B
C39	2	0.06	mat1-2	Clinical	UK		B
C42	2	0.25	mat1-2	Clinical	UK		B
C43	2	0.03	mat1-2	Clinical	UK		B
C44	2	0.03	mat1-2	Clinical	UK		B
C45	2	0.03	mat1-2	Clinical	UK		B
C46	2	0.03	mat1-2	Clinical	UK		B
C47	2	0.03	mat1-2	Clinical	UK		B
C48	2	0.03	mat1-2	Clinical	UK		B
C81	2	0.25	mat1-1	Clinical	UK		B
C96	2	ND	mat1-2	Environmental	UK		B
IFM41359	2	1	mat1-1	Clinical	Japan
IFM46074	2	0.5	mat1-2	Clinical	Japan
IFM46896	2	0.25	mat1-2	Environmental	Japan
IFM47440	2	0.25	mat1-1	Clinical	Japan
IFM49895	2	0.5	mat1-1	Clinical	Japan
IFM50230	2	0.25	mat1-1	Clinical	Japan
IFM50268	2	0.25	mat1-1	Clinical	Japan
IFM50917	2	1	mat1-1	Clinical	Japan
IFM50999	2	0.5	mat1-2	Clinical	Japan
IFM51748	2	0.125	mat1-1	Clinical	Japan
IFM57141	2	0.5	mat1-2	Environmental	Japan
IFM57536	2	1	mat1-2	Clinical	Japan
IFM57550	2	0.5	mat1-1	Clinical	Japan
IFM59056	2	1	mat1-1	Clinical	Japan
IFM59350	2	0.5	mat1-2	Clinical	Japan
IFM59352	2	1	mat1-2	Clinical	Japan
IFM59359	2	0.5	mat1-2	Clinical	Japan
IFM59363-1	2	0.5	mat1-2	Clinical	Japan
IFM59365	2	0.5	mat1-2	Clinical	Japan
IFM59633	2	0.5	mat1-1	Clinical	Japan
IFM59634	2	1	mat1-1	Clinical	Japan
IFM59987	2	0.5	mat1-2	Clinical	Japan
IFM60236-1	2	0.5	mat1-2	Clinical	Japan
IFM60369	2	0.5	mat1-2	Clinical	Japan
IFM60748	2	0.5	mat1-2	Environmental	Japan
IFM60759	2	1	mat1-1	Environmental	Japan
IFM60994	2	0.5	mat1-2	Clinical	Japan
IFM61407-1	2	0.25	mat1-1	Clinical	Japan
IFM61409	2	0.25	mat1-1	Clinical	Japan
IFM61410	2	0.5	mat1-1	Clinical	Japan
IFM61578-1	2	4	mat1-2	Clinical	Japan	P216L
IFM61959	2	0.5	mat1-2	Clinical	Japan
IFM61961	2	1	mat1-2	Clinical	Japan
IFM62054	2	0.25	mat1-2	Clinical	Japan
IFM62055	2	0.25	mat1-1	Clinical	Japan
IFM62153	2	0.5	mat1-2	Clinical	Japan
IFM62241	2	0.5	mat1-1	Clinical	Japan
IFM62313	2	1	mat1-2	Clinical	Japan
IFM62400	2	0.5	mat1-1	Environmental	Japan
IFM62521	2	1	mat1-2	Environmental	Japan
IFM63141	2	1	mat1-2	Clinical	Japan
IFM63311	2	1	mat1-1	Clinical	Japan
IFM63352	2	1	mat1-1	Clinical	Japan
IFM63409	2	1	mat1-2	Clinical	Japan
IFM63496	2	1	mat1-2	Clinical	Japan
IFM63501	2	1	mat1-2	Clinical	Japan
IFM63502	2	1	mat1-2	Clinical	Japan
IFM63530	2	1	mat1-2	Clinical	Japan
IFM63531	2	1	mat1-1	Clinical	Japan
IFM63559-1	2	2	mat1-2	Clinical	Japan	G448S
IFM63560-1	2	8	mat1-2	Clinical	Japan	G448S
IFM63648	2	0.5	mat1-1	Clinical	Japan
IFM63666	2	1	mat1-2	Clinical	Japan
IFM63703	2	0.25	mat1-1	Clinical	Japan
IFM63768	2	8	mat1-2	Clinical	Japan
IFM63772	2	2	mat1-2	Clinical	Japan
IFM63854	2	0.25	mat1-1	Clinical	Japan
IFM63893	2	0.5	mat1-1	Environmental	Japan
IFM63953	2	0.5	mat1-2	Environmental	Japan
IFM64159-1	2	1	mat1-2	Clinical	Japan
IFM64160-1	2	4	mat1-2	Clinical	Japan	G448S
IFM64184	2	1	mat1-1	Clinical	Japan
IFM64302	2	0.5	mat1-1	Clinical	Japan
IFM64312	2	0.5	mat1-1	Clinical	Japan
IFM64313	2	0.5	mat1-1	Clinical	Japan
IFM64471	2	0.5	mat1-1	Clinical	Japan
IFM64518	2	0.5	mat1-1	Clinical	Japan
IFM64666	2	1	mat1-2	Clinical	Japan
IFM64794	2	0.5	mat1-1	Clinical	Japan
AFIS2162	2	0.5	mat1-1	Clinical	USA			B
IFM63655	2	0.5	mat1-1	Clinical	Japan
IFM63660	2	1	mat1-1	Clinical	Japan
AFIS1866	2	2	mat1-2	Clinical	USA			B
AFIS1948	2	0.75	mat1-2	Clinical	USA			B
AFIS2165	2	1	mat1-2	Clinical	USA			B
IFM59360-1	2	1	mat1-1	Clinical	Japan
IFM61610	2	1	mat1-2	Clinical	Japan
229-K-1-24L-1	2	Susceptible	mat1-2	Environmental	Germany				SRR13579285
220-L-2-11-4	2	Susceptible	mat1-1	Environmental	Germany				SRR13579287
197-L-2-7-2	2	Susceptible	mat1-1	Environmental	Germany				SRR13579296
112-B-1-78L-1	2	Susceptible	mat1-2	Environmental	Germany				SRR13579301
182-K-1-3L-4	2	Susceptible	mat1-1	Environmental	Germany				SRR13579302
AB01_C8_NRZ-2016-141	2	Susceptible	mat1-1	Clinical	Germany				SRR13579304
AB01_C42_NRZ-2018-307	2	Susceptible	mat1-1	Clinical	Germany				SRR13579318
179-K-1-1L-5	2	Susceptible	mat1-1	Environmental	Germany				SRR13579322
AB01_C36_NRZ-2018-236	2	Susceptible	mat1-2	Clinical	Germany				SRR13579326
AB01_C33_NRZ-2017-101	2	Susceptible	mat1-2	Clinical	Germany				SRR13579329
AB01_C23_NRZ-2017-346	2	Resistant	mat1-2	Clinical	Germany				SRR13579341
AB01_C22_NRZ-2017-322	2	Susceptible	mat1-2	Clinical	Germany				SRR13579342
625-H-1-26-1	2	Susceptible	mat1-1	Environmental	Germany				SRR13579361
592-I-1-49-3	2	Susceptible	mat1-2	Environmental	Germany				SRR13579365
93-D-2-48L-1	2	Susceptible	mat1-1	Environmental	Germany				SRR13579381
91-D-2-50s-1	2	Susceptible	mat1-1	Environmental	Germany				SRR13579383
815-A-2-34L-2	2	Susceptible	mat1-1	Environmental	Germany				SRR13579392
78-C-1-99L-2	2	Susceptible	mat1-1	Environmental	Germany				SRR13579395
540-K-1-1L-2	2	Susceptible	mat1-2	Environmental	Germany				SRR13579398
454-A-3-40L-1	2	Susceptible	mat1-1	Environmental	Germany				SRR13579407
347-E-1-46-2	2	Susceptible	mat1-2	Environmental	Germany				SRR13579420
2-D-2-15L-3	2	Susceptible	mat1-1	Environmental	Germany				SRR13579428
24-C-1-93s-1	2	Susceptible	mat1-2	Environmental	Germany				SRR13579442
754-A-3-37s-1	2	Susceptible	mat1-2	Environmental	Germany				SRR13579447
703-E-1-66s-1	2	Susceptible	mat1-2	Environmental	Germany				SRR13579451
666-L-3-21-1	2	Susceptible	mat1-1	Environmental	Germany				SRR13579465
110-C-1-76s-2	2	Susceptible	mat1-2	Environmental	Germany				SRR13579468
711-B-1-43-1	2	Susceptible	mat1-1/mat1-2	Environmental	Germany				SRR10714205
68-C-1-93L-3	2	Susceptible	mat1-2	Environmental	Germany				SRR10714209
83-D-2-47L-1	2	Susceptible	mat1-2	Environmental	Germany				SRR10714235
383-C-1-27s-1	2	Susceptible	mat1-1	Environmental	Germany				SRR10714240
336-E-1-49-1	2	Susceptible	mat1-2	Environmental	Germany				SRR10714245
327-C-1-28L-2	2	Susceptible	mat1-1	Environmental	Germany				SRR10714248
121-B-1-67L-1	2	Susceptible	mat1-1	Environmental	Germany				SRR10714260
akuBKU80	2	0.175/0.06–0.25	mat1-1	Clinical	Spain				SRR7418932
CEA10	2	Susceptible	mat1-1	Clinical	Spain				SRR7418934
CM7510	2	Resistant	mat1-1	Clinical	Spain				SRR7418939
CM3248	2	Susceptible	mat1-1	Clinical	Spain	N248K			SRR7418945
AB01_C44_NRZ-2017-339	3	Susceptible	mat1-2	Clinical	Germany				SRR13579316
649-G-2-22-4	3	Susceptible	mat1-1	Environmental	Germany				SRR13579360
AB01_C11_NRZ-2017-040	3	Resistant	mat1-1	Clinical	Germany				SRR13579374
164-K-1-3L-2	3	Susceptible	mat1-1	Environmental	Germany				SRR13579397
487-E-1-20-2	3	Susceptible	mat1-1	Environmental	Germany				SRR13579402
393-A-3-43s-1	3	Susceptible	mat1-2	Environmental	Germany				SRR13579414
289-I-1-2-2	3	Susceptible	mat1-1	Environmental	Germany				SRR13579429
265-I-1-22-4	3	Susceptible	mat1-2	Environmental	Germany				SRR13579435
264-I-1-22-5	3	Susceptible	mat1-2	Environmental	Germany				SRR13579436
243-F-1-33L-2	3	Susceptible	mat1-2	Environmental	Germany				SRR13579444
670-L-3-15-2	3	Susceptible	mat1-1	Environmental	Germany				SRR13579463
452-C-1-51s-1	3	Susceptible	mat1-2	Environmental	Germany				SRR10714218
423-D-2-25L-3	3	Susceptible	mat1-1	Environmental	Germany				SRR10714224
CM3262	3	1	mat1-1	Clinical	Spain	F46Y/M172V/E427K			SRR7418922
CM2733	3	0.354/0.25–0.5	mat1-1	Clinical	Spain	F46Y/M172V/E427K			SRR7418923
CM2730	3	0.354/0.25–0.5	mat1-2	Clinical	Spain	F46Y/M172V/E427K			SRR7418924
CM7560	3	0.707/0.5–1.0	mat1-1	Clinical	Spain	F46Y/M172V/E427K			SRR7418925
CM3249	3	0.707/0.5–1.0	mat1-1	Clinical	Spain	F46Y/M172V/E427K			SRR7418926
CM3720	3	>8	mat1-1	Clinical	Spain	F46Y/M172V/E427K			SRR7418927
CM4602	3	0.25	mat1-2	Clinical	Spain	F46Y/M172V/E427K			SRR7418928
CM3249b	3	Susceptible	mat1-1	Clinical	Spain	F46Y/M172V/E427K			SRR7418929
CM2495	3	0.25	mat1-1	Clinical	Spain	F46Y/M172V/E427K			SRR7418930
CM7570	3	0.630/0.5–1.0	mat1-1	Clinical	Spain	F46Y/M172V/E427K			SRR7418933
TP32	3	0.630/0.25–1.0	mat1-1	Clinical	Spain	F46Y/M172V/E427K			SRR7418946
CM4946	3	0.397/0.125–1.0	mat1-2	Clinical	Spain	F46Y/M172V/E427K			SRR7418948
AFIS1433	4	1.5	mat1-1	Clinical	USA			B
AFIS1461	4	1.5	mat1-2	Clinical	USA			B
AFIS1517	4	1.5	mat1-1	Clinical	USA			B
AFIS1588	4	0.38	mat1-2	Clinical	USA			B
AFIS1623	4	0.5	mat1-2	Clinical	USA			B
AFIS1636	4	0.75	mat1-2	Clinical	USA			B
AFIS1652	4	0.75	mat1-1	Clinical	USA			B
AFIS1661	4	0.75	mat1-2	Clinical	USA			B
AFIS1662	4	0.5	mat1-1	Clinical	USA			B
AFIS1703	4	0.75	mat1-2	Clinical	USA			B
AFIS1777	4	1	mat1-1	Clinical	USA			B
AFIS1784	4	0.5	mat1-1	Clinical	USA			B
AFIS1821	4	0.75	mat1-2	Clinical	USA			B
AFIS1827	4	0.5	mat1-2	Clinical	USA	A9T		B
AFIS1828	4	0.25	mat1-1	Clinical	USA			B
AFIS1842	4	0.5	mat1-1	Clinical	USA			B
AFIS1843	4	0.5	mat1-1	Clinical	USA			B
AFIS1845	4	0.38	mat1-1	Clinical	USA			B
AFIS1867	4	0.75	mat1-1	Clinical	USA			B
AFIS1889	4	0.75	mat1-1	Clinical	USA			B
AFIS1892	4	0.75	mat1-1	Clinical	USA			B
AFIS1893	4	1	mat1-1	Clinical	USA	A9T		B
AFIS1904	4	2	mat1-1	Clinical	USA			B
AFIS1927	4	0.5	mat1-1	Clinical	USA			B
AFIS1949	4	0.75	mat1-2	Clinical	USA			B
AFIS1958	4	1	mat1-2	Clinical	USA			B
AFIS1960	4	0.5	mat1-2	Clinical	USA			B
AFIS2013	4	0.5	mat1-1	Clinical	USA			B
AFIS2061	4	0.5	mat1-1	Clinical	USA			B
AFIS2065	4	1.5	mat1-1	Clinical	USA			B
AFIS2067	4	0.75	mat1-2	Clinical	USA			B
AFIS2097	4	0.38	mat1-2	Clinical	USA			B
AFIS2099	4	0.5	mat1-1	Clinical	USA			B
AFIS2101	4	0.5	mat1-1	Clinical	USA			B
AFIS2152	4	0.5	mat1-1	Clinical	USA			B
AFIS2153	4	0.75	mat1-2	Clinical	USA			B
AFIS2190	4	1	mat1-1	Clinical	USA			B
AFIS2193	4	0.5	mat1-2	Clinical	USA	A9T		B
AFIS2241	4	2	mat1-1	Clinical	USA			B
AFIS2244	4	1.5	mat1-1	Clinical	USA			B
AFIS2292	4	0.5	mat1-2	Clinical	USA			B
AFIS2297	4	0.75	mat1-1	Clinical	USA			B
AFIS2351A	4	0.125	mat1-1	Clinical	USA			B
AFIS2394	4	1.5	mat1-1	Clinical	USA	A9T		B
AFIS2511	4	0	mat1-2	Clinical	USA			B
AFIS2546	4	1	mat1-2	Clinical	USA			B
AFIS2566	4	0.75	mat1-2	Clinical	USA			B
AFIS3092	4	16	mat1-1	Clinical	USA			B
AFIS3129	4	8	mat1-2	Clinical	USA	D262Y		B
C117	4	1	mat1-2	Clinical	UK		B
C118	4	8	mat1-2	Clinical	UK		B
C124	4	>16	mat1-1	Clinical	UK	G54W	B
C126	4	>16	mat1-1	Clinical	UK	G54W	B
C129	4	8	mat1-2	Clinical	UK		B
C139	4	>16	mat1-2	Clinical	UK		B
C140	4	>16	mat1-1	Clinical	UK	G54W	B
C165	4	2	mat1-1	Clinical	UK		B
C168	4	2	mat1-1	Clinical	UK		B
C172	4	0.06	mat1-2	Clinical	UK		B
C176	4	0.06	mat1-1	Clinical	UK		B
C179	4	0.06	mat1-1	Clinical	UK		B
C181	4	0.06	mat1-1	Clinical	UK		B
C187	4	0.06	mat1-2	Clinical	UK		B
C189	4	>16	mat1-2	Clinical	UK	G54R	B
C222	4	0.06	mat1-2	Environmental	UK		B
C34	4	<0.03	mat1-1	Clinical	UK		B
C343	4	0.06	mat1-2	Environmental	UK		B
C344	4	0.125	mat1-1	Environmental	UK		B
C345	4	0.25	mat1-2	Environmental	UK		B
C346	4	ND	mat1-2	Environmental	UK		B
C367	4	1	mat1-2	Environmental	UK		A
C37	4	0.25	mat1-1	Clinical	UK		B
C40	4	0.06	mat1-1	Clinical	UK		B
C41	4	0.25	mat1-1	Clinical	UK		B
C53	4	0.25	mat1-2	Clinical	UK		B
C54	4	0.06	mat1-2	Clinical	UK		B
C55	4	0.03	mat1-2	Clinical	UK		B
C56	4	0.12	mat1-1	Clinical	UK		B
C57	4	0.06	mat1-1	Clinical	UK		B
C71	4	0.12	mat1-1	Clinical	UK		B
C72	4	0.03	mat1-1	Clinical	UK		B
C73	4	0.03	mat1-2	Clinical	UK		B
C74	4	0.03	mat1-2	Clinical	UK		B
IFM40807	4	0.125	mat1-2	Clinical	Japan
IFM41361	4	1	mat1-1	Clinical	Japan
IFM41368	4	0.5	mat1-2	Clinical	Japan
IFM41392	4	0.5	mat1-1	Clinical	Japan
IFM47074	4	0.125	mat1-1	Environmental	Japan
IFM47437	4	0.25	mat1-1	Clinical	Japan
IFM47448	4	0.25	mat1-2	Clinical	Japan
IFM47475	4	0.5	mat1-2	Environmental	Japan
IFM49896	4	1	mat1-1	Clinical	Japan
IFM50669	4	0.5	mat1-2	Environmental	Japan
IFM50997	4	0.5	mat1-1	Clinical	Japan
IFM51126	4	0.5	mat1-1	Clinical	Japan
IFM51505	4	0.25	mat1-2	Clinical	Japan
IFM53927	4	0.5	mat1-1	Clinical	Japan
IFM54842	4	0.25	mat1-2	Environmental	Japan
IFM57543-2	4	2	mat1-1	Clinical	Japan	G54R
IFM59972	4	0.5	mat1-1	Environmental	Japan
IFM59984-1	4	2	mat1-1	Clinical	Japan	G54R
IFM60514-1	4	0.5	mat1-2	Clinical	Japan
IFM62103	4	2	mat1-2	Clinical	Japan	H147Y
IFM62105-1	4	>8	mat1-2	Clinical	Japan	M220K
IFM62432	4	0.5	mat1-1	Environmental	Japan
IFM62517	4	1	mat1-1	Environmental	Japan
IFM62522	4	0.5	mat1-1	Environmental	Japan
IFM62686	4	0.5	mat1-2	Environmental	Japan
IFM63312	4	1	mat1-1	Clinical	Japan
IFM63406	4	1	mat1-2	Clinical	Japan
IFM63408	4	1	mat1-2	Clinical	Japan
IFM63599	4	0.5	mat1-1	Clinical	Japan
IFM64792	4	1	mat1-2	Clinical	Japan
IFM64793	4	1	mat1-2	Clinical	Japan
IFM64796	4	1	mat1-1	Clinical	Japan
IFM65494	4	8	mat1-2	Clinical	Japan	P216L
P1MS	4	ND	mat1-1	Clinical	Netherlands
V130-15	4	1	mat1-1	Clinical	Netherlands
CAPA B	4	0.5	mat1-1	Clinical	Germany				SRR12949928
CAPA C	4	0.5	mat1-2	Clinical	Germany				SRR12949927
238-F-1-4L-1	4	Susceptible	mat1-2	Environmental	Germany				SRR13579282
124-B-1-66L-1	4	Susceptible	mat1-2	Environmental	Germany				SRR13579290
207-L-2-16-3	4	Susceptible	mat1-1	Environmental	Germany				SRR13579291
201-L-2-9-5	4	Susceptible	mat1-1	Environmental	Germany				SRR13579293
200-L-2-9-1	4	Susceptible	mat1-1	Environmental	Germany				SRR13579294
198-L-2-7-1	4	Susceptible	mat1-1	Environmental	Germany				SRR13579295
194-L-2-17-1	4	Susceptible	mat1-1	Environmental	Germany				SRR13579297
193-L-2-16-1	4	Susceptible	mat1-2	Environmental	Germany				SRR13579298
186-K-1-18L-6	4	Susceptible	mat1-1	Environmental	Germany				SRR13579300
AB01_C9_NRZ-2016-342	4	Resistant	mat1-1	Clinical	Germany				SRR13579303
AB01_C6_NRZ-2016-108	4	Resistant	mat1-1	Clinical	Germany				SRR13579306
AB01_C49_NRZ-2018-646	4	Resistant	mat1-2	Clinical	Germany				SRR13579310
AB01_C48_NRZ-2018-539	4	Resistant	mat1-1	Clinical	Germany	Y121F			SRR13579312
AB01_C46_NRZ-2018-396	4	Susceptible	mat1-2	Clinical	Germany				SRR13579314
AB01_C45_NRZ-2018-326	4	Susceptible	mat1-2	Clinical	Germany				SRR13579315
AB01_C43_NRZ-2018-313	4	Resistant	mat1-2	Clinical	Germany	TR34/L98H			SRR13579317
AB01_C40_NRZ-2018-290	4	Resistant	mat1-1	Clinical	Germany	TR34/L98H/S297T/F495I			SRR13579320
AB01_C39_NRZ-2018-286	4	Susceptible	mat1-2	Clinical	Germany				SRR13579323
AB01_C32_NRZ-2018-097	4	Susceptible	mat1-2	Clinical	Germany				SRR13579330
AB01_C30_NRZ-2017-546	4	Susceptible	mat1-2	Clinical	Germany				SRR13579332
174-K-1-32s-1	4	Susceptible	mat1-2	Environmental	Germany				SRR13579333
AB01_C2_NRZ-2015-218	4	Resistant	mat1-1	Clinical	Germany				SRR13579334
AB01_C28_NRZ-2017-534	4	Susceptible	mat1-1	Clinical	Germany				SRR13579336
AB01_C24_NRZ-2017-362	4	Resistant	mat1-1/mat1-2	Clinical	Germany				SRR13579340
AB01_C19_NRZ-2017-214	4	Resistant	mat1-2	Clinical	Germany	TR46/G448S			SRR13579347
AB01_C13_NRZ-2017-069	4	Susceptible	mat1-2	Clinical	Germany				SRR13579353
663-G-2-3-1	4	Susceptible	mat1-1	Environmental	Germany				SRR13579354
658-G-2-5-2	4	Susceptible	mat1-1	Environmental	Germany				SRR13579355
652-G-2-6-1	4	Susceptible	mat1-2	Environmental	Germany				SRR13579358
5-C-1-24L-3	4	Susceptible	mat1-2	Environmental	Germany				SRR13579362
599-F-1-14-1	4	Susceptible	mat1-1	Environmental	Germany				SRR13579363
570-H-1-23-3	4	Susceptible	mat1-2	Environmental	Germany				SRR13579367
552-H-1-1-2	4	Susceptible	mat1-1	Environmental	Germany				SRR13579370
54-C-1-66L-2	4	Susceptible	mat1-2	Environmental	Germany				SRR13579371
169-K-1-18L-3	4	Susceptible	mat1-1	Environmental	Germany				SRR13579375
AB01_C10_NRZ-2017-039	4	Resistant	mat1-2	Clinical	Germany				SRR13579376
99-C-1-77s-2	4	Susceptible	mat1-2	Environmental	Germany				SRR13579378
940-A-2-43L-2	4	Susceptible	mat1-2	Environmental	Germany				SRR13579380
901-A-2-45L-5	4	Susceptible	mat1-2	Environmental	Germany				SRR13579384
87-D-2-49L-2	4	Susceptible	mat1-2	Environmental	Germany				SRR13579387
865-A-2-44L-2	4	Susceptible	mat1-2	Environmental	Germany				SRR13579388
863-A-2-35L-1	4	Susceptible	mat1-2	Environmental	Germany				SRR13579389
82-D-2-47L-2	4	Susceptible	mat1-2	Environmental	Germany				SRR13579391
7-C-1-34s-1	4	Susceptible	mat1-2	Environmental	Germany				SRR13579393
79-C-1-69s-1	4	Susceptible	mat1-2	Environmental	Germany				SRR13579394
788-A-3-30s-2	4	Susceptible	mat1-1	Environmental	Germany				SRR13579396
514-H-1-29-2	4	Susceptible	mat1-2	Environmental	Germany				SRR13579401
479-L-2-13-4	4	Susceptible	mat1-1	Environmental	Germany				SRR13579403
468-H-1-30-2	4	Susceptible	mat1-2	Environmental	Germany				SRR13579405
441-A-3-45L-2	4	Susceptible	mat1-2	Environmental	Germany				SRR13579408
12-D-2-44L-1	4	Susceptible	mat1-2	Environmental	Germany				SRR13579410
407-L-2-4-3	4	Susceptible	mat1-2	Environmental	Germany				SRR13579412
394-L-2-24-1	4	Susceptible	mat1-1/mat1-2	Environmental	Germany				SRR13579413
390-A-2-36s-3	4	Susceptible	mat1-1	Environmental	Germany				SRR13579415
382-A-2-35s-1	4	Susceptible	mat1-2	Environmental	Germany				SRR13579416
373-C-1-40L-2	4	Susceptible	mat1-2	Environmental	Germany				SRR13579418
350-E-1-37L-2	4	Susceptible	mat1-2	Environmental	Germany				SRR13579419
333-C-1-28L-1	4	Susceptible	mat1-2	Environmental	Germany				SRR13579422
328-C-1-30L-1	4	Susceptible	mat1-2	Environmental	Germany				SRR13579423
326-C-1-31s-1	4	Susceptible	mat1-2	Environmental	Germany				SRR13579424
313-H-1-15-2	4	Resistant	mat1-1	Environmental	Germany				SRR13579426
303-B-1-32-3	4	Susceptible	mat1-1	Environmental	Germany				SRR13579427
285-I-1-2-4	4	Susceptible	mat1-1	Environmental	Germany				SRR13579430
126-A-2-26s-2	4	Susceptible	mat1-2	Environmental	Germany				SRR13579432
271-I-1-32-1	4	Susceptible	mat1-2	Environmental	Germany				SRR13579433
25-D-2-26s-1	4	Susceptible	mat1-1	Environmental	Germany				SRR13579438
255-F-1-3L-1	4	Susceptible	mat1-2	Environmental	Germany				SRR13579440
125-B-1-73L-1	4	Susceptible	mat1-1	Environmental	Germany				SRR13579443
767-E-1-67s-1	4	Susceptible	mat1-1	Environmental	Germany				SRR13579446
709-A-2-49L-5	4	Susceptible	mat1-1	Environmental	Germany				SRR13579450
6-C-1-49-1	4	Susceptible	mat1-1	Environmental	Germany				SRR13579452
692-L-3-24-3	4	Susceptible	mat1-1	Environmental	Germany				SRR13579455
155-A-2-47s-3	4	Susceptible	mat1-1	Environmental	Germany				SRR13579456
690-L-3-22-2	4	Susceptible	mat1-1	Environmental	Germany				SRR13579457
684-L-3-7-1	4	Resistant	mat1-2	Environmental	Germany				SRR13579458
683-L-3-24-1	4	Susceptible	mat1-1	Environmental	Germany				SRR13579459
680-L-3-13-2	4	Susceptible	mat1-2	Environmental	Germany				SRR13579460
676-L-3-13-1	4	Susceptible	mat1-2	Environmental	Germany				SRR13579461
669-L-3-21-3	4	Susceptible	mat1-2	Environmental	Germany				SRR13579464
665-G-2-9-2	4	Susceptible	mat1-2	Environmental	Germany				SRR13579466
154-A-2-47L-2	4	Susceptible	mat1-1	Environmental	Germany				SRR13579467
746-B-1-45-2	4	Susceptible	mat1-2	Environmental	Germany				SRR10714201
743-B-1-45-5	4	Susceptible	mat1-2	Environmental	Germany				SRR10714202
717-E-1-74s-1	4	Susceptible	mat1-2	Environmental	Germany				SRR10714203
716-E-1-70L-5	4	Susceptible	mat1-2	Environmental	Germany				SRR10714204
704-E-1-70L-4	4	Susceptible	mat1-2	Environmental	Germany				SRR10714207
701-E-1-75s-1	4	Susceptible	mat1-1	Environmental	Germany				SRR10714208
477-E-1-25-10	4	Susceptible	mat1-1	Environmental	Germany				SRR10714212
470-E-1-14-1	4	Susceptible	mat1-2	Environmental	Germany				SRR10714214
453-E-1-56s-1	4	Susceptible	mat1-1	Environmental	Germany				SRR10714216
106-C-1-72s-2	4	Resistant	mat1-1	Environmental	Germany				SRR10714217
451-D-2-24s-1	4	Susceptible	mat1-2	Environmental	Germany				SRR10714219
429-D-2-25L-2	4	Susceptible	mat1-2	Environmental	Germany				SRR10714222
424-D-2-22s-1	4	Susceptible	mat1-2	Environmental	Germany				SRR10714223
118-B-1-63s-1	4	Susceptible	mat1-2	Environmental	Germany				SRR10714225
115-B-1-70s-1	4	Susceptible	mat1-2	Environmental	Germany				SRR10714226
114-B-1-69L-1	4	Susceptible	mat1-2	Environmental	Germany				SRR10714227
975-B-1-27-5	4	Susceptible	mat1-2	Environmental	Germany				SRR10714228
969-B-1-26-5	4	Susceptible	mat1-1	Environmental	Germany				SRR10714229
94-D-2-28L-1	4	Susceptible	mat1-2	Environmental	Germany				SRR10714230
113-B-1-71L-1	4	Susceptible	mat1-1/mat1-2	Environmental	Germany				SRR10714232
84-D-2-49L-5	4	Susceptible	mat1-2	Environmental	Germany				SRR10714234
386-C-1-33L-1	4	Susceptible	mat1-2	Environmental	Germany				SRR10714239
105-D-2-38L-1	4	Susceptible	mat1-1	Environmental	Germany				SRR10714241
355-E-1-35-1	4	Susceptible	mat1-1	Environmental	Germany				SRR10714243
332-C-1-31L-1	4	Susceptible	mat1-2	Environmental	Germany				SRR10714247
302-B-1-32-1	4	Susceptible	mat1-2	Environmental	Germany				SRR10714251
3-D-2-2s-2	4	Susceptible	mat1-2	Environmental	Germany				SRR10714253
26-D-2-29s-1	4	Susceptible	mat1-2	Environmental	Germany				SRR10714255
15-D-2-39L-1	4	Susceptible	mat1-1	Environmental	Germany				SRR10714257
119-B-1-66s-1	4	Susceptible	mat1-2	Environmental	Germany				SRR10714262
10-C-1-40s-1	4	Susceptible	mat1-2	Environmental	Germany				SRR10714263
1-D-2-2s-3	4	Susceptible	mat1-1	Environmental	Germany				SRR10714264
CM11	4	0.5	mat1-1/mat1-2	Environmental	Canada				SRR12894193
P20	4	1	mat1-1/mat1-2	Environmental	Canada				SRR12894195
AV88	4	1	mat1-2	Environmental	Canada				SRR12894197
15-1	4	1	mat1-2	Clinical	Canada				SRR12894198
CM65	4	1	mat1-2	Environmental	Canada				SRR12894200
CM6458	4	Susceptible	mat1-2	Clinical	Spain				SRR7418936
CM6126	4	Susceptible	mat1-2	Clinical	Spain				SRR7418937
CM237	4	Susceptible	mat1-1	Clinical	Spain				SRR7418942
08-12-12-13	5	>16	mat1-1	Clinical	Netherlands	TR34/L98H
08-19-02-10	5	>16	mat1-2	Environmental	Netherlands	TR34/L98H
08-19-02-46	5	>16	mat1-1	Environmental	Netherlands	TR34/L98H
08-19-02-61	5	>16	mat1-1	Environmental	Netherlands	TR34/L98H
08-31-08-91	5	>16	mat1-1	Clinical	Netherlands	TR34/L98H
08-36-03-25	5	>16	mat1-2	Clinical	Netherlands	TR34/L98H
10-01-02-27	5	>16	mat1-2	Clinical	Netherlands	TR34/L98H
3-1-A	5	0.5	mat1-1	Environmental	Japan	TR46/Y121F, T289A
3-1-B	5	>32	mat1-1	Environmental	Japan	TR34/L98H, T289A, I364V, G448S
3-1-C	5	>32	mat1-1	Environmental	Japan	TR34/L98H, T289A, I364V, G448S
3-1-D	5	>32	mat1-1	Environmental	Japan	TR46/Y121F, T289A, S363P, I364V, G448S
3-1-E	5	>32	mat1-1	Environmental	Japan	TR46/Y121F, T289A
3-1-F	5	>32	mat1-2	Environmental	Japan	TR46/Y121F, T289A
3-1-G	5	>32	mat1-1	Environmental	Japan	TR46/Y121F, T289A
AFIS2001	5	4	mat1-2	Clinical	USA	TR34/L98H		A
AFIS2254	5	>16	mat1-1	Clinical	USA	TR34/L98H/S297T/F495I		A
AFIS2277	5	1	mat1-1	Clinical	USA			A
AFIS2548	5	0.75	mat1-1	Clinical	USA			A
AFIS2714	5	16	mat1-2	Clinical	USA	TR34/L98H		A
AFIS2768	5	16	mat1-2	Clinical	USA	TR34/L98H		A
AFIS2889	5	8	mat1-2	Clinical	USA	TR34/L98H/S297T/F495I		A
Afs35	5	0.5	mat1-1	Clinical
B11928	5	>16	mat1-1	Environmental	USA			A
B11951	5	>16	mat1-1	Environmental	USA			A
B11971	5	>16	mat1-1	Environmental	USA	G254V		A
B5603	5	0.06	mat1-2	Clinical	USA			A
B6687	5	0.06	mat1-2	Clinical	USA			A
C10	5	>16	mat1-2	Environmental	UK	TR34/L98H	A
C104	5	>16	mat1-1	Clinical	UK	TR34/L98H	A
C105	5	>16	mat1-2	Clinical	UK	TR34/L98H	A
C106	5	2	mat1-2	Clinical	UK	TR34/L98H	A
C107	5	1	mat1-2	Clinical	UK	TR34/L98H	A
C11	5	>16	mat1-2	Environmental	UK	TR34/L98H	A
C111	5	16	mat1-1	Clinical	UK	TR34/L98H	A
C114	5	>16	mat1-1	Clinical	UK	TR34/L98H	A
C115	5	4	mat1-1	Clinical	UK	TR34/L98H	A
C12	5	>16	mat1-2	Environmental	UK	TR34/L98H	A
C121	5	>16	mat1-1	Clinical	UK	G54E	A
C122	5	>16	mat1-2	Clinical	UK	TR34/L98H	A
C13	5	>16	mat1-2	Environmental	UK	TR34/L98H	A
C14	5	>16	mat1-2	Environmental	UK	TR34/L98H	A
C142	5	>16	mat1-1	Clinical	UK	G54W	A
C144	5	>16	mat1-2	Clinical	UK	TR34/L98H	A
C149	5	>16	mat1-1	Clinical	UK	TR34/L98H	A
C15	5	>16	mat1-2	Environmental	UK	TR34/L98H	A
C150	5	16	mat1-1	Clinical	UK	TR34/L98H	A
C151	5	>16	mat1-1	Clinical	UK	TR34/L98H	A
C155	5	16	mat1-2	Clinical	UK	TR34/L98H/T289A/I364V/G448S	A
C156	5	16	mat1-2	Clinical	UK	TR34/L98H/T289A/I364V/G448S	A
C157	5	16	mat1-2	Clinical	UK	TR34/L98H/T289A/I364V/G448S	A
C158	5	16	mat1-2	Clinical	UK	TR34/L98H/T289A/I364V/G448S	A
C159	5	>16	mat1-2	Clinical	UK	TR34/L98H	A
C160	5	>16	mat1-2	Clinical	UK	TR34/L98H	A
C161	5	4	mat1-1	Clinical	UK	TR34/L98H	A
C162	5	2	mat1-1	Clinical	UK		A
C163	5	>16	mat1-1	Clinical	UK	G54W	A
C171	5	16	mat1-2	Clinical	UK	TR34/L98H	A
C177	5	0.06	mat1-1	Clinical	UK		A
C186	5	0.06	mat1-1	Clinical	UK		A
C188	5	0.125	mat1-1	Clinical	UK		A
C19	5	>16	mat1-2	Environmental	UK	TR34/L98H	A
C2	5	>16	mat1-2	Environmental	UK	TR34/L98H	A
C220	5	0.06	mat1-1	Environmental	UK		A
C221	5	0.125	mat1-2	Environmental	UK		A
C223	5	0.125	mat1-1	Environmental	UK		A
C246	5	0.125	mat1-2	Environmental	UK		A
C25	5	>16	mat1-2	Environmental	UK	TR34/L98H	A
C26	5	>16	mat1-2	Environmental	UK	G54R	A
C27	5	>16	mat1-2	Environmental	UK	TR34/L98H	A
C28	5	>16	mat1-1	Environmental	UK	TR34/L98H	A
C29	5	>16	mat1-2	Environmental	UK	TR34/L98H	A
C30	5	>16	mat1-2	Environmental	UK	TR34/L98H	A
C341	5	>16	mat1-1	Environmental	UK	TR34/L98H	A
C342	5	>16	mat1-2	Environmental	UK	TR34/L98H	A
C35	5	0.06	mat1-1	Clinical	UK		A
C354	5	4	mat1-2	Clinical	UK	TR34/L98H	A
C355	5	2	mat1-1	Clinical	UK	TR34/L98H	A
C356	5	0.25	mat1-2	Clinical	UK	TR34/L98H	A
C357	5	ND	mat1-1	Environmental	UK	TR34/L98H	A
C358	5	ND	mat1-2	Environmental	UK	TR46/T289A/Y121	A
C359	5	32	mat1-2	Clinical	UK	TR34/L98H	A
C36	5	0.06	mat1-1	Clinical	UK		A
C360	5	ND	mat1-2	Environmental	UK	TR46/T289A/Y121	A
C362	5	0.75	mat1-2	Clinical	UK		A
C364	5	4	mat1-1	Environmental	UK	TR34/L98H	A
C365	5	16	mat1-1	Environmental	UK	TR34	A
C366	5	4	mat1-1	Environmental	UK	TR34/L98H	A
C369	5	1	mat1-1	Environmental	UK	TR34/L98H	A
C38	5	0.125	mat1-1	Clinical	UK		A
C4	5	>16	mat1-2	Environmental	UK		B
C58	5	0.03	mat1-1	Clinical	UK		A
C59	5	0.25	mat1-1	Clinical	UK		A
C6	5	>16	mat1-2	Environmental	UK	TR34/L98H	A
C60	5	0.12	mat1-1	Clinical	UK		A
C61	5	0.03	mat1-1	Clinical	UK		A
C62	5	0.03	mat1-1	Clinical	UK		A
C63	5	0.03	mat1-1	Clinical	UK		A
C64	5	0.25	mat1-1	Clinical	UK		A
C65	5	0.03	mat1-1	Clinical	UK		A
C66	5	0.03	mat1-1	Clinical	UK		A
C7	5	>16	mat1-2	Environmental	UK	TR34/L98H	A
C75	5	0.25	mat1-1	Clinical	UK		A
C78	5	ND	mat1-1	Environmental	UK	TR34/L98H	A
C79	5	ND	mat1-2	Environmental	UK	TR46/T289A/Y121F	A
C80	5	ND	mat1-2	Environmental	UK	TR34/L98H	A
C82	5	4	mat1-2	Clinical	UK	TR34/L98H	A
C85	5	ND	mat1-2	Environmental	UK	TR34/L98H	A
C86	5	ND	mat1-1	Environmental	UK	TR34/L98H	A
C88	5	ND	mat1-2	Environmental	UK	TR34/L98H	A
C89	5	ND	mat1-2	Environmental	UK	TR46/T289A/Y121	A
C92	5	ND	mat1-2	Environmental	UK	TR34/L98H	A
C93	5	ND	mat1-2	Environmental	UK	TR46/T289A/Y121	A
C99	5	2	mat1-1	Clinical	UK	TR34/L98H	A
IFM47064	5	0.25	mat1-2	Environmental	Japan
IFM47278	5	0.25	mat1-1	Environmental	Japan
IFM51747	5	0.125	mat1-2	Clinical	Japan
IFM51944	5	0.5	mat1-1	Clinical	Japan
IFM51977	5	0.25	mat1-2	Clinical	Japan
IFM62816	5	1	mat1-2	Clinical	Japan
IFM63915	5	0.5	mat1-2	Environmental	Japan
P1MR	5		mat1-1	Clinical	Netherlands
P2CS	5		mat1-1	Clinical	Netherlands
CAPA D	5	0.5	mat1-2	Clinical	Germany				SRR12949926
231-K-1-12L-1	5	Susceptible	mat1-1	Environmental	Germany				SRR13579283
230-K-1-4s-1_2	5	Susceptible	mat1-1	Environmental	Germany				SRR13579284
227-F-1-10L-1	5	Susceptible	mat1-2	Environmental	Germany				SRR13579286
211-L-2-11-2	5	Susceptible	mat1-1	Environmental	Germany				SRR13579288
190-K-1-4s-1	5	Susceptible	mat1-1	Environmental	Germany				SRR13579299
AB01_C7_NRZ-2016-121	5	Resistant	mat1-1	Clinical	Germany	TR34/L98H			SRR13579305
AB01_C4_NRZ-2016-063	5	Susceptible	mat1-2	Clinical	Germany				SRR13579309
180-K-1-8L-1	5	Susceptible	mat1-2	Environmental	Germany				SRR13579311
AB01_C35_NRZ-2018-146	5	Susceptible	mat1-2	Clinical	Germany				SRR13579327
AB01_C34_NRZ-2018-123	5	Susceptible	mat1-1	Clinical	Germany				SRR13579328
AB01_C29_NRZ-2017-537	5	Susceptible	mat1-1	Clinical	Germany				SRR13579335
AB01_C27_NRZ-2017-508	5	Susceptible	mat1-1	Clinical	Germany				SRR13579337
16-D-2-39L-2	5	Susceptible	mat1-2	Environmental	Germany				SRR13579344
AB01_C20_NRZ-2017-282	5	Susceptible	mat1-2	Clinical	Germany				SRR13579345
AB01_C1_NRZ-2014-065	5	Resistant	mat1-1	Clinical	Germany	TR46/Y121F/T289A/G448S			SRR13579346
AB01_C17_NRZ-2017-134	5	Susceptible	mat1-1	Clinical	Germany				SRR13579349
653-G-2-1-2	5	Susceptible	mat1-1	Environmental	Germany				SRR13579357
55-C-1-66L-3	5	Susceptible	mat1-1	Environmental	Germany				SRR13579369
9-D-2-15L-2	5	Susceptible	mat1-1	Environmental	Germany				SRR13579377
978-B-1-46-5	5	Susceptible	mat1-1	Environmental	Germany				SRR13579379
92-D-2-43s-1	5	Susceptible	mat1-2	Environmental	Germany				SRR13579382
882-F-1-39-1	5	Susceptible	mat1-1	Environmental	Germany				SRR13579385
860-F-1-42-2	5	Susceptible	mat1-2	Environmental	Germany				SRR13579390
13-D-2-43L-1	5	Susceptible	mat1-1	Environmental	Germany				SRR13579399
52-C-1-64L-2	5	Susceptible	mat1-1	Environmental	Germany				SRR13579400
439-A-3-46s-1	5	Resistant	mat1-2	Environmental	Germany	TR34/L98H			SRR13579409
410-L-2-21-2	5	Susceptible	mat1-1	Environmental	Germany				SRR13579411
377-C-1-33L-2	5	Susceptible	mat1-1	Environmental	Germany				SRR13579417
275-I-1-19-2	5	Susceptible	mat1-1	Environmental	Germany				SRR13579431
262-I-1-12-1	5	Resistant	mat1-1	Environmental	Germany	TR34/L98H			SRR13579437
259-I-1-25-1	5	Susceptible	mat1-2	Environmental	Germany				SRR13579439
72-C-1-67s-1	5	Resistant	mat1-1	Environmental	Germany	TR34/L98H			SRR13579449
699-A-2-49L-2	5	Susceptible	mat1-2	Environmental	Germany				SRR13579453
104-D-2-32L-1	5	Susceptible	mat1-1	Environmental	Germany				SRR13579469
480-E-1-21-2	5	Susceptible	mat1-2	Environmental	Germany				SRR10714211
442-D-2-17L-1	5	Susceptible	mat1-1	Environmental	Germany				SRR10714220
43-C-1-69L-1	5	Susceptible	mat1-2	Environmental	Germany				SRR10714221
939-E-1-75s-2	5	Susceptible	NA	Environmental	Germany				SRR10714231
774-B-1-44-s	5	Susceptible	mat1-1	Environmental	Germany				SRR10714236
4-C-1-24L-2	5	Susceptible	mat1-1	Environmental	Germany				SRR10714238
375-C-1-6s-2	5	Resistant	mat1-1/mat1-2	Environmental	Germany	TR34/L98H			SRR10714242
349-E-1-33L-1	5	Susceptible	mat1-1	Environmental	Germany				SRR10714244
334-E-1-48-2	5	Resistant	mat1-2	Environmental	Germany	TR34/L98H			SRR10714246
325-C-1-6s-3	5	Susceptible	mat1-2	Environmental	Germany				SRR10714249
29-D-2-35s-1	5	Susceptible	mat1-1	Environmental	Germany				SRR10714254
22-C-1-60L-1	5	Susceptible	mat1-1	Environmental	Germany				SRR10714256
14-D-2-43L-2	5	Susceptible	mat1-1	Environmental	Germany				SRR10714258
120-B-1-68s-1	5	Susceptible	mat1-1	Environmental	Germany				SRR10714261
CM21	5	1	mat1-2	Environmental	Canada				SRR12894203
ATCC 46645	5	Susceptible	mat1-1	Clinical	Spain				SRR7418935
CM5419	5	Susceptible	mat1-2	Clinical	Spain				SRR7418944
CM2141	5	Susceptible	mat1-1	Clinical	Spain				SRR7418947
C1	6	>16	mat1-2	Environmental	UK	TR34/L98H	A
C100	6	16	mat1-2	Clinical	UK	TR34/L98H	A
C103	6	1	mat1-2	Clinical	UK	TR34/L98H	A
C108	6	16	mat1-2	Clinical	UK	TR34/L98H	A
C109	6	>16	mat1-1	Clinical	UK	TR34/L98H	B
C110	6	>16	mat1-2	Clinical	UK	TR34/L98H	A
C112	6	16	mat1-2	Clinical	UK	TR34/L98H	A
C119	6	16	mat1-2	Clinical	UK	TR34/L98H	A
C123	6	>16	mat1-2	Clinical	UK	TR34/L98H	A
C125	6	>16	mat1-2	Clinical	UK	TR34/L98H	A
C133	6	>16	mat1-2	Clinical	UK	TR34/L98H	A
C134	6	16	mat1-1	Clinical	UK	TR34/L98H	B
C141	6	16	mat1-1	Clinical	UK	TR34/L98H	B
C143	6	16	mat1-2	Clinical	UK	TR34/L98H	A
C16	6	>16	mat1-2	Environmental	UK	TR34/L98H	A
C17	6	>16	mat1-2	Environmental	UK	TR34/L98H	A
C18	6	>16	mat1-2	Environmental	UK	TR34/L98H	A
C20	6	>16	mat1-2	Environmental	UK	TR34/L98H	A
C21	6	>16	mat1-2	Environmental	UK	TR34/L98H	A
C22	6	>16	mat1-2	Environmental	UK	TR34/L98H	A
C23	6	>16	mat1-2	Environmental	UK	TR34/L98H	A
C24	6	>16	mat1-2	Environmental	UK	TR34/L98H	A
C3	6	>16	mat1-2	Environmental	UK	TR34/L98H	A
C31	6	>16	mat1-2	Environmental	UK	TR34/L98H	A
C32	6	>16	mat1-2	Clinical	UK	TR34/L98H	A
C33	6	>16	mat1-2	Clinical	UK	TR34/L98H	A
C368	6	4	mat1-2	Environmental	UK	TR34/L98H	A
C5	6	>16	mat1-2	Environmental	UK	TR34/L98H	A
C68	6	0.25	mat1-2	Clinical	UK	TR34/L98H	A
C69	6	1	mat1-2	Clinical	UK	TR34/L98H	A
C70	6	1	mat1-2	Clinical	UK	TR34/L98H	A
C8	6	>16	mat1-2	Environmental	UK	TR34/L98H	A
C83	6	16	mat1-2	Clinical	UK	TR34/L98H	A
C84	6	4	mat1-2	Clinical	UK	TR34/L98H	A
AB01_C47_NRZ-2018-529	6	Resistant	mat1-2	Clinical	Germany				SRR13579313
AB01_C25_NRZ-2017-381	6	Resistant	mat1-1	Clinical	Germany				SRR13579339
