# Supplementary material for: Genomic diversity of the pathogenic fungus Aspergillus fumigatus in Japan reveals the complex genomic basis of azole resistance
Source: Commun Biol. 2024 Mar 14;7:274. doi: 10.1038/s42003-024-05902-6 (PMC10940670; doi:10.1038/s42003-024-05902-6)
Supplement: Supplementary file 8 — Supplementary Data 6 [file 42003_2024_5902_MOESM8_ESM.txt]

(Af293:0.01950375016159063349,(TP12:0.03625849660406529201,((B11973:0.03641865253924283369,((TP32:0.00806325544407956833,(((CM3720:0.00001623086765663725,289-I-1-2-2:0.00004745314973582398):0.00100864748235245170[100],(((CM7570:0.00005699998826315732,CM2733:0.00003852368345914969):0.00033954086923891445[99],((((649-G-2-22-4:0.00111048345108449745,AB01_C44_NRZ-2017-339:0.00142549968075597567):0.00072143557740895863[88],CM2730:0.00087600370136210748):0.00028478082664083211[68],(265-I-1-22-4:0.00004775264842829686,452-C-1-51s-1:0.00004777041476823551):0.00096832756187272592[100]):0.00063717329157702304[87],(((393-A-3-43s-1:0.00000100000050002909,243-F-1-33L-2:0.00006338023950137768):0.00241334659261903395[100],(((((423-D-2-25L-3:0.00001591956301887310,670-L-3-15-2:0.00000100000050002909):0.00165712640728949930[100],487-E-1-20-2:0.00084689576884031787):0.00073974304302854899[96],164-K-1-3L-2:0.00164493302191362858):0.00034025789722533142[20],(CM3262:0.00207178015656571792,(CM7560:0.00000100000050002909,CM2495:0.00000100000050002909):0.00228892579269563594[100]):0.00072315007012098431[76]):0.00102296158777630806[62],(CM3249:0.00000100000050002909,CM3249b:0.00001592030456140403):0.00125005168532913726[100]):0.00067554272966309731[11]):0.00093790090791405977[20],CM4602:0.00131063837912151807):0.00099053311504765829[19]):0.00046246912595069244[20]):0.00043233149451800195[19],AB01_C11_NRZ-2017-040:0.00110286995450112053):0.00081800371211943502[21]):0.00064166365990701770[36],(264-I-1-22-5:0.00101702939490257768,CM4946:0.00116738563685921462):0.00086616811853674905[84]):0.02076726217570191643[100]):0.38671481159416465356[100],IFM62628:0.02200564786558248040):0.02911479249880711065[19]):0.02646445179461502997[19],(((AFIS2068:0.00000100000050002909,AFIS1783:0.00000100000050002909):0.00040502073259812395[100],616-D-2-23L-5:0.00128151044585785392):0.06296688698811457596[100],(((AFIS1878:0.05667857686373269782,AB01_C5_NRZ-2016-071:0.02489602337924748041):0.02905193997678515161[36],((((AFIS2098:0.00006349806001045686,AFIS1926:0.00001587378877313355):0.00003170586959105566[86],AFIS2400:0.00000100000050002909):0.08702691046499960725[100],(((CON4:0.03508696676807568360,(IFM64465:0.00001552519247785134,(IFM64464:0.00000100000050002909,(IFM64515:0.00001588430128494435,IFM65011:0.00001588455190511974):0.00000100000050002909[22]):0.00000100000050002909[54]):0.02238520697050196129[100]):0.10571962915163561625[100],AFIS2512:0.06424535955873679482):0.04542575478944288481[87],((((((IFM59359:0.11192879353341884940,((((AFIS1543:0.08147096186727509348,(C169:0.00000100000050002909,C170:0.00000100000050002909):0.09963810120810329130[100]):0.02977246042101931722[50],(AFIS1786:0.00003164931867175112,AFIS2247:0.00000100000050002909):0.09094869617306444720[100]):0.01997994454138886378[50],((AFIS1898:0.00000100000050002909,AFIS1903:0.00003170562354262232):0.03547569490629613048[100],AFIS2162:0.04089802046525162910):0.05379181482847535112[100]):0.01885248452020384796[50],(((IFM61610:0.11536168556126788487,(AFIS2188:0.09417566746930047805,(IFM61461:0.00000100000050002909,IFM61469:0.00000100000050002909):0.11529598635513742255[100]):0.02974679659811206925[68]):0.04470584447832247343[68],C95:0.06488123204251826370):0.03079735218011650857[20],IFM51978:0.11559636230682814040):0.02043800008232846480[13]):0.01478198235635072924[3]):0.01455853212179524653[2],(((CM5757:0.00001575346870868471,205-L-2-15-4:0.00000100000050002909):0.08592672970758255535[100],((((IFM63496:0.00001583861594089312,IFM63502:0.00000100000050002909):0.02856440821957266507[100],AFIS2164:0.04660310507111871392):0.08684094778246308211[100],875-E-1-65L-4:0.09848977580515862196):0.02272119757380518246[22],(((IFM63655:0.00001551990776075680,IFM63660:0.00000100000050002909):0.08068658820016642863[100],(C153:0.00000100000050002909,((C154:0.00003170459240839313,(C152:0.00000100000050002909,(C146:0.00003173420868563753,C148:0.00000100000050002909):0.00001583712447774427[46]):0.00001586711822917906[52]):0.00000100000050002909[27],C147:0.00000100000050002909):0.00001582757287022853[52]):0.08327923482206002481[100]):0.02730371598861559140[99],(IFM59056:0.06715895464619539568,(IFM50917:0.07895245557469900144,(((AFIS1493:0.05153143285538257234,383-C-1-27s-1:0.06214063799233589952):0.04106337368353656786[100],(((((AFIS1415:0.08697811866041163520,P80:0.03481042296517834755):0.02831547816264803549[72],((AFIS2506:0.06702643371450707488,182-K-1-3L-4:0.11657327072977204108):0.02169103066410659614[60],(C173:0.00001584915732369741,C174:0.00000100000050002909):0.01207271883542983607[100]):0.01520245708143744962[60]):0.03190545675299968215[55],CM7510:0.11440583003564773479):0.02287843137606793489[48],(AFIS2060:0.09028823284139832206,(AFIS2567:0.09537645879282823091,(IFM62370:0.00001587530773377828,((AFIS1956:0.00001582339877649294,AFIS1785:0.00000100000050002909):0.00001586699076655899[59],AFIS1526:0.00003169070450300834):0.00000100000050002909[36]):0.03061461931380034251[100]):0.02177234548452180660[72]):0.03773962923679007736[72]):0.02309420972475267897[41],AFIS1722:0.05102076839476839959):0.01164739750758893647[27]):0.01669895175379391972[39],((B11969:0.07149626109150516995,(AFIS1489:0.09563824151554758957,IFM62055:0.06777114612376142211):0.02995430816674833976[100]):0.01822503563872545848[99],((((((((IFM64794:0.04325421897994614212,IFM62153:0.06511898845112389089):0.03185336693223204951[100],(IFM64184:0.02293119266408981394,IFM61959:0.08591191995292264683):0.01630959015857668878[65]):0.02965400282910638993[97],(AFIS1886:0.10411627809559814706,IFM63141:0.05649935130596345223):0.03314409178255361965[32]):0.01742081806844957004[18],((AFIS1456:0.11998207609956118569,(AFIS1608:0.05689051533071733807,(AFIS2063:0.05453583344629436835,((AV88:0.03841828803602760634,658-G-2-5-2:0.10645084464005054314):0.03218373642215892338[94],((((IFM64793:0.00001508577686471367,IFM64792:0.00000100000050002909):0.04208271497893071450[100],(155-A-2-47s-3:0.00001485448776056142,(154-A-2-47L-2:0.00000100000050002909,(IFM59972:0.00003170908933169967,(599-F-1-14-1:0.00003173599368636524,125-B-1-73L-1:0.00000100000050002909):0.00000100000050002909[45]):0.00001586776851566361[43]):0.00001685434116283376[53]):0.06489468854159383127[100]):0.03834449991645492994[100],(((((((((AB01_C40_NRZ-2018-290:0.27397372267360248221,(AB01_C28_NRZ-2017-534:0.04635468700667959990,(((((AFIS2511:0.07318367129484933120,(((701-E-1-75s-1:0.00003177364908872842,169-K-1-18L-3:0.00003177289896058277):0.00000100000050002909[51],390-A-2-36s-3:0.00114501880757016594):0.00001557582904539414[50],(C34:0.00001588627432804043,186-K-1-18L-6:0.00000100000050002909):0.00000100000050002909[65]):0.06246193073011661878[100]):0.01382916226849410096[79],(((((AB01_C32_NRZ-2018-097:0.00003177946243174158,7-C-1-34s-1:0.00003178295780401856):0.00001589098749761795[43],12-D-2-44L-1:0.00004705041352255821):0.00000100000050002909[70],124-B-1-66L-1:0.00004767265800438399):0.00001589048921794279[49],386-C-1-33L-1:0.00000100000050002909):0.00007384113745131659[86],(((((((14-D-2-43L-2:0.00000100000050002909,(13-D-2-43L-1:0.00003179883031054669,22-C-1-60L-1:0.00003179796405557848):0.00000100000050002909[30]):0.00000100000050002909[4],AB01_C34_NRZ-2018-123:0.00000100000050002909):0.00000100000050002909[47],653-G-2-1-2:0.00003169713195067538):0.06279403253215641578[100],(((882-F-1-39-1:0.07068469169424863863,((9-D-2-15L-2:0.05145625870921912565,(((((16-D-2-39L-2:0.14332883679591110204,((C144:0.07160069634056609456,(08-19-02-46:0.03404497923419731037,08-19-02-61:0.03460874386963908728):0.03189478644281983771[100]):0.01851086128549329565[92],(375-C-1-6s-2:0.04903532423235024834,(((334-E-1-48-2:0.04578977341424340930,439-A-3-46s-1:0.03932010721546901066):0.02112410396253035921[100],08-19-02-10:0.03490779660797766609):0.01725831946892595822[100],((C341:0.03345266536509382271,((C171:0.00020681012565637295,(C150:0.00004706569413996400,(C149:0.00006244058572104892,C151:0.00003293402363639045):0.00006358320554232753[61]):0.00000100000050002909[38]):0.02030804921422365086[100],C111:0.17135219961230707675):0.04355525025236505615[97]):0.07049454197190341276[99],((P1MR:0.07197321278348571549,(AB01_C25_NRZ-2017-381:0.05468825593685613939,((((C115:0.00012686404620943788,C161:0.00000100000050002909):0.24062360392789949870[100],C103:0.02709523604289656995):0.08505970268956300484[92],AB01_C47_NRZ-2018-529:0.10070301251494069572):0.04657404715152148322[86],(C5:0.00001552230018273533,((C70:0.00000100000050002909,C84:0.00000100000050002909):0.00000100000050002909[55],((((((C108:0.00007939146157765422,C119:0.00006351519540549569):0.00003175351761673441[75],C69:0.00000100000050002909):0.00000100000050002909[0],(C20:0.00000100000050002909,C123:0.00000100000050002909):0.00000100000050002909[8]):0.00000100000050002909[0],C368:0.00000100000050002909):0.00000100000050002909[1],C112:0.00000100000050002909):0.00000100000050002909[5],((C100:0.00001581620618720443,(C17:0.00001587705068025867,(((C23:0.00000100000050002909,C32:0.00000100000050002909):0.00000100000050002909[22],(C110:0.00000100000050002909,C8:0.00000100000050002909):0.00000100000050002909[13]):0.00000100000050002909[43],((C18:0.00004763099871668265,(C24:0.00003175472974098884,C31:0.00000100000050002909):0.00000100000050002909[52]):0.00004755603422969437[67],((C134:0.00001587190526064497,C109:0.00004762391072286789):0.00010299585633290038[79],C141:0.00000813185995544966):0.11128300328060239388[100]):0.00000100000050002909[10]):0.00001587607440335382[6]):0.00000100000050002909[4]):0.00001587728874494276[3],(C143:0.00001587702478034270,((C16:0.00001580946110285889,(((((C3:0.00001587703124671732,(C22:0.00000100000050002909,C68:0.00000100000050002909):0.00000100000050002909[49]):0.00000100000050002909[37],C33:0.00003172472793195583):0.00001587728731961581[22],(C83:0.00000100000050002909,C21:0.00000100000050002909):0.00000100000050002909[56]):0.00001584730272780521[4],C1:0.00000100000050002909):0.00000100000050002909[7],C133:0.00001580946701000490):0.00001587746301886281[22]):0.00000100000050002909[2],C125:0.00000100000050002909):0.00000100000050002909[0]):0.00001581616201850327[1]):0.00000100000050002909[0]):0.00001587698532749704[13]):0.00000100000050002909[13]):0.04641666254573672407[94]):0.07653851395837180105[87]):0.08718382649738598555[82]):0.10159040587888280849[88],(((C114:0.00000100000050002909,(C355:0.00001589260484592949,(C104:0.00001589287257191802,C357:0.00000100000050002909):0.00000100000050002909[31]):0.00001589264770743666[58]):0.00001576330529580551[46],((C12:0.00000100000050002909,C354:0.00001589264023940280):0.00001589265972568088[55],C78:0.00000100000050002909):0.00000100000050002909[45]):0.09222824919553203327[100],(C107:0.00009824882877768396,C122:0.00002890938760882661):0.06713717129846596965[100]):0.05566422660076156270[65]):0.04333120290295667393[89]):0.06464030264382142343[81]):0.01588798247970071159[79]):0.02625220845670089148[79]):0.01407471869439335527[72]):0.02605884221560588951[79],(C159:0.00001589202938876164,C160:0.00000100000050002909):0.05458832318674619599[100]):0.03177177620330207813[79],(AB01_C4_NRZ-2016-063:0.04689489971168852439,((52-C-1-64L-2:0.00004280299386498981,C142:0.00014805943259903808):0.05080716237303963684[100],((((((C66:0.00000100000050002909,(C64:0.00000100000050002909,C65:0.00000100000050002909):0.00003182108452048200[92]):0.00003178539427854275[84],C75:0.00000100000050002909):0.07102120815668136466[100],(IFM62816:0.05697777071231186624,(AFIS2277:0.06919422449145680443,(((IFM63915:0.01567912570503137912,(B11971:0.01993585177609957793,(B11928:0.00000100000050002909,B11951:0.00003154748703316727):0.02315194203167645140[100]):0.03642201801175310588[100]):0.21183082351656748465[100],(C59:0.00002417112509441389,(C62:0.00002145264849699562,((C61:0.00004765662789192844,C63:0.00000100000050002909):0.00003735886048947003[81],(C60:0.00003176061243206792,C58:0.00007944466563527792):0.00002619183757901672[47]):0.00001588695783082861[35]):0.00004968843679148222[63]):0.18829311441905349778[100]):0.07888794876256041699[6],(AFIS2548:0.08112204159186796326,((CM2141:0.05765754835127385319,410-L-2-21-2:0.06554826298667278117):0.01455614752782625337[93],(349-E-1-33L-1:0.05730708566027570283,CM5419:0.05062834295801422330):0.01449995664897308148[85]):0.04060810208765956719[100]):0.02006111967350376196[77]):0.01690617465127222316[3]):0.02605237668810943610[3]):0.02795402712551366825[3]):0.03720182438120250151[3],442-D-2-17L-1:0.04777057231466395187):0.01864958080465062631[3],(IFM47064:0.05780089951260957565,((120-B-1-68s-1:0.03749496934155927691,4-C-1-24L-2:0.02265556005651127303):0.01303511421458652605[96],92-D-2-43s-1:0.02506493460927499903):0.03297399744451437464[100]):0.01985318961989147868[99]):0.02008855318045273813[3],((((230-K-1-4s-1_2:0.00003183149880784471,190-K-1-4s-1:0.00007950716136399516):0.04865547603894077727[100],((C11:0.00000100000050002909,C19:0.00000100000050002909):0.04224446000896545095[100],(C220:0.03992599262596083221,211-L-2-11-2:0.06602839656206060948):0.01502746772466001871[55]):0.01074126114282246587[38]):0.01521392632725258355[67],(((ATCC46645:0.03562538380280900335,AB01_C20_NRZ-2017-282:0.04772916403745039449):0.02295297791143896537[100],(C362:0.05038088454662384419,((IFM47278:0.00678381939187916276,(CM21:0.02612463087799068648,939-E-1-75s-2:0.03892887284145668536):0.00622229573399696919[50]):0.02370054931579642851[100],180-K-1-8L-1:0.03193641931439659964):0.01485125950558555639[100]):0.01362417770305959612[50]):0.00668313015821736522[23],(377-C-1-33L-2:0.05513078552189314835,((259-I-1-25-1:0.03521173225921290367,(((C246:0.00001589325347395310,C221:0.00000100000050002909):0.01393408053292857600[100],480-E-1-21-2:0.02039891784218750975):0.01781375813778570544[100],43-C-1-69L-1:0.03470571277199172716):0.01523609629847755796[98]):0.01560365119262642833[82],C186:0.03009896091536197471):0.02232215567214476323[100]):0.01598640672429343934[54]):0.00913551107912758537[23]):0.01040875652012951229[26],((((275-I-1-19-2:0.00001590398092434556,(C35:0.00000100000050002909,C36:0.00000100000050002909):0.00000100000050002909[71]):0.00001567470571066988[87],C38:0.00001613351857227455):0.04441773488555946642[100],(C177:0.00000100000050002909,Afs35:0.00001588624878850834):0.03739152244134584524[100]):0.02247819923599008243[100],(((((AFIS2714:0.12507541452873827126,AFIS2001:0.09146531184926645630):0.06971796571712160495[100],(((C15:0.00000100000050002909,(C14:0.00000100000050002909,10-01-02-27:0.00000100000050002909):0.00000100000050002909[21]):0.00000100000050002909[17],C29:0.00000100000050002909):0.09155439858147482179[100],(AFIS2768:0.13987661955342375886,((AB01_C1_NRZ-2014-065:0.03259901921052976714,(C87:0.00001585506752379009,C91:0.00000100000050002909):0.15359652944859245038[100]):0.14617123446785712515[100],P2CS:0.27545064345313335918):0.05696423705171902580[0]):0.03505500865212981404[0]):0.02432360270062733712[0]):0.02339148465808417454[0],(C79:0.06173464856124102895,((3-1-E:0.15590353146787291894,C89:0.08535705649382381577):0.04013595411207901420[53],(3-1-A:0.02717759104360470065,(3-1-G:0.05113502950283999038,(C93:0.06274793896841143748,(3-1-D:0.07143246191848548476,(C360:0.00000100000050002909,C358:0.00004770809212808617):0.00617122011317157264[100]):0.00973575732282382263[92]):0.01215341067524112161[100]):0.04056395372227802887[100]):0.02592844436121302318[100]):0.01561102271729983282[36]):0.02646367115320055752[53]):0.01676723960056327248[0],(C10:0.06598897421143298803,((C106:0.12785056561446103696,C2:0.04507867777456298769):0.06776387272667941386[100],C92:0.08668392198512521463):0.02642047943092418541[93]):0.02009620758077722627[60]):0.01358663022038269011[0],(((((C85:0.00001590257760177453,(C6:0.00000100000050002909,C80:0.00000100000050002909):0.00000100000050002909[28]):0.00000100000050002909[5],C342:0.00000100000050002909):0.00000100000050002909[79],(C30:0.00007951734720568013,C356:0.00001590166176301661):0.00001588776285289964[52]):0.02797136917183519478[100],((((08-31-08-91:0.01772070007582234735,C88:0.05009032808878683546):0.06690674260903696491[100],(((08-36-03-25:0.04819610094277628626,08-12-12-13:0.02627413171327066740):0.02434146486655797137[94],AFIS2889:0.01888036890943238164):0.04412510056928040797[100],C27:0.00670084614737161393):0.02258213403111500317[88]):0.01265790184350347805[82],(((C158:0.00003180800324636148,(C155:0.00000100000050002909,C156:0.00000100000050002909):0.00000100000050002909[67]):0.00000100000050002909[47],C157:0.00001589310221587449):0.00454821691495720364[100],((3-1-C:0.00000100000050002909,3-1-B:0.00000100000050002909):0.06054458639075051968[100],3-1-F:0.12164816597943310661):0.02206719227814175552[90]):0.00550680472752233807[4]):0.00834653253416779359[1],((C359:0.00004770955271680651,C99:0.00003180043871725247):0.01419655845637937674[100],(262-I-1-12-1:0.00001527872654323553,(AB01_C7_NRZ-2016-121:0.00000100000050002909,72-C-1-67s-1:0.00001590242837798851):0.00000100000050002909[69]):0.03249334991452468291[100]):0.02184377767438725609[100]):0.02505014251210531048[82]):0.03628296585534956931[95],((C365:0.01757624904756444409,((C28:0.00000100000050002909,C86:0.00011127024747792935):0.00001588505565217207[43],(C364:0.00007882835154148956,(C4:0.00007890042414510336,(C369:0.00007952914320595929,C366:0.00001590577463818552):0.00001653452929887107[69]):0.00003188528986271742[60]):0.00001655460983015115[45]):0.00104534237206691124[98]):0.01981647375761663027[100],((C7:0.00003164456022551685,((C25:0.00006362004307352381,C105:0.00000100000050002909):0.00001590444242641665[55],C82:0.00000100000050002909):0.00000100000050002909[36]):0.00638575907327821116[100],((C223:0.03791880705119844708,(699-A-2-49L-2:0.00000100000050002909,(AB01_C35_NRZ-2018-146:0.00003180714444743623,227-F-1-10L-1:0.00007953760298407234):0.00003155853196479955[43]):0.00823844611210955077[100]):0.01984773904757642857[83],C13:0.06476381614964459021):0.00743029141842716130[2]):0.01882975792300888018[2]):0.01621900644328730726[2]):0.01715279272969683771[36]):0.01331547808872001436[0]):0.00938347572406641670[0]):0.02000646242947547865[0]):0.01076185266537855144[0]):0.04033284201137089797[0]):0.02852845480387784446[0]):0.02013808033229092312[1],((CAPA-D:0.00013110087556666283,860-F-1-42-2:0.00162089863634238152):0.03007580899495468363[100],((B5603:0.00000100000050002909,B6687:0.00000100000050002909):0.03307860919000686628[100],(IFM51944:0.04028990178890222429,(IFM51747:0.08826815597024913196,IFM51977:0.04244791049003764083):0.01758229943195783671[100]):0.01656081343183001334[100]):0.02789011221714280883[100]):0.01092540366030162260[79]):0.06380109992341047309[1],AB01_C27_NRZ-2017-508:0.04174940591395308320):0.03516657281780592031[1]):0.04397471010566538635[1],(C26:0.08805992953224485442,(C121:0.00000100000050002909,(AB01_C29_NRZ-2017-537:0.00001589734648654869,(((C188:0.00000100000050002909,C163:0.00000100000050002909):0.00000100000050002909[35],C162:0.00000100000050002909):0.00000100000050002909[27],((231-K-1-12L-1:0.00001589731531432128,978-B-1-46-5:0.00000100000050002909):0.00001586368572095571[54],(55-C-1-66L-3:0.00000100000050002909,774-B-1-44-s:0.00003176136797038195):0.00001589753397133705[55]):0.00000100000050002909[26]):0.00000100000050002909[20]):0.00001584966656631196[60]):0.06339165742080979382[100]):0.06819091364330318039[100]):0.07059611600192293446[1]):0.05574814152822568647[1],AB01_C17_NRZ-2017-134:0.04500457355358134653):0.02078919364757599031[1],104-D-2-32L-1:0.06402595455619743137):0.04508121492276220832[1]):0.02681505793136651841[1],(325-C-1-6s-3:0.13315266117516502686,29-D-2-35s-1:0.05761336411250302103):0.05508709742375383911[97]):0.10047916432702144740[3],663-G-2-3-1:0.01032879609876840264):0.07506930686213056370[1],P1MS:0.11171063169465270115):0.00969026891225566872[1]):0.02360735763781698568[1]):0.02975567513458454022[1],(332-C-1-31L-1:0.00004702616288357822,(468-H-1-30-2:0.00001606612861461255,(C55:0.00003157612840179293,C53:0.00000100000050002909):0.00003176136882850058[65]):0.00000100000050002909[23]):0.07016249641989764918[100]):0.04593208477175555332[2],AB01_C13_NRZ-2017-069:0.04079006092004144879):0.04429328821895438945[1],C367:0.06558761399664672642):0.02811814353408696385[1]):0.03354305161323917206[1]):0.02244664472140500688[0],C54:0.09964499742302242169):0.02643983537088823860[0],394-L-2-24-1:0.07952869244571564300):0.04321051740553482484[0],(((((5-C-1-24L-3:0.01642812550437402000,451-D-2-24s-1:0.05806898265676158077):0.02158988815677202050[100],((C37:0.05312989389654273337,193-L-2-16-1:0.03214126078513464962):0.01419494627952336968[100],((C72:0.00000100000050002909,C71:0.00000100000050002909):0.00000100000050002909[69],(C56:0.00000100000050002909,C57:0.00003174323476733160):0.00001586383967058624[65]):0.05662903948013345984[100]):0.00821457964407426057[57]):0.01261171143409418015[46],((((CAPA-C:0.14199666801983401587,CM11:0.03067741535371209041):0.00695876774641445740[29],(326-C-1-31s-1:0.15913015797515545069,(((C222:0.00001587331676520244,54-C-1-66L-2:0.00000100000050002909):0.00000100000050002909[57],407-L-2-4-3:0.00001587183386595408):0.00096692171281923618[100],((198-L-2-7-1:0.03929955656569888989,26-D-2-29s-1:0.02008646848311425662):0.01581953406762299022[99],AB01_C30_NRZ-2017-546:0.01660153535063147931):0.00871720451769498333[96]):0.00108552567595622063[80]):0.00639500766908531089[92]):0.00737049399187765866[30],AFIS1703:0.02632825668822581094):0.00850786160124873854[34],(676-L-3-13-1:0.00783050418225888362,((((969-B-1-26-5:0.03266663541622360362,333-C-1-28L-1:0.02163309542776440872):0.01406241693471504788[100],((((477-E-1-25-10:0.00000100000050002909,105-D-2-38L-1:0.00001586070324312267):0.02816343898587408273[100],((690-L-3-22-2:0.03263300195605717269,(IFM59360-1:0.08665596457562819988,(C344:0.12312529014453808818,(IFM62103:0.00000100000050002909,IFM62105-1:0.00000100000050002909):0.08287512725917732526[100]):0.02379392858639367211[100]):0.02394618560491669490[100]):0.03215211741852948973[100],200-L-2-9-1:0.03502422726142034176):0.02611358776891151492[94]):0.03441830506422698804[98],25-D-2-26s-1:0.03143147628857837633):0.02211772157956135715[77],CAPA-B:0.03239915682346664050):0.01060382568484709472[74]):0.01088442236210169015[74],201-L-2-9-5:0.02502667346643868557):0.00394439525623623433[74],(IFM41368:0.02550706074621595168,302-B-1-32-1:0.02433153251502769010):0.01621112950916166542[91]):0.02018093821017251377[73]):0.01854023205449921441[67]):0.00714350111543923024[19]):0.00957191711838628959[17],(((((255-F-1-3L-1:0.04949345266157421930,(3-D-2-2s-2:0.04455726402176863471,(AB01_C19_NRZ-2017-214:0.05845751359338741127,((((788-A-3-30s-2:0.00000100000050002909,AB01_C9_NRZ-2016-342:0.00001587042934947537):0.02110687710637537337[100],(106-C-1-72s-2:0.00001585369698846977,((313-H-1-15-2:0.00001587392111193142,683-L-3-24-1:0.00000100000050002909):0.00001587396329408154[74],AB01_C6_NRZ-2016-108:0.00001587391975999138):0.00000100000050002909[42]):0.02830286271793371403[100]):0.01407221991365211269[99],((((680-L-3-13-2:0.02845070318099202078,(C117:0.00001586188875352004,(94-D-2-28L-1:0.00000100000050002909,684-L-3-7-1:0.00003174150134130715):0.00000100000050002909[49]):0.00592870407129914272[100]):0.03933669225168159866[100],(C343:0.05860412418388516453,(AB01_C39_NRZ-2018-286:0.00000100000050002909,(470-E-1-14-1:0.00003174228821853374,((514-H-1-29-2:0.00000100000050002909,863-A-2-35L-1:0.00001587080479389196):0.00000100000050002909[19],865-A-2-44L-2:0.00000100000050002909):0.00000100000050002909[59]):0.00003172194313170857[87]):0.01733203469951610787[100]):0.00898919017660288963[77]):0.00638450618306835894[51],((((((CM6126:0.02903436549242085357,((975-B-1-27-5:0.00003173628993246863,717-E-1-74s-1:0.00003173986023503671):0.00336561027998145924[100],(82-D-2-47L-2:0.05357916504021211640,(767-E-1-67s-1:0.05543400659163427724,(118-B-1-63s-1:0.00000100000050002909,238-F-1-4L-1:0.00003172147815244753):0.01389617340887256032[100]):0.03267914412419817283[99]):0.00977221228451383844[36]):0.01648029318253328712[38]):0.02795496288355475353[12],(((((652-G-2-6-1:0.03557336144448838833,704-E-1-70L-4:0.05854879742512864721):0.01878987275472469853[93],(114-B-1-69L-1:0.02977017244123145862,126-A-2-26s-2:0.02917763151117232223):0.06582633194702924850[100]):0.03229647379241288446[20],((AB01_C43_NRZ-2018-313:0.13954849571310057321,(709-A-2-49L-5:0.00068978816290581274,AB01_C24_NRZ-2017-362:0.01156877618104731713):0.10250841346102679275[100]):0.03547011659575113190[16],(((669-L-3-21-3:0.00000100000050002909,665-G-2-9-2:0.00001582666528329151):0.01650088256927456296[100],AB01_C45_NRZ-2018-326:0.03772789597607757728):0.03114138802562774200[100],(AFIS3129:0.05150261458461537906,(271-I-1-32-1:0.00526941973395728298,(1-D-2-2s-3:0.06450215037397258322,(382-A-2-35s-1:0.00000100000050002909,(940-A-2-43L-2:0.00000100000050002909,((716-E-1-70L-5:0.00000100000050002909,901-A-2-45L-5:0.00000100000050002909):0.00000100000050002909[73],174-K-1-32s-1:0.00004762655801731630):0.00001587492700417042[44]):0.00001540845459616215[48]):0.08773966342160080534[100]):0.02227014199466873651[18]):0.05463472456130472055[41]):0.04637949311781099093[14]):0.02527720058323459223[10]):0.00453722534223593033[9]):0.01503954021192631038[8],119-B-1-66s-1:0.08837430446592108024):0.02626532933807436063[9],((AB01_C46_NRZ-2018-396:0.00000100000050002909,AB01_C49_NRZ-2018-646:0.00000100000050002909):0.08472468480898492915[100],CM237:0.05717394345415516277):0.01527910738729030757[91]):0.00415581421842519012[6]):0.03392244208698189795[16],429-D-2-25L-2:0.06339487355474425490):0.02687126470228981198[16],((C124:0.00000100000050002909,C126:0.00000100000050002909):0.00000100000050002909[72],C140:0.00001585898238768375):0.00402982379299795385[100]):0.02418326092780774886[12],441-A-3-45L-2:0.00897269024503379031):0.02097344639985952025[12],(350-E-1-37L-2:0.00000100000050002909,(((424-D-2-22s-1:0.00000100000050002909,570-H-1-23-3:0.00003172544889169375):0.00001586954414228625[51],((C187:0.00000100000050002909,C139:0.00000100000050002909):0.00000100000050002909[31],C129:0.00000100000050002909):0.00001588356133607956[81]):0.00000100000050002909[11],(IFM62686:0.00000100000050002909,746-B-1-45-2:0.00003169564832283673):0.00001586972830256482[55]):0.00001558650278317323[13]):0.00074219164309192694[98]):0.00169606190257916571[5]):0.00178993082219677043[3],(AFIS2013:0.10631552935906521395,(373-C-1-40L-2:0.00001572148188348336,10-C-1-40s-1:0.00000100000050002909):0.10855689284623108726[100]):0.03176961107460168909[78]):0.00495146498800561833[7]):0.00734048514165350826[5],(87-D-2-49L-2:0.08199384559482891799,84-D-2-49L-5:0.03116011020019266581):0.00832192809920958600[51]):0.01232944038981004416[8]):0.00928681196439798406[5]):0.00986695289192445445[4]):0.01538424891796624436[0],C345:0.02580075412961300649):0.01381175256029881608[1],552-H-1-1-2:0.06691549377354533146):0.02382009011473130988[8],(((((C179:0.00000100000050002909,303-B-1-32-3:0.00000100000050002909):0.00000100000050002909[36],V130-15:0.00000100000050002909):0.00000100000050002909[86],194-L-2-17-1:0.00003164103688354508):0.07629875536162765426[100],AB01_C48_NRZ-2018-539:0.01877516558892514120):0.05421672496288759691[100],(6-C-1-49-1:0.02670503842578049805,207-L-2-16-3:0.03108717687006372007):0.02527409295376961337[100]):0.01791790400146179088[48]):0.01176426816911855730[5],(C346:0.03089372137568073551,285-I-1-2-4:0.01367974181288380241):0.01755875769096222963[94]):0.01035360675937448301[4]):0.01350217750450262086[6],((((AFIS1892:0.04535776464708281969,(AFIS1828:0.13967668458820584054,(AFIS1867:0.00000100000050002909,(AFIS2101:0.00000100000050002909,AFIS2099:0.00000100000050002909):0.00006262206101933939[98]):0.08078026031823067055[100]):0.02796060207147924720[20]):0.00966450377354448505[19],((AB01_C2_NRZ-2015-218:0.03682384321444996667,((AFIS1652:0.04015895838341866642,((AFIS1889:0.01719798332871165861,(((IFM47437:0.00000100000050002909,AFIS1777:0.00000100000050002909):0.00000100000050002909[89],AFIS2241:0.00003175011008275477):0.01585217063028240489[100],(AFIS1958:0.02536088835207413877,(AFIS1461:0.00360520792314268602,((AFIS2244:0.04372265925221092281,AFIS1433:0.07504731656101146231):0.07518757236336702510[100],AFIS1821:0.08423562040390887573):0.01420502324909815074[100]):0.02231392089424026962[100]):0.01146155243625223384[92]):0.01501016357057599962[92]):0.02363901811879943332[100],(AFIS3092:0.00000100000050002909,AFIS1904:0.00004749992730664612):0.01237677284591622365[100]):0.01864820166694168557[100]):0.03466822070026216729[100],((IFM40807:0.00969868603646073697,IFM41392:0.02699211227010121436):0.01544547435190453052[100],(((IFM63406:0.00000100000050002909,IFM63408:0.00000100000050002909):0.00000100000050002909[71],IFM65494:0.00001580106788986115):0.08347279174276188429[100],(((AFIS1948:0.00000100000050002909,AFIS1866:0.00000100000050002909):0.00000100000050002909[33],AFIS2165:0.00000100000050002909):0.09671927848699561625[100],(AFIS1661:0.08934614816770890255,AFIS2546:0.14038752474099375211):0.03252212978346149391[78]):0.02922359924763803796[58]):0.03787884809416326715[40]):0.00745752588819893932[17]):0.01152790826870928043[37]):0.01727466431833577995[39],(AFIS1927:0.02290685875724159798,((AFIS1784:0.00001599975087168172,AFIS1845:0.00001574052386659375):0.01494147786519567714[100],((AFIS2152:0.00000100000050002909,(AFIS1843:0.00000100000050002909,AFIS2190:0.00000100000050002909):0.00001577297271722688[70]):0.10595824525298162821[100],P20:0.07367709098227093190):0.05175005077680011611[81]):0.05312420801458006547[17]):0.06258405887877467599[72]):0.00854381924300571388[1]):0.01205419292997655413[1],((AFIS1893:0.03553487492197166669,((AFIS1827:0.00000100000050002909,AFIS2193:0.00000100000050002909):0.04278509113653292117[100],(IFM62432:0.06560768755732822310,(IFM62522:0.04291778313486065838,(((((AFIS1460:0.00000100000050002909,AFIS1775:0.00000100000050002909):0.00000100000050002909[33],AFIS1782:0.00000100000050002909):0.00000100000050002909[81],(AFIS2066:0.00001586927397810448,AFIS1857:0.00001586934305350249):0.00001502967989472665[65]):0.09422282107260995798[100],IFM60514-1:0.05237520024584334244):0.03955428222508768077[27],((AFIS1623:0.11254803718504180488,AFIS2297:0.09527769680661252183):0.03248194436517198164[48],AFIS1636:0.07120271899500534019):0.00489621682673619177[18]):0.01203466263690873561[13]):0.02934867393353587581[13]):0.01888890542393206751[13]):0.03153268626424173687[13]):0.05988960977687830811[18],(((IFM54842:0.01591249037810203368,(79-C-1-69s-1:0.00004796753778332328,(99-C-1-77s-2:0.00000100000050002909,743-B-1-45-5:0.00000100000050002909):0.00001552876401286260[99]):0.01594831680140506094[100]):0.02316486171955295728[100],(IFM47448:0.04588203400527406800,(IFM51505:0.01877146085407330189,AFIS2394:0.05929084318609129794):0.02479111618152624388[100]):0.01587031605465882497[61]):0.00640144555459303943[36],(AFIS2065:0.05016703413737368805,(IFM62517:0.02829527055730330157,((IFM64796:0.00000100000050002909,(IFM63599:0.00000100000050002909,IFM63312:0.00001587450487335582):0.00001581736673267924[67]):0.02660143418916001423[100],((479-L-2-13-4:0.02441413977840338478,(IFM49896:0.00000100000050002909,IFM51126:0.00001586579495900672):0.01833748817292208538[100]):0.01110143816842319026[100],(IFM41361:0.01336804377639105347,((AFIS1949:0.01126884693291188566,(453-E-1-56s-1:0.00598266493350042578,(AFIS2067:0.07666129873123854466,((AFIS2061:0.00000100000050002909,AFIS1842:0.00000100000050002909):0.05211668874662435391[100],15-D-2-39L-1:0.02067591398173148493):0.03879690348481912299[100]):0.01235719546309598307[71]):0.02186790779625628900[88]):0.01809678206528918601[87],((C118:0.00000100000050002909,AB01_C10_NRZ-2017-039:0.00000100000050002909):0.03005430343440310126[100],328-C-1-30L-1:0.00879079276511416860):0.00730529642467328544[99]):0.00706337649248923224[9]):0.00925675906887736370[87]):0.01324961712679782744[87]):0.00884316058293356348[9]):0.01624456199645292823[84]):0.00682784625632365701[19]):0.01075746252645808781[36]):0.00770732627493540389[3]):0.00586623243128995067[0],(AFIS1588:0.03321697504807395035,(C189:0.07434582021504214377,(CM65:0.08133334552742603474,AFIS2292:0.02803696551409970081):0.02641941049599441996[99]):0.01303399863818416500[82]):0.05208339806538280631[93]):0.00777779192898060256[0]):0.00980026231878034296[0]):0.01218796913576556187[0],((AFIS1662:0.09584183592456259337,15-1:0.14618867072358743275):0.05804308409456818835[78],(((C73:0.00000100000050002909,C74:0.00000100000050002909):0.06199652408499110867[100],((C172:0.00000100000050002909,C176:0.00001587027549410326):0.00001574210157718860[66],C168:0.00000100000050002909):0.09793399841781456894[100]):0.04330549383641472266[99],((AFIS1960:0.09586109194625061503,AFIS2097:0.13226139757590640866):0.05621261131147239215[19],((AFIS2153:0.06083210858893241951,IFM47074:0.09157557510795977240):0.04228449364143048450[100],((355-E-1-35-1:0.13791244133493474333,692-L-3-24-3:0.19234930056046731228):0.06407747146365337654[90],(115-B-1-70s-1:0.00582146685651356490,113-B-1-71L-1:0.00061497991692986817):0.13397464885475310337[100]):0.04724683152895555599[77]):0.02354904546171735641[42]):0.01812295186686285059[1]):0.01077473575635486645[0]):0.01064937393969420110[0]):0.01254077392206645949[0],(((C165:0.00001576834944327115,C181:0.00000100000050002909):0.07471112184335311490[100],(C41:0.00000100000050002909,C40:0.00001586896356636719):0.01780455357521196214[100]):0.04907285040248379054[100],AFIS1517:0.06430064086062904638):0.01996708466027280818[41]):0.01641814423954940025[0],(IFM50669:0.07147491070711679828,IFM47475:0.04258191421525125975):0.03191069153976156675[86]):0.00909845892766434836[0],(((AFIS2566:0.11129575467422690715,IFM53927:0.06202256747561674805):0.03416195645637117029[84],(IFM59984-1:0.00000100000050002909,IFM57543-2:0.00000100000050002909):0.08741177900360744268[100]):0.02107835343093154151[76],CM6458:0.16968649559696571960):0.01714805440432308481[22]):0.02358902809333423417[0],IFM50997:0.06460952067911657215):0.02486822991895335302[0]):0.02010948691507076502[0],AFIS2351A:0.11513835737813439553):0.02481130361216730279[0]):0.02243791137166374974[0]):0.03692751546806461588[0]):0.04076611355490370597[0]):0.02915750594706354587[0],(((AFIS2231:0.00000100000050002909,AFIS1663:0.00000100000050002909):0.09268721311761612958[100],(((IFM64666:0.00001587089861688712,IFM62521:0.00001587093500458016):0.00003174123682749368[87],IFM60994:0.00000100000050002909):0.00001577485898148235[47],754-A-3-37s-1:0.00000100000050002909):0.08285822118427138561[100]):0.03327477048472656657[45],(IFM63530:0.00000100000050002909,IFM63501:0.00000100000050002909):0.07222819710879353761[100]):0.01946713874740505987[21]):0.01305581323825769774[0]):0.02381686640752894712[0],((((((B11927:0.00000100000050002909,B11957:0.00000100000050002909):0.00000100000050002909[19],(B11930:0.00000100000050002909,(B11978:0.00000100000050002909,B11982:0.00000100000050002909):0.00000100000050002909[12]):0.00000100000050002909[3]):0.00000100000050002909[64],B11943:0.00001578752216098566):0.15271414520721088293[100],AFIS2254:0.22990309914170153904):0.12695708788491164021[20],121-B-1-67L-1:0.04096830487641604096):0.02065082119611921785[0],IFM49895:0.05297719753048747704):0.01108040094776070392[0]):0.01325506298781763126[0],(((((((AFIS1946:0.00000100000050002909,AFIS1861:0.00000100000050002909):0.00150885905431310174[100],((((AFIS2211:0.05333918573484795062,(C50:0.00001586394963359299,(C67:0.00000100000050002909,C49:0.00000100000050002909):0.00000100000050002909[74]):0.02642906222883613029[100]):0.09601665112874878394[98],((((IFM64313:0.00000100000050002909,IFM63352:0.00000100000050002909):0.00000100000050002909[7],IFM64518:0.00000100000050002909):0.00000100000050002909[6],(IFM63648:0.00000100000050002909,IFM64471:0.00000100000050002909):0.00000100000050002909[6]):0.00000100000050002909[6],IFM64312:0.00000100000050002909):0.00438832550137803739[100]):0.02218511483825702166[55],AFIS1501:0.06644959306946285338):0.03083680443942122054[42],AFIS1417:0.09091528030613300893):0.01640960568125067812[34]):0.06910449232567898725[54],(IFM59987:0.01677768324237638789,((AFIS1484:0.06200279892821314309,((AFIS2122:0.00000100000050002909,AFIS2123:0.00000100000050002909):0.01499374700300475267[100],AFIS1659:0.09033573674857103830):0.02962400844862559529[75]):0.03590194641368023992[59],((AFIS2150:0.00001713778549242482,(AFIS1499:0.00001586914023829456,AFIS2157:0.00000100000050002909):0.00001460091969191743[69]):0.09286777735519476107[100],((AFIS1885:0.00001586590747434589,(AFIS2194:0.00000100000050002909,((AFIS2059:0.00000100000050002909,AFIS2393:0.00000100000050002909):0.00000100000050002909[14],AFIS1635:0.00000100000050002909):0.00000100000050002909[8]):0.00000100000050002909[49]):0.00000100000050002909[63],AFIS1874:0.00001577198816957575):0.07060654716044184598[100]):0.03033958399360150299[63]):0.03056470677911307665[21]):0.01710838184797080705[20]):0.03332693870836442307[10],AFIS1709:0.07234496110003242608):0.01394695531081610942[21],(AFIS2574:0.09060041336755207675,AFIS2219:0.03063403229459851079):0.07709438609164107059[100]):0.01221804316947799549[3],IFM62400:0.03537153425224394410):0.01717303439719165131[3],(((IFM50999:0.05210794905196804161,(IFM63953:0.00000100000050002909,IFM62054:0.00000100000050002909):0.06353783653935511644[100]):0.01048085709387099052[27],((IFM50268:0.08707597672403694089,336-E-1-49-1:0.00503993800088969705):0.01663847880249005179[98],(((C131:0.00003188098518652551,C135:0.00007919309357428877):0.00002859605517203729[57],(C130:0.00001601516848075223,C132:0.00006332081549633807):0.00001900769272122131[58]):0.00392146550287946795[100],((((711-B-1-43-1:0.00004738202730836044,(AB01_C36_NRZ-2018-236:0.00004760049518174221,540-K-1-1L-2:0.00012695078024380148):0.00012718548509948652[89]):0.08873312994995788405[100],AB01_C33_NRZ-2017-101:0.09391236554462256692):0.01658416783644844211[22],(666-L-3-21-1:0.00006755931257362374,(179-K-1-1L-5:0.00006346210928615128,AB01_C8_NRZ-2016-141:0.00003174072087571161):0.00007526141637025599[64]):0.07906810668517856577[100]):0.02666110175134116245[33],(112-B-1-78L-1:0.00000100000050002909,((AB01_C23_NRZ-2017-346:0.00000100000050002909,AB01_C22_NRZ-2017-322:0.00001538797712709767):0.00003173335166307783[64],83-D-2-47L-1:0.00003221320912504369):0.00006282443088447706[80]):0.01854015085952499808[100]):0.03108607083710899360[33]):0.02203742193854719630[33]):0.01847354135410366957[34]):0.01752439600021789626[12],AFIS1670:0.04900710671104345495):0.01186038250487944125[12]):0.00986118401719457069[0]):0.01044526440700744088[0],(((((((IFM60369:0.04746624379003233640,IFM57141:0.02653006339910291347):0.04108412674797683878[98],((IFM63311:0.04050507992086058162,((IFM51748:0.05312791843672166198,CM3248:0.00871708495733892162):0.01783648508652550813[100],(((((IFM63772:0.00000100000050002909,(IFM63768:0.00000100000050002909,IFM63666:0.00000100000050002909):0.00001586434966861600[70]):0.00349958859794747331[100],IFM61578-1:0.03433040307607107544):0.01275384166945889818[100],(IFM63559-1:0.00000100000050002909,IFM63560-1:0.00000100000050002909):0.04724786455917386746[100]):0.04489669094457846010[100],(((IFM46896:0.00000100000050002909,IFM60236-1:0.00000100000050002909):0.00000100000050002909[32],IFM59363-1:0.00000100000050002909):0.00001366393391190453[100],IFM59365:0.00016090363583420387):0.00992172005388835578[100]):0.02739484687384897629[77],((C45:0.00003173473571679442,C46:0.00000100000050002909):0.00001581809959793805[66],((((C48:0.00000100000050002909,C47:0.00000100000050002909):0.00000100000050002909[18],C96:0.00000100000050002909):0.00000100000050002909[7],C44:0.00000100000050002909):0.00000100000050002909[6],(C42:0.00000100000050002909,C43:0.00000100000050002909):0.00000100000050002909[13]):0.00000100000050002909[67]):0.03613274009462130038[100]):0.01180787674770813860[27]):0.01589514019605271083[27]):0.01280347285830308462[19],IFM60748:0.02691877164261026467):0.00938563972573282744[20]):0.00993534678232286389[3],(220-L-2-11-4:0.01754803373291617674,((625-H-1-26-1:0.00004760606652632577,197-L-2-7-2:0.00000100000050002909):0.00004661086887496039[72],(IFM63703:0.00000100000050002909,IFM63854:0.00000100000050002909):0.00000100000050002909[97]):0.00098989400700974462[100]):0.05281484048078637777[100]):0.01173290748767845913[9],((IFM61407-1:0.00001586469895564985,(IFM61409:0.00000100000050002909,IFM61410:0.00000100000050002909):0.00000100000050002909[58]):0.00000100000050002909[63],IFM59633:0.00001582158618615715):0.03204551514452552013[100]):0.01662674468633500158[28],(AFIS1458:0.08072430059533645952,(AFIS1599:0.02947292132939731066,((IFM59350:0.00001554282164515695,(IFM59352:0.00000100000050002909,IFM63409:0.00000100000050002909):0.00001617593424056386[87]):0.03775993989729468925[100],(IFM57536:0.01921055903460966441,(229-K-1-24L-1:0.00001572633908988854,C166:0.00000100000050002909):0.10343786747575432761[100]):0.01056720090726980150[85]):0.01221466551899392378[100]):0.01398011984191921582[66]):0.01674533230048046856[63]):0.01224683829132039783[16],((91-D-2-50s-1:0.00001344934409822874,(327-C-1-28L-2:0.00003172674922126894,2-D-2-15L-3:0.00003172447258488299):0.00001828591149632537[46]):0.04304388475793383129[100],((IFM62313:0.00000100000050002909,IFM61961:0.00000100000050002909):0.02975008301079822004[100],((24-C-1-93s-1:0.00000100000050002909,110-C-1-76s-2:0.00000100000050002909):0.00000100000050002909[97],(68-C-1-93L-3:0.00001586938788835038,((C191:0.00007924726144870358,C275:0.00000100000050002909):0.00003173912806068072[43],703-E-1-66s-1:0.00006337790857330379):0.00001596873330920061[75]):0.00003171190725868602[65]):0.07880974508808495649[100]):0.02461885627705929017[88]):0.00901767355000315449[58]):0.01052187345021134146[13],((((IFM64302:0.06645112104117495422,IFM46074:0.05756510950350735706):0.01446369791727806879[32],(C272:0.05194650838649158414,(IFM64159-1:0.00003137032966029232,IFM64160-1:0.00004796628766374896):0.05416455195331128236[100]):0.01680026700008964077[100]):0.01164162832827375302[32],((IFM47440:0.03904001210933188970,IFM63531:0.08079945199743536477):0.01490720904693998948[93],(AB01_C42_NRZ-2018-307:0.05576585404159186549,C164:0.04297587452419631554):0.00819313547619933066[17]):0.01024552734311133355[15]):0.01168198693858167082[15],(IFM59634:0.05704746208913575450,((IFM62241:0.04615388600493090798,IFM50230:0.03372127323343220018):0.01578685303146856039[72],(IFM41359:0.03855932682839164488,((IFM60759:0.00001585896190807403,IFM57550:0.00000100000050002909):0.02226753313359408279[100],IFM63893:0.02768336178916961862):0.01801624844820908997[100]):0.01011717018924351147[97]):0.00904504896653057604[64]):0.00647742733452510815[28]):0.00976197251027520994[11]):0.00512329439266613531[2]):0.00894297396685601008[0],((C138:0.00004793723664824969,(CEA10:0.00001579097559764822,((C167:0.00001588196393536552,akuBKU80:0.00007931475539252679):0.00001587112451788426[25],C190:0.00003174090789094448):0.00003179602490736239[19]):0.00003151020091468670[27]):0.01600911089575246180[100],((((815-A-2-34L-2:0.12140246324858766647,C39:0.03146558139753789785):0.01547613284894295768[94],(C81:0.00000100000050002909,(AFIS1613:0.00007934459994438184,93-D-2-48L-1:0.00009521856225902734):0.00004760022728771793[95]):0.00508113360133234920[100]):0.01309433231787299548[92],(240-F-1-13L-1:0.00002963553029659056,(254-F-1-13L-3:0.00006348712416468270,C113:0.00004761160999024748):0.00001797447927640920[71]):0.06775365481557463210[100]):0.03284371287474503742[91],(C180:0.00000100000050002909,(592-I-1-49-3:0.00007936165294363208,C127:0.00014286622229091491):0.00003145915027561964[44]):0.05626479913723158449[100]):0.01868336896420497509[91]):0.03382542986272651236[91]):0.01019912942142174768[0]):0.01916444864500875880[1]):0.01937554249589059502[1]):0.01600772389035434728[1]):0.02031442220886542707[1]):0.01324353267140078103[0]):0.01528477446186787998[1]):0.00862595982516549745[1],((AFIS1737:0.00000100000050002909,AFIS1738:0.00001585552119198074):0.09218390807498162698[100],((78-C-1-99L-2:0.09269129944214202221,347-E-1-46-2:0.03914009173599534291):0.04553599047038250219[97],IFM47434:0.04549267080114047929):0.03810130436058911663[83]):0.02067322825805808367[21]):0.01765306664918391347[0]):0.01985067796276524313[1],(((C52:0.00044519295253265769,C51:0.00066665540371167677):0.06207112987015764305[100],(C145:0.06845010496409106859,(IFM64563:0.06602172045815483947,(CM38:0.05192540164193389790,AFIS1516:0.08661168660965988531):0.06019845079838741231[100]):0.03354460320281001801[100]):0.01419962629063254399[7]):0.01642164261573085191[5],((((AFIS1492:0.08507251239019739120,(((((AFIS2413:0.11907274456852318112,B11965:0.08605156213157019729):0.04383811608102455154[57],B11959:0.02054073452283577267):0.01985923428146696423[20],AFIS1587:0.05077980902250831680):0.03628196769377118464[22],AFIS2224:0.05776265615615840121):0.03505038939621814287[58],((AFIS3068:0.00000100000050002909,((AFIS2105:0.00000100000050002909,AFIS2305:0.00000100000050002909):0.00000100000050002909[31],AFIS2288:0.00000100000050002909):0.00001584549385984083[76]):0.05621447828212827041[100],AFIS1527:0.08960688222758689259):0.02742852709456645305[60]):0.01737987368217175713[50]):0.01850215558939959440[36],(((AFIS1933:0.03503331109240418600,((AFIS1522:0.04670951348337622211,(AFIS1542:0.00001518260386668938,AFIS2275:0.00003243039115539711):0.03321671815571351077[100]):0.02672790827130266597[100],(AFIS3199:0.00000100000050002909,AFIS3137:0.00003169633310956384):0.04777352502728633710[100]):0.00908125019304193218[75]):0.02634609498703412850[100],(AFIS2062:0.06630915148134110260,AFIS1511:0.05369152013365301179):0.01569663965617381848[68]):0.03930289779290246921[100],AFIS2558:0.06647631952669670607):0.01880445155042725219[65]):0.01216444755521242649[34],(C77:0.00001548130624939304,C76:0.00001626332678969178):0.12813247777514161219[100]):0.02466397034648030659[48],(AFIS1876:0.08807174789719100783,(AFIS2487:0.00000100000050002909,((AFIS2503:0.00000100000050002909,AFIS2488:0.00000100000050002909):0.00000100000050002909[62],AFIS1622:0.00001586612124562984):0.00001585344156195942[66]):0.06945742858387887742[100]):0.02400090776446760568[92]):0.01146230707555988097[7]):0.01126707860019245978[4]):0.01669383028522423984[0],((((((AFIS1820:0.18216723890118630136,100-C-1-80s-1:0.04268359274916327245):0.01776700413324866154[72],((IFM47456:0.00001601242938068511,IFM47450:0.00001572900021520621):0.05919926198346631141[100],(IFM62345:0.00000100000050002909,IFM58524:0.00001582005474937643):0.06810045774370257488[100]):0.02132217548266158308[99]):0.01612152792747494762[78],(IFM47444:0.09768457835399005362,((C128:0.00000100000050002909,C137:0.00004760504457866669):0.00001658468805062331[59],C136:0.00001515088494474645):0.04681935932707956272[100]):0.01328960896735552517[49]):0.00899482469829373556[41],((IFM48051:0.04035691251061474666,((IFM59988:0.00000100000050002909,IFM60516:0.00000100000050002909):0.01575654124392972255[100],AFIS2159:0.00657827630792630520):0.02736426522584990001[100]):0.03196332980808823387[100],(IFM40819:0.02120232384357923633,C363:0.02611817233904977636):0.03715144007196045928[100]):0.01345059042466786696[77]):0.00762070763042304363[27],(((AFIS1990:0.06746360184380542635,(AFIS2009:0.03715678748273956722,(IFM63404:0.02903598339167870815,((((AFIS1549:0.00000100000050002909,AFIS1554:0.00000100000050002909):0.07842834562606414150[100],(AFIS1873:0.00000100000050002909,AFIS2202:0.00006261030185837030):0.02573528952448652860[100]):0.02113160365598200363[100],((AFIS2242:0.12606684273476109759,AFIS1541:0.10333057291722227977):0.01972156535525260157[98],(AFIS1817:0.00000100000050002909,AFIS1938:0.00001585937456753026):0.03781012609975665378[100]):0.02120194775599342288[98]):0.02250667390147644345[98],ATCC204305:0.06644718102492175316):0.01573852780852794467[97]):0.01191493926144881858[95]):0.00966343643074071140[69]):0.00780990056356292185[70],((IFM51357:0.04770853011006075811,((((IFM60814-1:0.00000100000050002909,IFM64173:0.00000100000050002909):0.00000100000050002909[14],IFM63537-2:0.00000100000050002909):0.00000100000050002909[7],IFM63714-1:0.00000100000050002909):0.00000100000050002909[13],IFM63240:0.00000100000050002909):0.04065752480780871619[100]):0.01805020666304448310[100],(((IFM47453:0.02583998474043987595,(IFM59361-1:0.00000100000050002909,(IFM60237:0.00001587019893068717,IFM65468:0.00001587035469722751):0.00001585404605267460[45]):0.05259457497626476852[100]):0.01677859662611012187[100],((IFM62821:0.00001586968554220154,IFM63345:0.00006347505141179401):0.02937279282884460926[100],(IFM58067:0.02326992701170341876,(((IFM63723:0.00001584676908487867,(IFM63849:0.00000100000050002909,IFM63850:0.00000100000050002909):0.00000100000050002909[71]):0.03023355609450193576[100],(IFM59635:0.00001580544013702037,IFM59985:0.00001593160718483330):0.01401781509263418449[100]):0.02028292994647249922[100],IFM47072:0.03526926569280638968):0.00942285696994574380[99]):0.00987991179730647075[85]):0.01224004174099036467[100]):0.01014920855751113953[99],(IFM59362:0.04445048963966543448,(IFM50886:0.03100790585768452290,(IFM61572:0.03010970058641362565,(IFM51746:0.00714303358908954886,IFM62709:0.01678343344171219498):0.01346086635964102544[100]):0.01244903652738978475[100]):0.01691142874491514611[100]):0.00911043149925988387[99]):0.01162123760032759967[100]):0.00806571566887613958[77]):0.01346613004746294480[76],((IFM48627:0.04810307392373353724,((C184:0.00003200183156057363,167-K-1-34L-1:0.00003147966794769965):0.05670791162739212410[100],AFIS2575:0.04598742113116838920):0.01942168678721750696[100]):0.01461922995751398051[100],((IFM55548:0.01945420656858696390,(IFM63333:0.12665855522306745939,(IFM50916:0.00001581398922405767,IFM59073:0.00000100000050002909):0.03962021887376196427[100]):0.02859089114077041291[99]):0.02395384543359319746[99],(((IFM63805:0.00000100000050002909,IFM64258:0.00000100000050002909):0.00000100000050002909[72],IFM64259-1:0.00001585797456253185):0.05682930944900742992[100],IFM55369-1:0.01677241317651064628):0.01679840257277201085[86]):0.02463349346412205265[94]):0.00881643292986709903[65]):0.01011916205247508777[58]):0.01000218773810431644[39],((((((AFIS1457:0.00000100000050002909,AB01_C15_NRZ-2017-096:0.00006250591273528602):0.02718101639836353542[100],(((AFIS2093:0.00003164455854169933,AFIS2064:0.00000100000050002909):0.15922905317264676728[100],(47-C-1-72L-1:0.06788312478519710480,74-C-1-94L-2:0.10610248267890698415):0.03478076881479473526[88]):0.03640227624785772470[7],((122-B-1-75L-1:0.00000100000050002909,128-A-2-27s-1:0.00000100000050002909):0.00005282039706292148[100],153-A-2-48s-2:0.00002652528828092984):0.00900543164124933265[100]):0.02281217369610751694[6]):0.03689349220480757363[6],((AB01_C50_NRZ-2018-649:0.03275279721091146207,(AB01_C26_NRZ-2017-434:0.07027070085594924742,476-H-1-21-9:0.08997853539996664152):0.02574832969810115363[66]):0.01437543542943217623[45],C183:0.04110054160748536495):0.01892998958663777084[9]):0.00948264185183978446[4],(C182:0.06592453320191651867,(CM7555:0.00007500826198914000,766-E-1-65L-2:0.00013134086506624539):0.04896863336482290552[100]):0.02177554743587778105[39]):0.02680363610455276796[4],(C175:0.06572482795281973933,AB01_C37_NRZ-2018-272:0.25752891736128008526):0.02180465643704937104[7]):0.02612047182464002915[5],(((((C185:0.00012693167422046553,CAPA-A:0.00000100000050002909):0.00001725541198012883[93],473-E-1-7-1:0.00007793955967259139):0.03580936044436035248[100],AB01_C38_NRZ-2018-281:0.04514527302880833037):0.06156941661937079258[100],(AB01_C41_NRZ-2018-300:0.17096678344004040406,((545-K-1-8L-3:0.00389417404012761892,569-H-1-10-6:0.01323285843836893329):0.06669844479236888835[100],((((AB01_C21_NRZ-2017-283:0.04795177857920219361,(C361:0.00000100000050002909,C120:0.00003110761496292197):0.05775621741439201928[100]):0.03444261252388882560[99],(319-B-1-30-1:0.04452708009860389948,(454-A-3-40L-1:0.09929322793282052695,(3-1-H:0.00010548842793409122,((08-19-02-30:0.00008402495851466848,305-B-1-48-5:0.00007464723618387582):0.00011111655112887562[49],(698-L-3-11-2:0.00001591253862880330,111-C-1-76s-1:0.00004755166884810855):0.00003642151977916601[46]):0.00000100000050002909[20]):0.01928629419276251672[100]):0.07937702003703218934[87]):0.03632249319669236809[51]):0.03764702122997398703[49],(656-G-2-14-1:0.08134245894128908083,(IFM61211:0.00000100000050002909,((IFM60991-1:0.00004726962388718679,IFM59357-2:0.00001620970260435147):0.00004760996911407295[68],IFM61212:0.00000100000050002909):0.00001546081034796140[36]):0.00660871535581184898[100]):0.01863828001884444696[26]):0.01137525203261659061[7],(542-K-1-48s-1:0.18969878659586378311,((AB01_C18_NRZ-2017-195:0.00003131362676611547,((AB01_C3_NRZ-2016-032:0.00003180298588968229,C178:0.00066697001234046157):0.00003174390329047306[49],AB01_C14_NRZ-2017-076:0.00004767834159904629):0.00003211941202082173[59]):0.04169280199121427194[100],(210-L-2-22-4:0.00001428143188948909,(672-L-3-11-1:0.00003174039864845327,(588-I-1-48-3:0.00004760972143905820,(459-H-1-21-5:0.00004760834428927056,269-I-1-32-2:0.00004761077445634933):0.00001586896133811422[49]):0.00001586846747598653[44]):0.00003332632646574361[49]):0.09518535501879973881[100]):0.06949227936903280833[100]):0.01828392489489772191[12]):0.01871944818315235057[6]):0.03725737215016483583[6]):0.01169341785618915538[7]):0.03369348111021813058[7],AB01_C31_NRZ-2018-043:0.05451844489775619501):0.01503948874020642409[0]):0.03458766369670156215[0]):0.00677298955218074220[0]):0.01306395591439806284[3],64-C-1-90L-1:0.06602509511952099619):0.02101183175718248156[11],AFIS2351B:0.12248537187229226186):0.01610437367923482979[13]):0.01526307097792933484[16]):0.02610518588093893935[17],AB01_C16_NRZ-2017-115:0.05553773758941610295):0.02239482562305254026[17]):0.04379755994648208695[19],15-33:0.10029720892954793743):0.02545817973532643608[6]):0.01864542131115777199[5]):0.05293766134571344095[100]):0.01503658073843452785[100],CM7632:0.05036674136582990069);
