# Supplementary material for: Genomic diversity of the pathogenic fungus Aspergillus fumigatus in Japan reveals the complex genomic basis of azole resistance
Source: Commun Biol. 2024 Mar 14;7:274. doi: 10.1038/s42003-024-05902-6 (PMC10940670; doi:10.1038/s42003-024-05902-6)
Supplement: Supplementary file 9 — Supplementary Data 7 [file 42003_2024_5902_MOESM9_ESM.xlsx]

## Sheet: Figure 1b
ID	LD1	LD2	LD3	LD4	LD5
Af293	3.77827	1.71125	1.47631	-0.132626	-1.87397
08-12-12-13	0.16868	-6.91458	-1.47381	3.34232	-0.624039
08-19-02-10	-0.754847	-6.5243	-0.49653	2.1606	-0.154851
08-19-02-30	3.49357	1.99749	2.74986	0.224495	1.47875
08-19-02-46	-0.70298	-6.6118	-0.793921	2.39539	-0.244126
08-19-02-61	-0.588855	-6.54206	-0.789982	2.46348	-0.175231
08-31-08-91	0.247954	-6.26664	-1.50013	3.1387	-0.860701
08-36-03-25	0.0657278	-6.88744	-1.55089	3.40529	-0.710107
10-01-02-27	-0.707475	-5.40598	-0.331354	2.92527	-0.390709
3-1-A	-0.386735	-6.24026	-1.22307	3.24004	-0.893707
3-1-B	-0.558481	-6.42932	-1.00443	3.25054	-0.23843
3-1-C	-0.558481	-6.42932	-1.00443	3.25054	-0.23843
3-1-D	-0.38519	-5.51885	-0.731414	2.97184	-0.519644
3-1-E	-0.829918	-5.38066	-0.433556	1.721	-0.325018
3-1-F	-0.554566	-5.11609	-1.13879	3.16868	-0.0175729
3-1-G	-0.303289	-6.32722	-0.90243	3.14095	-0.562798
3-1-H	3.49554	1.99632	2.75141	0.224454	1.48041
IFM51747	-0.174521	-5.60154	-0.890682	2.95661	-0.0172487
IFM57543-2	-0.980324	2.3663	-2.32041	-0.565915	1.46922
IFM59056	-0.979853	3.01923	1.91661	1.66428	0.661507
IFM59350	-1.29386	2.91905	0.379493	2.06358	3.90551
IFM59352	-1.29379	2.91923	0.379673	2.06354	3.90528
IFM59357-2	5.32973	2.15394	5.03016	-0.562329	-2.42122
IFM59360-1	-1.27419	1.98321	-1.61955	-0.47055	2.21164
IFM59361-1	-0.381259	3.34092	3.72755	1.0057	-3.033
IFM59363-1	-1.3812	2.98714	0.730069	2.42446	4.15647
IFM59365	-1.37846	2.98763	0.725896	2.42305	4.15188
IFM59634	-1.10319	3.10605	0.962663	2.4176	3.19433
IFM59635	-0.340038	3.3146	4.0711	1.07192	-3.77816
IFM59984-1	-0.980324	2.3663	-2.32041	-0.565915	1.46922
IFM59988	-0.250174	3.15367	3.77559	1.10121	-3.01872
IFM60236-1	-1.3812	2.98714	0.730069	2.42446	4.15647
IFM60237	-0.381389	3.34069	3.72877	1.00501	-3.0335
IFM60514-1	-0.671543	2.19998	-1.49304	-0.802282	0.826839
IFM60516	-0.250174	3.15367	3.77559	1.10121	-3.01872
IFM60814-1	-0.127404	3.19655	4.08518	0.916188	-3.68712
IFM60991-1	5.33053	2.15369	5.0292	-0.562066	-2.41996
IFM61211	5.32919	2.15395	5.0294	-0.562028	-2.42074
IFM61212	5.32837	2.15407	5.02922	-0.561898	-2.42104
IFM61407-1	-1.49989	3.0138	0.531354	2.31062	4.28278
IFM61409	-1.49935	3.0139	0.530506	2.31124	4.28357
IFM61410	-1.49935	3.0139	0.530506	2.31124	4.28357
IFM61461	-0.542303	2.44776	0.441843	-0.608245	-1.10971
IFM61469	-0.542303	2.44776	0.441843	-0.608245	-1.10971
IFM61578-1	-1.1636	2.79878	0.858605	1.73095	3.07519
IFM61610	-1.1424	2.19828	-0.648081	-0.468586	-0.098066
IFM61961	-1.3752	2.87382	0.809919	2.23378	3.72163
IFM62103	-1.23493	1.61927	-2.23015	-0.917733	1.442
IFM62105-1	-1.23493	1.61927	-2.23015	-0.917733	1.442
IFM62313	-1.3752	2.87382	0.809919	2.23378	3.72163
IFM62816	0.502412	-5.42269	-1.25939	2.85965	-0.965573
IFM62821	-0.351348	3.29514	4.16983	0.942431	-3.88909
IFM63240	-0.127404	3.19655	4.08518	0.916188	-3.68712
IFM63312	-1.04419	1.3234	-4.32039	-3.05522	-0.298772
IFM63333	-0.656135	2.78477	1.3498	0.0452682	-2.06537
IFM63345	-0.351603	3.29489	4.16961	0.942687	-3.88876
IFM63352	-1.31941	2.50577	0.9225	1.26482	1.11612
IFM63404	-0.238792	3.33778	4.24724	1.00723	-3.97453
IFM63406	-0.734601	2.61434	-2.40915	-1.13551	-0.829438
IFM63408	-0.734601	2.61434	-2.40915	-1.13551	-0.829438
IFM63409	-1.29379	2.91923	0.379673	2.06354	3.90528
IFM63496	-0.989276	2.88216	1.55117	1.44903	0.97752
IFM63501	-1.46219	2.08155	-0.345275	0.710206	3.20367
IFM63502	-0.989216	2.88217	1.55119	1.44891	0.977518
IFM63530	-1.46219	2.08155	-0.345275	0.710206	3.20367
IFM63531	-1.52307	1.73487	0.400279	2.03173	3.89824
IFM63537-2	-0.127404	3.19655	4.08518	0.916188	-3.68712
IFM63559-1	-1.2495	2.64448	0.649289	2.04137	3.47899
IFM63560-1	-1.2495	2.64448	0.649289	2.04137	3.47899
IFM63599	-1.0447	1.32392	-4.32078	-3.05509	-0.298642
IFM63648	-1.31941	2.50577	0.9225	1.26482	1.11612
IFM63655	-0.416984	2.80004	2.02847	1.59552	0.527125
IFM63660	-0.416996	2.79987	2.02831	1.59545	0.527359
IFM63666	-1.12383	2.7277	0.674562	1.87036	3.68306
IFM63703	-1.42058	2.91257	0.236408	1.86864	3.65418
IFM63714-1	-0.127404	3.19655	4.08518	0.916188	-3.68712
IFM63723	-0.241505	3.30454	4.04389	1.09678	-3.79428
IFM63768	-1.12383	2.7277	0.674562	1.87036	3.68306
IFM63772	-1.12377	2.72758	0.674524	1.87029	3.6832
IFM63805	0.249603	3.08234	4.17048	0.716736	-3.30847
IFM63849	-0.241445	3.30455	4.0439	1.09667	-3.79429
IFM63850	-0.241445	3.30455	4.0439	1.09667	-3.79429
IFM63854	-1.42058	2.91257	0.236408	1.86864	3.65418
IFM64159-1	-1.3282	2.68909	0.680691	2.01448	3.28745
IFM64160-1	-1.32748	2.68931	0.680812	2.014	3.28744
IFM64173	-0.127404	3.19655	4.08518	0.916188	-3.68712
IFM64184	-1.89214	2.53147	0.550963	1.5938	3.0195
IFM64258	0.249603	3.08234	4.17048	0.716736	-3.30847
IFM64259-1	0.249618	3.08205	4.1703	0.716624	-3.30802
IFM64302	-1.22769	2.73563	0.313221	2.3278	3.50961
IFM64312	-1.31941	2.50577	0.9225	1.26482	1.11612
IFM64313	-1.31941	2.50577	0.9225	1.26482	1.11612
IFM64464	1.34878	1.57787	0.955133	0.261452	-1.79437
IFM64465	1.34884	1.57788	0.955151	0.26134	-1.79437
IFM64471	-1.31941	2.50577	0.9225	1.26482	1.11612
IFM64515	1.34888	1.57789	0.955286	0.261229	-1.79428
IFM64518	-1.31941	2.50577	0.9225	1.26482	1.11612
IFM64792	-1.36014	2.01458	-2.7793	-1.62449	0.779911
IFM64793	-1.3603	2.01462	-2.77951	-1.62472	0.779764
IFM64794	-1.27729	2.24192	0.609679	0.802081	1.48163
IFM64796	-1.04512	1.32462	-4.32053	-3.05444	-0.298578
IFM65011	1.34878	1.57784	0.955156	0.261579	-1.79413
IFM65468	-0.380413	3.34018	3.72825	1.00537	-3.03284
IFM65494	-0.734929	2.6149	-2.40876	-1.13482	-0.829223
IFM60759	-1.18711	3.05541	0.74641	2.27281	3.68622
IFM62055	-1.01099	2.8148	1.3234	1.69728	2.04875
IFM62345	-0.220704	3.07192	2.95665	1.18966	-2.32836
IFM62370	-0.724529	2.96457	2.60027	1.09376	-0.460661
IFM62628	5.42265	1.39277	1.11469	-0.53675	-1.61721
IFM63893	-1.45153	2.91819	0.7561	2.30692	3.93856
IFM63915	2.52279	-2.86422	-2.1677	1.18301	-0.621506
IFM63953	-1.30312	2.49186	0.44586	1.95862	3.63486
Afs35	-0.333137	-6.79548	-1.50846	3.49916	-0.790916
C1	-3.11399	-8.77143	7.52655	-7.2831	2.12271
C2	-0.562389	-4.97664	-1.42703	3.27031	-0.356869
C3	-3.11275	-8.77216	7.52723	-7.28382	2.12323
C4	-0.363004	-7.12645	-1.46357	3.59395	-0.67525
C5	-3.11482	-8.77099	7.52586	-7.28256	2.12231
C6	-0.474427	-6.93566	-1.49696	3.48609	-0.724088
C7	-0.343748	-7.2417	-1.3591	3.5335	-0.578472
C8	-3.1148	-8.77177	7.52661	-7.28317	2.12277
C10	-1.12768	-6.3175	-0.611978	3.10168	-0.475277
C11	-0.184346	-6.66461	-1.65228	3.56847	-0.82735
C12	-3.27717	-7.78518	1.35123	-2.87837	1.65373
C13	-0.229178	-6.94153	-1.47471	3.42479	-0.710701
C14	-0.707475	-5.40598	-0.331354	2.92527	-0.390709
C15	-0.707475	-5.40598	-0.331354	2.92527	-0.390709
C16	-3.11494	-8.77142	7.52633	-7.283	2.12248
C17	-3.11554	-8.77172	7.52656	-7.28343	2.12356
C18	-3.11354	-8.77078	7.52518	-7.282	2.12303
C19	-0.184346	-6.66461	-1.65228	3.56847	-0.82735
C20	-3.11513	-8.77187	7.52681	-7.28338	2.1226
C21	-3.11431	-8.77199	7.52699	-7.28351	2.12289
C22	-3.11397	-8.77221	7.52731	-7.28371	2.12318
C23	-3.1148	-8.77177	7.52661	-7.28317	2.12277
C24	-3.11431	-8.7704	7.52514	-7.28189	2.12193
C25	-0.341208	-7.2422	-1.35965	3.53346	-0.577136
C26	0.115872	-5.03759	-2.30494	2.55404	-1.31939
C27	-0.326658	-6.82306	-1.52965	3.53401	-0.623381
C28	-0.36412	-7.12704	-1.46588	3.59632	-0.675733
C29	-0.707475	-5.40598	-0.331354	2.92527	-0.390709
C30	-0.470761	-6.93585	-1.4943	3.48424	-0.725405
C31	-3.11516	-8.77059	7.52561	-7.28198	2.12213
C32	-3.1148	-8.77177	7.52661	-7.28317	2.12277
C33	-3.11366	-8.77133	7.52636	-7.2829	2.12289
C34	-1.34271	-0.925687	-3.52906	-1.95282	-1.40882
C35	-0.226886	-6.55928	-1.52305	3.52512	-0.925989
C36	-0.226886	-6.55928	-1.52305	3.52512	-0.925989
C37	-0.870495	1.35616	-3.82231	-2.97314	-0.0485357
C38	-0.22682	-6.55913	-1.52306	3.52549	-0.925254
C39	-1.13724	3.00512	1.21321	1.91518	2.28537
C40	-0.871303	1.88664	-3.58874	-2.26807	0.444188
C41	-0.871119	1.88682	-3.5885	-2.26854	0.444335
C42	-1.8122	2.85868	0.824615	2.24629	3.69488
C43	-1.8122	2.85868	0.824615	2.24629	3.69488
C44	-1.8122	2.85868	0.824615	2.24629	3.69488
C45	-1.81106	2.85851	0.823323	2.2453	3.69444
C46	-1.8113	2.85885	0.824146	2.24612	3.6951
C47	-1.8122	2.85868	0.824615	2.24629	3.69488
C48	-1.8122	2.85868	0.824615	2.24629	3.69488
C49	-0.146109	2.308	0.71066	0.284289	-1.27493
C50	-0.146293	2.30781	0.710425	0.284755	-1.27507
C51	-0.595102	3.29796	2.94969	1.19881	-2.35566
C52	-0.595795	3.30211	2.94043	1.19915	-2.35737
C53	-1.6001	-0.760996	-2.95868	-1.85447	-1.6756
C54	-1.32091	0.524987	-3.43374	-2.26141	-0.969951
C55	-1.60074	-0.761361	-2.95938	-1.85342	-1.67595
C56	-1.40394	1.56918	-3.56961	-3.12	-0.555427
C57	-1.40171	1.56889	-3.5702	-3.11923	-0.555378
C58	-0.551135	-3.08907	-0.762318	2.87196	1.5125
C59	-0.556348	-3.0878	-0.763066	2.87263	1.51059
C60	-0.552574	-3.08813	-0.763093	2.87247	1.5114
C61	-0.550679	-3.08802	-0.763431	2.87243	1.51237
C62	-0.554932	-3.08759	-0.763413	2.87301	1.51084
C63	-0.552273	-3.08796	-0.76311	2.87276	1.5118
C64	0.51295	-5.98529	-1.33515	3.09148	-0.92649
C65	0.51295	-5.98529	-1.33515	3.09148	-0.92649
C66	0.510532	-5.9851	-1.3348	3.09131	-0.926888
C67	-0.146109	2.308	0.71066	0.284289	-1.27493
C68	-3.11397	-8.77221	7.52731	-7.28371	2.12318
C69	-3.11513	-8.77187	7.52681	-7.28338	2.1226
C70	-3.11514	-8.77155	7.5263	-7.28297	2.12249
C71	-1.40503	1.56934	-3.56932	-3.12037	-0.555446
C72	-1.40503	1.56934	-3.56932	-3.12037	-0.555446
C73	-0.792824	1.41641	-3.14054	-2.47021	-0.0164978
C74	-0.792824	1.41641	-3.14054	-2.47021	-0.0164978
C75	0.508091	-5.98493	-1.33448	3.09121	-0.927286
C76	0.807992	2.89026	1.99961	0.0351695	-2.42531
C77	0.809413	2.89064	1.99981	0.0346568	-2.42536
C78	-3.27705	-7.78507	1.35127	-2.87834	1.65368
C79	-0.185905	-6.35925	-1.16654	3.23828	-0.590078
C80	-0.474427	-6.93566	-1.49696	3.48609	-0.724088
C81	-1.12046	3.15914	1.74275	2.03587	1.81988
C82	-0.343772	-7.24185	-1.35921	3.53372	-0.57833
C83	-3.11431	-8.77199	7.52699	-7.28351	2.12289
C84	-3.11514	-8.77155	7.5263	-7.28297	2.12249
C85	-0.474425	-6.93569	-1.49694	3.48621	-0.723843
C86	-0.360206	-7.1267	-1.46511	3.59514	-0.67497
C87	-0.814944	-0.173872	1.59809	2.08807	-1.48533
C88	1.05148	-6.38011	-1.29419	2.81068	-0.65661
C89	-0.635502	-5.09069	-1.13901	2.80135	-0.878165
C91	-0.81491	-0.174271	1.5977	2.088	-1.48449
C92	0.113782	-5.77564	-1.23031	3.2396	-0.310547
C93	-0.386072	-6.02677	-0.720589	2.98876	-0.0955961
C95	-1.1573	2.69919	1.6186	0.30839	-2.15185
C96	-1.8122	2.85868	0.824615	2.24629	3.69488
C99	-0.755028	-6.63942	-1.67499	3.49727	-0.827913
C100	-3.11447	-8.77153	7.52668	-7.28317	2.12271
C103	-1.76341	-8.087	3.93121	-3.8204	1.49768
C104	-3.27647	-7.78548	1.35126	-2.87879	1.65432
C105	-0.343897	-7.24196	-1.35925	3.53369	-0.578274
C106	-1.26864	-4.10084	-0.767621	2.75827	0.620714
C107	-2.11648	-5.97927	-0.22256	-0.919153	0.696808
C108	-3.10996	-8.77225	7.52508	-7.28273	2.12537
C109	-2.37696	-5.22516	6.25318	-5.30017	1.02641
C110	-3.1148	-8.77177	7.52661	-7.28317	2.12277
C111	-1.26134	-3.50871	2.19792	-0.684795	-0.177561
C112	-3.11513	-8.77187	7.52681	-7.28338	2.1226
C113	-0.108281	2.83379	2.74529	1.40656	0.687793
C114	-3.27615	-7.78489	1.3508	-2.87851	1.6539
C115	1.66543	-4.56062	1.61292	-0.605407	0.177996
C117	-1.6343	1.43607	-3.70467	-3.37925	-0.732459
C118	-1.09457	1.47394	-4.46959	-3.08231	-0.425607
C119	-3.11141	-8.77222	7.52517	-7.28258	2.12527
C120	3.54288	2.14474	3.32164	0.329963	1.60599
C121	-0.518317	-3.52538	-2.69504	1.7741	-1.69396
C122	-2.11712	-5.97981	-0.223184	-0.91986	0.696008
C123	-3.11513	-8.77187	7.52681	-7.28338	2.1226
C124	-2.08164	1.19992	-2.93058	-3.42856	-0.524872
C125	-3.11481	-8.77131	7.52637	-7.28297	2.12242
C126	-2.08164	1.19992	-2.93058	-3.42856	-0.524872
C127	-0.997359	3.27314	1.69146	2.1053	1.63024
C128	-0.173689	3.11993	4.04979	0.894464	-3.21661
C129	-2.06976	1.20269	-3.35898	-3.75618	-0.661458
C130	-1.48538	2.68161	0.926747	1.99204	3.93783
C131	-1.48631	2.68183	0.926214	1.9921	3.93775
C132	-1.48453	2.68138	0.927166	1.9921	3.93884
C133	-3.11411	-8.77154	7.52652	-7.28313	2.12277
C134	-2.37494	-5.22545	6.25179	-5.29957	1.02843
C135	-1.48484	2.68119	0.928497	1.9918	3.93739
C136	-0.172527	3.12054	4.04864	0.894883	-3.2163
C137	-0.172645	3.11919	4.05053	0.894077	-3.21667
C138	-1.4048	3.09791	0.835923	2.42876	3.9173
C139	-2.06976	1.20269	-3.35898	-3.75618	-0.661458
C140	-2.08152	1.1999	-2.93046	-3.42843	-0.524746
C141	-2.37854	-5.2251	6.25344	-5.3004	1.02571
C142	-0.69826	-6.41763	-1.55092	3.58483	-1.01893
C143	-3.11439	-8.77126	7.52543	-7.2825	2.12324
C144	-0.52712	-6.18496	-1.0447	2.65173	-0.324432
C145	0.160517	3.14005	3.11592	0.963939	-2.69547
C146	-0.746292	2.67393	2.60542	0.796061	-0.907909
C147	-0.747491	2.67432	2.60553	0.794763	-0.908507
C148	-0.748525	2.67423	2.60601	0.795294	-0.907958
C149	-1.51778	-4.80618	0.0203821	1.40979	-0.721021
C150	-1.51975	-4.80648	0.0193151	1.41066	-0.720835
C151	-1.51607	-4.80623	0.0202109	1.41023	-0.720347
C152	-0.747628	2.6744	2.60554	0.795127	-0.907737
C153	-0.748552	2.67449	2.60582	0.794372	-0.908553
C154	-0.747301	2.67399	2.60571	0.795302	-0.908708
C155	-0.576806	-6.89606	-1.51317	3.40461	-0.671399
C156	-0.576806	-6.89606	-1.51317	3.40461	-0.671399
C157	-0.576556	-6.89592	-1.51288	3.40421	-0.671165
C158	-0.576605	-6.8959	-1.51294	3.40424	-0.671162
C159	-0.341736	-6.67648	-0.896196	2.69378	-0.304664
C160	-0.34166	-6.67643	-0.896125	2.69361	-0.30461
C161	1.66627	-4.56046	1.61182	-0.605255	0.177722
C162	-0.518576	-3.52561	-2.69517	1.77444	-1.69378
C163	-0.518576	-3.52561	-2.69517	1.77444	-1.69378
C164	-1.2989	2.64194	0.761013	1.97201	3.52204
C165	-1.12373	1.98434	-2.16563	-1.10221	1.55509
C166	-1.34936	2.53319	-1.1402	0.366588	2.72959
C167	-1.40597	3.09826	0.83572	2.42929	3.91731
C168	-0.628267	1.61757	-2.8887	-2.00114	-0.0758848
C169	-0.81099	2.77047	0.919889	0.528752	0.357708
C170	-0.81099	2.77047	0.919889	0.528752	0.357708
C171	-1.52371	-4.80612	0.0141246	1.41406	-0.718483
C172	-0.629164	1.6174	-2.88823	-2.00097	-0.0761061
C173	-0.989726	3.14782	2.17769	1.6949	0.0376317
C174	-0.990904	3.14778	2.1778	1.695	0.0375367
C175	0.745895	1.62806	4.08425	-0.375623	-2.0264
C176	-0.629223	1.61744	-2.88828	-2.00063	-0.0753148
C177	-0.334352	-6.79539	-1.50829	3.4991	-0.791121
C178	3.2316	1.87365	3.4536	-0.365824	-2.26297
C179	-1.51827	1.74517	-2.09789	-1.81777	-0.612142
C180	-1.00051	3.27325	1.68838	2.1066	1.63183
C181	-1.1236	1.98446	-2.16559	-1.10218	1.55503
C182	1.03166	0.655706	5.04288	-1.74237	-1.19553
C183	0.174337	1.33331	4.93832	-0.83848	-1.88399
C184	-0.216645	2.71433	3.66576	0.962355	-2.76523
C185	1.32862	2.32713	3.30992	0.501842	0.176855
C186	-0.0309351	-6.71981	-1.56625	3.51103	-0.73367
C187	-2.06976	1.20269	-3.35898	-3.75618	-0.661458
C188	-0.518576	-3.52561	-2.69517	1.77444	-1.69378
C189	-1.56548	1.15796	-2.96232	-2.27438	0.20847
C190	-1.40495	3.09834	0.836552	2.4289	3.91694
C191	-1.11289	2.27439	0.487818	2.43225	3.82324
C220	-0.00548124	-6.3984	-1.61932	3.55804	-0.896807
C221	-0.115093	-6.60653	-1.50472	3.52746	-0.872286
C222	-1.18527	1.58525	-4.43025	-3.23206	-0.453381
C223	-0.0300732	-6.87733	-1.50099	3.48448	-0.711928
C246	-0.115414	-6.60709	-1.50428	3.52705	-0.872108
C272	-1.11206	2.4514	0.730488	1.88312	3.43705
C275	-1.11467	2.27441	0.487064	2.43263	3.82332
C341	-1.4422	-5.11213	-0.143654	0.693147	-0.407177
C342	-0.474427	-6.93566	-1.49696	3.48609	-0.724088
C343	-1.79027	1.34242	-3.38571	-3.14353	-0.184522
C344	-1.03882	1.03197	-2.86516	-0.819048	0.332899
C345	-1.56186	1.44913	-3.81478	-3.48996	-0.68167
C346	-1.31072	1.54737	-3.99452	-3.27909	-0.599182
C354	-3.2775	-7.78574	1.35167	-2.87878	1.65391
C355	-3.27653	-7.78541	1.35119	-2.87857	1.65487
C356	-0.472256	-6.93559	-1.49745	3.48585	-0.723497
C357	-3.27647	-7.78545	1.35124	-2.87892	1.65407
C358	-0.345663	-6.13003	-1.19044	3.33064	-0.704175
C359	-0.754918	-6.63953	-1.67483	3.49729	-0.82771
C360	-0.342006	-6.13029	-1.19093	3.3308	-0.703572
C361	3.54277	2.14452	3.32217	0.329803	1.60649
C362	-0.346472	-6.60186	-1.51077	3.48298	-0.876149
C363	-0.512125	3.19952	3.37382	1.30474	-2.19381
C364	-0.362356	-7.12617	-1.46493	3.59482	-0.675271
C365	-0.447833	-6.85513	-1.36992	3.52293	-0.550115
C366	-0.364148	-7.1266	-1.46485	3.59539	-0.674858
C367	-1.40891	0.287482	-4.14134	-1.86	-1.09724
C368	-3.11513	-8.77187	7.52681	-7.28338	2.1226
C369	-0.366123	-7.12642	-1.46443	3.59504	-0.675253
IFM40807	-0.603815	1.55297	-4.30863	-2.72979	-0.195769
IFM40819	-0.391414	3.1876	3.65199	1.18756	-2.72631
IFM41359	-1.27104	3.00178	0.709389	2.17631	3.76244
IFM41361	-0.989641	1.3936	-4.36285	-3.08654	-0.415628
IFM41368	-1.07965	1.50108	-4.36106	-3.40595	-0.574042
IFM41392	-0.774543	1.47717	-4.21476	-2.72599	-0.232524
IFM46074	-1.538	2.67177	0.637626	2.04928	3.1038
IFM46896	-1.3812	2.98714	0.730069	2.42446	4.15647
IFM47064	-0.160087	-6.282	-1.41466	3.33948	-0.919974
IFM47072	-0.37433	3.13186	4.18747	0.791867	-3.84198
IFM47074	-0.623412	1.893	-2.72698	-0.440594	0.130766
IFM47278	-0.158772	-6.72306	-1.56112	3.54452	-0.791556
IFM47434	-0.300549	2.99362	3.0558	1.25575	-0.77959
IFM47437	-0.396014	1.37184	-4.05522	-2.29975	-0.759427
IFM47440	-1.27592	2.89907	0.519189	2.13023	3.56983
IFM47444	0.756268	2.51611	3.34359	0.607102	-3.22691
IFM47448	-1.10829	1.50507	-4.08596	-2.87623	-0.146943
IFM47450	0.620071	2.9275	3.47809	0.932248	-3.1734
IFM47453	-0.290309	3.25861	4.11169	0.959333	-3.68975
IFM47456	0.619349	2.92744	3.47869	0.931654	-3.17316
IFM47475	-1.29081	1.58706	-3.49211	-2.40187	0.216633
IFM48051	-0.178009	2.99495	3.76922	1.15103	-2.5946
IFM48627	-0.108167	3.08269	3.79665	1.0869	-3.37275
IFM49895	-1.62239	2.87206	0.329995	2.03372	3.61462
IFM49896	-1.10965	1.38478	-4.32932	-2.95086	-0.320138
IFM50230	-1.13439	3.1336	0.944955	2.2064	3.52188
IFM50268	-1.37579	2.38392	-0.391188	1.51012	2.74763
IFM50669	-0.906402	2.1123	-2.53301	-1.20462	0.941124
IFM50886	-0.255471	3.26493	4.07845	0.985667	-3.75933
IFM50916	-0.102998	3.22635	2.99539	0.983721	-2.43933
IFM50917	-1.13053	2.74778	1.59243	1.90479	1.81149
IFM50997	-1.26838	2.02045	-3.13422	-1.49938	1.1216
IFM50999	-1.46936	2.76023	0.452388	1.86463	3.66197
IFM51126	-1.10972	1.38476	-4.32935	-2.95077	-0.319862
IFM51357	-0.0952889	3.07474	4.04613	0.867418	-3.4183
IFM51505	-1.17279	1.54643	-3.94982	-2.87611	-0.178362
IFM51746	-0.19845	3.26491	3.99994	1.01317	-3.70079
IFM51748	-1.58136	2.56395	0.232207	1.62234	3.69033
IFM51944	0.11316	-6.44871	-1.44455	3.01784	-0.647349
IFM51977	0.383147	-6.35496	-1.57783	3.16216	-0.631565
IFM51978	-1.08271	2.47042	1.44795	0.305783	-0.503381
IFM53927	-1.47736	2.00931	-2.60166	-0.953614	1.01933
IFM54842	-1.08223	1.44737	-4.31682	-3.22772	-0.380527
IFM55369-1	-0.18105	3.29142	3.95518	1.01613	-3.20622
IFM55548	-0.213455	3.2495	3.71389	0.934364	-3.00968
IFM57141	-1.54533	2.89829	0.119097	1.84331	3.50187
IFM57536	-1.83695	2.7248	0.624462	2.15998	3.88997
IFM57550	-1.18711	3.05544	0.746386	2.27268	3.68598
IFM58067	-0.274086	3.28992	4.09636	1.01278	-3.72984
IFM58524	-0.219555	3.07204	2.95638	1.18965	-2.32832
IFM59073	-0.103895	3.22617	2.99586	0.983887	-2.43955
IFM59359	-0.985084	2.637	1.91637	1.30536	0.472461
IFM59362	-0.131405	3.27804	4.06391	1.0351	-3.59199
IFM59633	-1.49845	3.01407	0.530038	2.31107	4.28379
IFM59972	-1.8972	2.19105	-1.94869	-1.29177	1.12129
IFM59985	-0.340638	3.31408	4.07103	1.07092	-3.77786
IFM59987	-1.6393	3.07508	1.50343	2.22059	2.48705
IFM60369	-1.50384	2.73706	-0.248536	1.32296	3.27794
IFM60748	-1.67561	2.9252	0.441205	2.22259	3.9982
IFM60994	-0.979676	2.69519	-1.27074	0.749569	2.70368
IFM61572	-0.258062	3.2118	4.01951	1.01776	-3.6881
IFM61959	-0.95108	2.64397	1.59995	1.33185	1.18295
IFM62054	-1.30312	2.49186	0.44586	1.95862	3.63486
IFM62153	-1.14354	2.54553	1.0757	1.42319	2.24353
IFM62241	-1.44171	2.89265	0.590835	2.0298	3.90175
IFM62400	-1.50038	2.90956	0.726269	2.21535	3.85851
IFM62432	-0.784722	1.91732	-2.77503	-1.5623	0.385195
IFM62517	-1.32243	1.37258	-4.26538	-3.02091	-0.406512
IFM62521	-0.979992	2.69472	-1.26965	0.749725	2.70265
IFM62522	-0.714806	1.75288	-3.02157	-2.27231	-0.24768
IFM62686	-2.06978	1.20256	-3.35906	-3.75622	-0.661214
IFM62709	-0.314087	3.19663	4.12088	0.933431	-3.67278
IFM63141	-1.24025	2.61408	-0.6281	0.894708	2.6392
IFM63311	-1.57743	2.91545	0.476256	2.16491	3.67965
IFM64563	-1.00712	3.10125	2.06311	1.64768	0.101721
IFM64666	-0.980631	2.69498	-1.27026	0.749975	2.7037
P1MR	-1.01037	-7.52075	2.43461	-1.85519	0.894197
P1MS	-2.17361	-1.33913	-2.30293	-1.81276	-1.20469
P2CS	3.89093	-3.49371	1.8627	0.944477	-1.04811
746-B-1-45-2	-2.06931	1.20233	-3.35841	-3.75602	-0.661526
743-B-1-45-5	-1.18555	1.45678	-4.29115	-3.07523	-0.222834
717-E-1-74s-1	-1.74361	1.375	-2.69136	-2.99497	-0.647842
716-E-1-70L-5	-2.16163	0.0698045	-2.11723	-1.86508	-0.0829561
711-B-1-43-1	2.07051	2.41201	1.87884	1.33611	3.75854
111-C-1-76s-1	3.49949	1.99702	2.74925	0.22501	1.48127
704-E-1-70L-4	-2.40722	0.0851395	-2.20768	-2.14874	-0.747212
701-E-1-75s-1	-1.34124	-0.925487	-3.52882	-1.95344	-1.4085
68-C-1-93L-3	-1.11647	2.27467	0.486845	2.43243	3.82175
616-D-2-23L-5	4.50484	1.94749	2.03797	-0.161027	-2.24913
480-E-1-21-2	-0.0748183	-6.42521	-1.57579	3.59531	-0.915112
477-E-1-25-10	-1.27503	1.60013	-3.84961	-2.49077	0.000732613
473-E-1-7-1	1.32291	2.32689	3.31059	0.50173	0.174494
470-E-1-14-1	-1.82874	1.17941	-3.78243	-3.73485	-0.337688
47-C-1-72L-1	-0.650472	0.871863	1.30948	-0.240681	-1.40955
453-E-1-56s-1	-1.27735	1.39966	-4.34852	-3.23371	-0.509666
106-C-1-72s-2	-1.621	1.24455	-3.73955	-3.60343	-0.195103
452-C-1-51s-1	22.4216	-1.06663	-0.84404	-1.83645	1.57283
451-D-2-24s-1	-1.29308	1.58551	-3.81413	-2.55662	-0.305972
442-D-2-17L-1	0.0823664	-6.11153	-1.63049	3.55459	-0.997705
43-C-1-69L-1	-0.0649358	-6.6353	-1.63743	3.55099	-0.865931
429-D-2-25L-2	-1.69975	1.51575	-2.19309	-2.28759	0.583142
424-D-2-22s-1	-2.0696	1.20253	-3.3589	-3.75611	-0.661124
423-D-2-25L-3	22.4049	-1.04297	-0.851966	-1.82949	1.55032
118-B-1-63s-1	-1.8015	1.48751	-2.76076	-2.81178	-0.481036
115-B-1-70s-1	-0.913087	1.35454	-1.88007	-0.769432	-1.39204
114-B-1-69L-1	-1.55182	0.505562	-3.15411	-2.15691	-1.37572
975-B-1-27-5	-1.74396	1.37514	-2.69167	-2.99454	-0.648304
969-B-1-26-5	-0.971002	1.18514	-4.21426	-3.34202	-0.531846
94-D-2-28L-1	-1.63488	1.43648	-3.70517	-3.37916	-0.73202
939-E-1-75s-2	-0.134398	-6.76792	-1.48867	3.42487	-0.690311
113-B-1-71L-1	-0.972512	1.35009	-1.88133	-0.72739	-1.29588
875-E-1-65L-4	-0.552519	2.89139	1.66491	1.14348	-0.247905
84-D-2-49L-5	-1.89877	1.48093	-3.65592	-3.37666	-0.616909
83-D-2-47L-1	-0.20569	2.50739	1.65607	1.42494	2.92968
774-B-1-44-s	-0.518616	-3.52564	-2.6951	1.77433	-1.69354
766-E-1-65L-2	0.816583	1.7509	4.8623	-0.356395	-1.74989
4-C-1-24L-2	0.228899	-6.05149	-1.53383	3.28694	-0.835651
386-C-1-33L-1	-1.44822	-1.90513	-3.06528	-1.00584	-1.75017
383-C-1-27s-1	-1.08346	2.69454	1.12173	1.7001	2.3164
105-D-2-38L-1	-1.27502	1.60016	-3.8496	-2.49067	0.00102443
375-C-1-6s-2	-0.501073	-6.60852	-0.808211	2.49108	-0.243235
355-E-1-35-1	-0.515335	0.216162	-2.88512	-0.46514	-1.13523
349-E-1-33L-1	0.93803	-4.79656	-0.842493	2.43921	-0.990148
336-E-1-49-1	-1.39912	2.71868	0.610139	1.98356	4.28113
334-E-1-48-2	-0.479255	-6.25217	-0.722609	2.35916	-0.131515
332-C-1-31L-1	-1.59911	-0.760704	-2.95922	-1.85202	-1.67712
327-C-1-28L-2	-1.42459	3.09271	0.606657	2.24127	3.80658
325-C-1-6s-3	-0.875061	-3.78994	-1.92098	1.37915	-1.08686
305-B-1-48-5	3.49348	1.997	2.75275	0.222906	1.47853
302-B-1-32-1	-0.945106	1.3263	-4.35057	-3.26965	-0.498028
100-C-1-80s-1	0.6216	3.10486	3.63216	0.852408	-3.32151
3-D-2-2s-2	-1.49591	1.38457	-3.60776	-3.38196	-0.681278
29-D-2-35s-1	0.196311	-3.03663	-2.82256	1.0492	-1.34131
26-D-2-29s-1	-1.07035	1.54311	-4.37199	-3.20295	-0.466513
22-C-1-60L-1	0.533686	-3.55104	-2.70597	1.26231	-1.32473
15-D-2-39L-1	-1.56111	1.18096	-3.56676	-3.01336	-0.60142
14-D-2-43L-2	0.532565	-3.55112	-2.70572	1.26254	-1.3247
122-B-1-75L-1	0.679932	1.45466	4.59034	-0.972379	-1.85424
121-B-1-67L-1	-1.63265	2.68643	0.226698	1.68927	3.53195
120-B-1-68s-1	0.079859	-6.14913	-1.62811	3.51644	-0.965748
119-B-1-66s-1	-1.2035	0.960869	-3.33037	-2.35634	-0.91145
10-C-1-40s-1	-1.39424	1.41199	-1.41566	-2.2385	-0.847821
1-D-2-2s-3	-1.64981	0.367917	-3.34616	-2.67524	-1.28995
AFIS2068	4.54921	1.94795	2.06324	-0.15398	-2.25456
AFIS1492	0.148158	3.41721	1.83551	1.06037	-1.93936
AFIS1417	-0.872706	2.65312	0.809414	1.45637	0.483357
AFIS1415	-0.666002	2.50693	1.67623	1.16631	-0.390994
AFIS2067	-1.12628	1.62566	-3.24457	-2.71688	-0.571981
AFIS2066	-0.994444	2.5563	-0.852705	0.326517	2.16831
AFIS2065	-1.25604	1.58995	-4.15659	-2.68082	-0.147451
AFIS2064	1.04117	1.83569	2.06897	-0.91039	-2.3019
AFIS2063	-1.58211	2.67186	-1.32025	0.217778	1.65425
AFIS2062	0.100393	3.09013	1.95206	0.506886	-2.00871
AFIS2061	-1.43903	1.33245	-2.97565	-2.48831	-0.531047
AFIS2060	-1.19811	2.49378	1.16646	0.660447	0.513942
AFIS2059	-1.77608	2.86984	0.504589	1.22397	1.29102
AFIS2013	-1.48943	1.59683	-1.1745	-2.31645	-0.788972
AFIS1489	-1.59396	2.4201	1.22421	1.11062	1.27265
AFIS2009	-0.121063	3.3518	4.03166	1.07248	-3.65399
AFIS2001	-0.854872	-4.74092	-0.739806	2.34776	-0.361077
AFIS1990	-0.376631	3.01866	3.86231	0.97305	-2.84962
AFIS1960	-0.450447	2.63352	-1.94366	-0.755101	-0.452733
AFIS1958	-0.473153	1.46275	-4.27899	-2.47567	-0.507743
AFIS1956	-0.723933	2.96561	2.60003	1.09397	-0.461112
AFIS1949	-1.08623	1.35981	-4.35362	-3.13935	-0.493328
AFIS1948	-0.939833	2.39833	-1.99413	0.193349	2.06424
AFIS1946	-1.54389	2.64203	1.34737	1.49001	1.64454
AFIS1938	-0.45646	3.30172	3.43071	1.08809	-2.6741
AFIS1484	-1.37098	2.94374	1.3868	1.40286	0.697267
AFIS1933	0.0923325	3.28247	2.46417	0.590556	-2.69315
AFIS1927	-1.63502	1.27763	-3.25407	-2.48899	0.648653
AFIS1926	0.221338	3.07576	2.55576	1.2514	-1.15491
AFIS1904	-0.610864	1.53709	-4.26487	-2.59418	-0.480754
AFIS1903	-1.28395	3.07693	1.73388	1.19763	-0.203139
AFIS1898	-1.28376	3.07692	1.73388	1.19759	-0.203058
AFIS1893	-1.03948	1.40934	-3.45955	-2.48086	0.0197535
AFIS1892	-1.15061	1.41433	-4.24899	-3.19048	-0.443652
AFIS1889	-0.714557	1.30749	-4.03073	-2.64684	-0.628382
AFIS1886	-1.15664	2.32379	-0.411135	-0.00297771	0.968068
AFIS1461	-0.600321	1.30929	-4.06385	-2.62207	-0.736324
AFIS1885	-1.77498	2.86923	0.505243	1.22327	1.2914
AFIS1878	1.3462	2.399	2.72468	0.469023	-1.27554
AFIS1876	-0.636035	2.81833	2.80102	0.860855	-1.90054
AFIS1874	-1.77557	2.86932	0.504979	1.22385	1.29089
AFIS1873	-0.410632	3.40297	3.45305	0.712358	-3.67638
AFIS1867	-1.15589	1.79714	-2.62446	-2.40867	-1.18411
AFIS1866	-0.939833	2.39833	-1.99413	0.193349	2.06424
AFIS1861	-1.54389	2.64203	1.34737	1.49001	1.64454
AFIS1857	-0.995928	2.55631	-0.85274	0.326665	2.16813
AFIS1845	-1.62137	1.75931	-2.34117	-1.0929	1.67686
AFIS1460	-0.99679	2.55609	-0.852181	0.326477	2.16803
AFIS1843	-1.66314	2.17858	-1.11257	-0.644253	0.424377
AFIS1842	-1.43903	1.33245	-2.97565	-2.48831	-0.531047
AFIS1828	-0.401363	2.17767	-1.61173	-1.39918	-1.84119
AFIS1827	-0.769452	1.67182	-3.2493	-2.35811	0.000845627
AFIS1821	-0.690344	1.46466	-2.4427	-1.96556	-1.07193
AFIS1820	1.78258	2.3392	1.02404	0.1672	-2.80802
AFIS1817	-0.456472	3.30155	3.43055	1.08802	-2.67387
AFIS1786	-1.14247	2.68587	1.94158	0.728997	-1.19637
AFIS1785	-0.723869	2.96549	2.59999	1.0939	-0.460974
AFIS1784	-1.61974	1.75877	-2.34146	-1.09361	1.67667
AFIS1458	-1.22397	2.9117	0.924327	1.6364	1.99408
AFIS1783	4.54921	1.94795	2.06324	-0.15398	-2.25456
AFIS1782	-0.99679	2.55609	-0.852181	0.326477	2.16803
AFIS1777	-0.396014	1.37184	-4.05522	-2.29975	-0.759427
AFIS1775	-0.99679	2.55609	-0.852181	0.326477	2.16803
AFIS1738	-0.421732	3.02039	2.65975	1.35049	-0.610307
AFIS1737	-0.421744	3.02022	2.65959	1.35042	-0.610072
AFIS1722	-1.03561	2.95757	1.41186	1.85902	2.22613
AFIS1709	-1.18815	2.87968	0.709685	1.53269	1.95497
AFIS1703	-1.08557	1.58609	-4.44336	-3.13182	-0.31612
AFIS1457	0.80569	1.46225	4.35091	-0.934749	-1.2347
AFIS1670	-1.30974	3.0298	0.854167	2.12383	3.21124
AFIS1663	-1.63761	2.06248	-1.24997	-0.169344	2.29212
AFIS1662	-0.728138	2.0651	-2.06272	-1.34429	-0.477269
AFIS1661	-0.142735	2.65054	-1.53816	-0.516454	-1.29452
AFIS1659	-1.24322	2.72146	0.0391732	1.03655	1.41435
AFIS1652	-0.578311	1.54493	-4.22584	-2.73691	-0.609882
AFIS1636	0.334049	2.02617	-2.69851	-1.23023	-0.279949
AFIS1635	-1.77608	2.86984	0.504589	1.22397	1.29102
AFIS1623	-0.398194	2.3247	-1.19976	-1.61652	-1.52242
AFIS1622	-0.28847	3.15864	2.89508	0.743806	-2.78333
AFIS1456	-0.747674	2.24678	0.692629	0.228759	1.32024
AFIS1613	-1.11639	3.15789	1.74413	2.03573	1.81988
AFIS1608	-1.19573	2.7271	-0.763122	0.932303	1.95056
AFIS1599	-1.4141	2.85287	1.02705	2.22241	3.83751
AFIS1588	-1.32162	1.68047	-3.84898	-2.36417	-0.291342
AFIS1587	-0.161568	3.2687	1.77728	0.368685	-2.22413
AFIS1554	-0.0568814	3.26081	3.05933	0.540742	-3.46173
AFIS1549	-0.0568814	3.26081	3.05933	0.540742	-3.46173
AFIS1543	-0.778288	2.89443	1.74651	0.880196	-0.426012
AFIS1542	-0.525852	3.01041	1.84679	0.399636	-2.09116
AFIS1541	-0.425728	2.89186	1.22336	-0.0664788	-2.13513
AFIS1433	-0.594523	-0.279185	-2.56578	-1.94524	-0.710828
AFIS1527	-0.326558	3.18144	1.13003	0.270244	-2.41522
AFIS1526	-0.725717	2.96541	2.60091	1.0936	-0.461805
B6687	0.223755	-6.47361	-1.67833	3.21297	-0.664394
B5603	0.223755	-6.47361	-1.67833	3.21297	-0.664394
B11982	-1.51328	-1.61649	-0.36884	2.86418	2.10623
B11978	-1.51328	-1.61649	-0.36884	2.86418	2.10623
B11973	4.80493	1.78951	1.37169	-0.164749	-2.05347
B11971	2.77832	-2.44357	-2.18511	0.943648	-0.5302
B11969	-1.31723	2.93638	0.758856	1.744	2.39863
B11965	-0.5674	3.3308	2.0394	1.10762	-2.02051
AFIS1522	-0.469682	3.01768	1.87877	0.559125	-2.05436
B11959	-0.137623	3.47102	2.00194	0.620194	-2.64732
B11957	-1.51328	-1.61649	-0.36884	2.86418	2.10623
B11951	2.6498	-2.44639	-2.17046	0.921517	-0.579057
B11943	-1.51334	-1.61637	-0.368802	2.86425	2.1061
B11930	-1.51328	-1.61649	-0.36884	2.86418	2.10623
B11928	2.64986	-2.44616	-2.17038	0.921623	-0.579251
B11927	-1.51328	-1.61649	-0.36884	2.86418	2.10623
AFIS3199	-0.0464141	3.25707	2.29858	0.760123	-2.12548
AFIS3137	-0.0464761	3.25684	2.2985	0.760017	-2.12529
AFIS3129	-2.31706	-0.942522	-1.84527	-2.5566	-0.908205
AFIS1517	-0.940398	2.12399	-3.48359	-1.82667	0.410428
AFIS3092	-0.6139	1.5364	-4.26456	-2.59506	-0.48078
AFIS3068	0.507764	3.49786	2.11735	0.592745	-2.74795
AFIS2889	0.312137	-6.82501	-1.6079	3.53204	-0.552979
AFIS2768	-1.63961	-6.18352	0.425681	0.945267	0.180042
AFIS2714	-0.163265	-4.21247	-0.785347	2.53685	-0.551342
AFIS2575	-0.138062	3.02047	3.89957	0.97975	-3.05411
AFIS2574	-1.12737	2.60508	-1.03615	0.0789224	1.22506
AFIS2567	-0.282457	2.60976	1.48172	1.35583	-0.304777
AFIS2566	-1.35093	2.0624	-1.94285	-0.683733	0.649928
AFIS2558	-0.00341496	3.21821	2.12772	0.781684	-2.2943
AFIS1516	-0.0485685	2.92944	1.24346	0.373833	-1.80285
AFIS2548	0.657934	-5.32664	-1.18123	2.72904	-0.938612
AFIS2546	-0.628203	2.07554	-0.473732	-1.06598	-1.79017
AFIS2512	1.82419	2.53816	2.39431	0.57779	-2.27845
AFIS2511	-1.10501	-0.696113	-3.41082	-1.7525	-1.66852
AFIS2506	-1.33102	2.95489	0.90012	1.58833	1.68366
AFIS2503	-0.288406	3.15852	2.89504	0.743731	-2.78319
AFIS2488	-0.288406	3.15852	2.89504	0.743731	-2.78319
AFIS2487	-0.288418	3.15835	2.89488	0.74366	-2.78296
AFIS2413	0.15522	2.99309	-0.00948641	0.507204	-0.95532
AFIS2400	0.219786	3.07591	2.55549	1.25161	-1.15532
AFIS1511	-0.0753019	2.93953	2.6011	0.350238	-2.5126
AFIS2394	-0.599363	1.57957	-3.02901	-2.78142	-0.661099
AFIS2393	-1.77608	2.86984	0.504589	1.22397	1.29102
AFIS2351B	1.77198	2.5871	2.35902	0.445779	-2.19945
AFIS2351A	-0.923123	2.19572	-2.02271	-0.402051	1.6711
AFIS2305	0.508942	3.4979	2.11723	0.592644	-2.74785
AFIS2297	-0.89379	2.3038	-0.314015	-0.571825	-0.810605
AFIS2292	-0.571748	1.54388	-3.70442	-2.1863	0.0117955
AFIS2288	0.508942	3.4979	2.11723	0.592644	-2.74785
AFIS2277	0.396094	-5.31924	-1.21817	2.95101	-1.01677
AFIS2275	-0.526091	3.00998	1.8475	0.399236	-2.09107
AFIS1501	-1.51639	2.52603	1.38154	1.25748	0.69568
AFIS2247	-1.14233	2.68604	1.94142	0.728662	-1.19599
AFIS2244	-1.07575	0.117221	-3.41079	-2.64998	-0.559384
AFIS2242	-0.384989	2.98525	0.950318	-0.167966	-2.3088
AFIS2241	-0.395115	1.37198	-4.05566	-2.29979	-0.758961
AFIS2231	-1.63761	2.06248	-1.24997	-0.169344	2.29212
AFIS2224	0.114588	3.30558	1.39837	0.451961	-2.11915
AFIS2219	-1.55465	2.44393	-0.326024	0.708429	2.23177
AFIS2211	0.111718	2.69209	1.86079	0.559885	-2.1959
AFIS2202	-0.408737	3.40394	3.45283	0.712917	-3.67786
AFIS2194	-1.77608	2.86984	0.504589	1.22397	1.29102
AFIS1499	-0.950859	3.23224	2.12371	0.925627	-1.60429
AFIS2193	-0.769452	1.67182	-3.2493	-2.35811	0.000845627
AFIS2190	-1.66314	2.17858	-1.11257	-0.644253	0.424377
AFIS2188	-0.504695	2.86731	0.248738	-0.320464	-2.3261
AFIS2165	-0.939833	2.39833	-1.99413	0.193349	2.06424
AFIS2164	-0.429433	2.945	1.57917	0.683046	-0.775493
AFIS2162	-0.975302	3.02431	1.29765	1.17237	0.0140273
AFIS2159	-0.179209	3.19608	3.72353	1.08908	-2.81475
AFIS2157	-0.950795	3.23213	2.12367	0.925552	-1.60415
AFIS2153	-0.584707	2.14325	-3.45951	-0.777369	0.0285389
AFIS2152	-1.66272	2.17788	-1.11281	-0.644909	0.424313
AFIS1493	-0.753919	3.13775	2.06547	1.7577	0.541495
AFIS2150	-0.949341	3.23168	2.12322	0.925314	-1.60305
AFIS2123	-1.1986	2.97583	1.50961	1.35081	0.37246
AFIS2122	-1.1986	2.97583	1.50961	1.35081	0.37246
AFIS2105	0.508942	3.4979	2.11723	0.592644	-2.74785
AFIS2101	-1.15487	1.79773	-2.62437	-2.40859	-1.18497
AFIS2099	-1.15487	1.79773	-2.62437	-2.40859	-1.18497
AFIS2098	0.22239	3.0756	2.55598	1.25146	-1.15439
AFIS2097	-0.247255	2.30497	-1.08466	-1.16278	-1.13195
AFIS2093	1.04111	1.83548	2.06952	-0.910719	-2.30192
AFIS2254	0.740102	-1.73439	-0.497724	2.04344	1.10588
CM11	-0.967276	1.66269	-3.93321	-2.64853	-0.646248
CM38	-0.774171	2.58666	1.04596	0.216444	-1.05275
P20	-1.19534	2.37371	-1.93676	-0.249297	1.8861
15-33	2.51276	2.42787	1.76034	0.800609	-0.362918
AV88	-0.755236	2.54834	-2.29269	-0.634042	1.05172
15-1	-0.250762	2.11451	-0.916883	-1.19677	-1.53934
P80	-0.766721	3.09884	2.23636	1.17632	-0.468525
CM65	-0.992018	1.3294	-3.24203	-1.85279	0.190593
CM21	0.140281	-6.69688	-1.5946	3.50542	-0.783429
CON4	1.78237	1.61676	0.633299	0.257483	-1.66576
CAPA-D	-0.183304	-6.63297	-1.4381	3.12042	-0.769444
CAPA-C	-0.729771	0.575274	-3.81319	-1.82981	-0.565727
CAPA-B	-1.07952	1.09757	-4.30852	-3.5082	-0.375078
CAPA-A	1.32358	2.3277	3.31118	0.501338	0.17388
238-F-1-4L-1	-1.8015	1.48739	-2.76068	-2.81166	-0.480878
231-K-1-12L-1	-0.518605	-3.5257	-2.69505	1.77418	-1.69363
230-K-1-4s-1_2	0.177073	-6.51462	-1.52863	3.49415	-0.823256
229-K-1-24L-1	-1.34948	2.53307	-1.14024	0.366557	2.72965
227-F-1-10L-1	-0.0978077	-6.96736	-1.48852	3.55261	-0.746818
220-L-2-11-4	-1.34628	2.61451	0.201998	1.92717	3.42953
211-L-2-11-2	-0.0249461	-6.48199	-1.56608	3.42477	-0.875947
210-L-2-22-4	0.768669	1.91633	2.51742	-0.425988	-1.83245
124-B-1-66L-1	-1.44741	-1.90543	-3.06583	-1.00506	-1.75033
207-L-2-16-3	-1.06591	1.57343	-3.74517	-2.90561	-0.355346
205-L-2-15-4	-0.688647	3.23605	2.40866	1.80283	0.213409
201-L-2-9-5	-1.06674	1.39977	-4.35717	-3.26362	-0.515308
200-L-2-9-1	-1.24245	1.69175	-3.61311	-2.49334	0.0988757
198-L-2-7-1	-0.975708	1.76562	-4.26686	-2.88766	-0.348611
197-L-2-7-2	-1.41986	2.91264	0.235856	1.86848	3.65447
194-L-2-17-1	-1.51801	1.74449	-2.09778	-1.81804	-0.611829
193-L-2-16-1	-1.15106	1.43635	-4.10444	-3.1953	-0.307996
190-K-1-4s-1	0.179688	-6.51538	-1.52837	3.49416	-0.822423
186-K-1-18L-6	-1.34239	-0.9255	-3.52871	-1.95335	-1.40866
112-B-1-78L-1	-0.207961	2.50761	1.65502	1.42536	2.92926
182-K-1-3L-4	-1.10525	2.94198	-1.07829	0.309136	0.0107077
AB01_C9_NRZ-2016-342	-1.76531	1.36593	-3.62002	-3.53308	-0.802812
AB01_C8_NRZ-2016-141	0.985739	2.36738	2.77004	0.994413	1.89506
AB01_C7_NRZ-2016-121	-0.829467	-6.65533	-1.56543	3.59832	-0.884498
AB01_C6_NRZ-2016-108	-1.62007	1.24472	-3.74039	-3.6041	-0.19541
AB01_C5_NRZ-2016-071	2.39189	2.1637	2.83838	0.0791853	-2.51823
AB01_C50_NRZ-2018-649	0.52958	1.01401	5.09584	-1.13573	-1.64111
AB01_C4_NRZ-2016-063	-0.146823	-6.34678	-1.69202	3.49236	-0.792196
AB01_C49_NRZ-2018-646	-1.66877	1.06883	-1.44482	-1.99961	-0.547333
180-K-1-8L-1	-0.19859	-6.56341	-1.54133	3.62483	-0.913234
AB01_C48_NRZ-2018-539	-1.56052	1.72645	-3.038	-2.6647	-0.778666
AB01_C47_NRZ-2018-529	-2.58178	-7.98954	3.87733	-3.09239	0.982972
AB01_C46_NRZ-2018-396	-1.66877	1.06883	-1.44482	-1.99961	-0.547333
AB01_C45_NRZ-2018-326	-1.96727	0.292453	-2.4432	-2.59239	-0.808346
AB01_C44_NRZ-2017-339	22.3786	-1.06037	-0.849857	-1.83392	1.5597
AB01_C43_NRZ-2018-313	-0.857109	1.64887	-0.965001	-1.31681	-0.956553
AB01_C42_NRZ-2018-307	-1.57031	2.54791	0.500927	1.87523	3.6651
AB01_C41_NRZ-2018-300	2.00551	0.467255	2.84644	1.20833	-2.20745
AB01_C40_NRZ-2018-290	-1.55648	-2.72745	-2.60843	-0.535053	-0.860702
AB01_C3_NRZ-2016-032	3.24591	1.88124	3.45849	-0.371435	-2.26378
179-K-1-1L-5	0.986121	2.36752	2.76852	0.994536	1.8956
AB01_C39_NRZ-2018-286	-1.82828	1.17938	-3.78181	-3.73443	-0.33744
AB01_C38_NRZ-2018-281	0.623972	2.6193	2.87472	0.889872	0.487682
AB01_C37_NRZ-2018-272	0.398686	-1.52728	1.94983	0.178725	-0.86752
AB01_C36_NRZ-2018-236	2.08103	2.41175	1.88164	1.33442	3.75962
AB01_C35_NRZ-2018-146	-0.0993063	-6.96683	-1.48804	3.55166	-0.748086
AB01_C34_NRZ-2018-123	0.532565	-3.55112	-2.70572	1.26254	-1.3247
AB01_C33_NRZ-2017-101	0.386658	2.26849	2.68206	0.835383	1.86457
AB01_C32_NRZ-2018-097	-1.44697	-1.90492	-3.06527	-1.00642	-1.74995
AB01_C31_NRZ-2018-043	0.823981	2.4498	4.30921	0.35033	-2.15543
AB01_C30_NRZ-2017-546	-1.16143	1.49235	-4.40909	-3.26208	-0.525352
174-K-1-32s-1	-2.16013	0.0697472	-2.1171	-1.86499	-0.0824425
AB01_C2_NRZ-2015-218	-1.01394	1.52266	-3.96914	-2.83336	-0.0908439
AB01_C29_NRZ-2017-537	-0.518636	-3.52562	-2.69519	1.77455	-1.69377
AB01_C28_NRZ-2017-534	-1.32641	0.419666	-4.08321	-2.17523	-1.08247
AB01_C27_NRZ-2017-508	-0.148104	-5.65826	-1.71209	2.40754	-0.999508
AB01_C26_NRZ-2017-434	0.526351	0.689902	4.11384	-1.20817	-1.07469
AB01_C25_NRZ-2017-381	-2.56411	-7.82767	3.9408	-3.66214	1.04127
AB01_C24_NRZ-2017-362	-1.65023	0.773204	-2.09074	-1.25442	-0.490342
AB01_C23_NRZ-2017-346	-0.205248	2.50726	1.65524	1.42518	2.93022
AB01_C22_NRZ-2017-322	-0.206001	2.50731	1.6552	1.4252	2.92998
AB01_C21_NRZ-2017-283	4.0434	2.39521	3.57305	0.482401	0.487971
16-D-2-39L-2	0.321433	-5.23643	-1.37097	1.90286	-0.525526
AB01_C20_NRZ-2017-282	-0.165156	-6.57757	-1.44907	3.35393	-0.75766
AB01_C1_NRZ-2014-065	-0.908801	-2.76926	0.597597	2.22774	-0.708397
AB01_C19_NRZ-2017-214	-1.708	1.44733	-2.91563	-3.23524	-0.873014
AB01_C18_NRZ-2017-195	3.24777	1.88061	3.45991	-0.372551	-2.26362
AB01_C17_NRZ-2017-134	-0.0957503	-2.939	-2.5203	1.0339	-1.65063
AB01_C16_NRZ-2017-115	1.79079	2.77456	3.51786	0.387395	-3.25875
AB01_C15_NRZ-2017-096	0.805989	1.46186	4.35187	-0.935172	-1.23454
AB01_C14_NRZ-2017-076	3.24631	1.88122	3.45892	-0.371595	-2.264
AB01_C13_NRZ-2017-069	-0.526132	0.617456	-4.51796	-1.61616	-1.88367
663-G-2-3-1	-0.582447	-2.20415	-3.16223	-0.245167	-1.61095
658-G-2-5-2	-1.43268	2.01554	-1.52034	-0.54281	1.61005
656-G-2-14-1	6.03552	1.97389	4.13541	-0.675311	-2.43509
653-G-2-1-2	0.532055	-3.55088	-2.70638	1.26257	-1.32421
652-G-2-6-1	-1.43736	0.734432	-3.18313	-2.56037	-1.22632
64-C-1-90L-1	0.052592	2.72206	3.58749	0.461386	-3.16478
649-G-2-22-4	22.4239	-1.06491	-0.84558	-1.83869	1.56638
625-H-1-26-1	-1.42044	2.91257	0.236643	1.86802	3.65324
5-C-1-24L-3	-1.03995	1.76247	-4.15483	-2.81789	-0.119919
599-F-1-14-1	-1.89723	2.19103	-1.94882	-1.29202	1.12125
153-A-2-48s-2	0.678052	1.45464	4.58867	-0.971774	-1.85433
592-I-1-49-3	-1.00077	3.27312	1.68882	2.10676	1.63219
588-I-1-48-3	0.768704	1.91617	2.51774	-0.426174	-1.83235
570-H-1-23-3	-2.0683	1.20255	-3.3589	-3.75608	-0.660902
569-H-1-10-6	3.36349	2.30693	3.98417	0.287798	-0.255243
55-C-1-66L-3	-0.51863	-3.52559	-2.69522	1.77448	-1.69376
552-H-1-1-2	-1.38082	1.4139	-3.39819	-3.30449	-0.699464
54-C-1-66L-2	-1.18522	1.58487	-4.43049	-3.23243	-0.453418
545-K-1-8L-3	3.53748	2.31482	4.19757	0.182989	-0.682478
542-K-1-48s-1	4.56728	-0.848735	2.88077	0.383227	-1.44968
AB01_C11_NRZ-2017-040	22.4301	-1.05792	-0.86425	-1.82745	1.56327
169-K-1-18L-3	-1.34348	-0.925308	-3.52842	-1.95384	-1.40862
AB01_C10_NRZ-2017-039	-1.09457	1.47394	-4.46959	-3.08231	-0.425607
9-D-2-15L-2	-0.0149237	-5.5113	-1.86278	2.15608	-1.04162
99-C-1-77s-2	-1.18555	1.45678	-4.29115	-3.07523	-0.222834
978-B-1-46-5	-0.518702	-3.52572	-2.69521	1.7744	-1.69372
940-A-2-43L-2	-2.16151	0.0697834	-2.11711	-1.86495	-0.08283
93-D-2-48L-1	-1.11446	3.15784	1.7444	2.03389	1.8205
92-D-2-43s-1	-0.110335	-6.25547	-1.57746	3.4595	-0.920977
91-D-2-50s-1	-1.42308	3.09309	0.606516	2.24034	3.80612
901-A-2-45L-5	-2.16163	0.0698045	-2.11723	-1.86508	-0.0829561
882-F-1-39-1	0.461464	-3.85082	-2.53875	1.2964	-1.40563
167-K-1-34L-1	-0.217261	2.7146	3.66512	0.962471	-2.76455
87-D-2-49L-2	-1.84831	1.47953	-2.58215	-2.68682	0.199735
865-A-2-44L-2	-1.82856	1.17937	-3.78226	-3.73477	-0.337573
863-A-2-35L-1	-1.82844	1.17935	-3.78215	-3.73461	-0.337472
860-F-1-42-2	-0.186074	-6.60313	-1.44663	3.10265	-0.765032
82-D-2-47L-2	-1.39437	1.62749	-3.33471	-2.8613	-0.455927
815-A-2-34L-2	-0.798297	2.52532	-0.854199	0.200908	1.29884
7-C-1-34s-1	-1.44787	-1.90483	-3.06484	-1.00674	-1.74981
79-C-1-69s-1	-1.18525	1.45703	-4.29016	-3.0742	-0.220441
78-C-1-99L-2	-0.706408	2.7967	1.49182	1.25563	0.875325
788-A-3-30s-2	-1.76517	1.36581	-3.62023	-3.53307	-0.802474
164-K-1-3L-2	22.4173	-1.05316	-0.846215	-1.83803	1.56018
540-K-1-1L-2	2.0787	2.41175	1.88401	1.33387	3.75735
13-D-2-43L-1	0.533485	-3.55122	-2.70538	1.26219	-1.32432
52-C-1-64L-2	-0.703	-6.41749	-1.5528	3.58571	-1.02063
514-H-1-29-2	-1.82856	1.17937	-3.78226	-3.73477	-0.337573
487-E-1-20-2	22.4058	-1.05126	-0.84296	-1.838	1.56651
479-L-2-13-4	-0.969615	1.4746	-4.35008	-2.92837	-0.0679606
476-H-1-21-9	3.3138	0.054671	4.93261	-1.83044	-0.844653
468-H-1-30-2	-1.59935	-0.761192	-2.95799	-1.85435	-1.67628
459-H-1-21-5	0.76834	1.91655	2.51675	-0.425508	-1.8322
454-A-3-40L-1	1.67686	1.56953	1.66849	1.02064	3.13092
441-A-3-45L-2	-2.11919	1.16041	-3.09887	-3.69464	-0.55045
439-A-3-46s-1	-0.664191	-6.44994	-0.604641	2.3978	-0.245527
12-D-2-44L-1	-1.4475	-1.90506	-3.06451	-1.00697	-1.74955
410-L-2-21-2	1.11269	-4.73187	-0.554482	2.4645	-1.02879
407-L-2-4-3	-1.18536	1.58529	-4.43022	-3.232	-0.453615
394-L-2-24-1	-1.39879	0.688774	-2.86832	-1.58768	-0.0762014
393-A-3-43s-1	22.4099	-1.04661	-0.861748	-1.82723	1.55758
390-A-2-36s-3	-1.33874	-0.907078	-3.5334	-1.95634	-1.40143
382-A-2-35s-1	-2.16138	0.0698964	-2.11708	-1.86492	-0.0828863
377-C-1-33L-2	0.395446	-6.7791	-1.50553	3.36541	-0.61657
373-C-1-40L-2	-1.39436	1.41187	-1.4157	-2.23853	-0.847765
350-E-1-37L-2	-2.0696	1.20253	-3.35889	-3.75613	-0.661099
347-E-1-46-2	-0.852048	2.76589	1.55382	1.33312	1.37402
128-A-2-27s-1	0.679932	1.45466	4.59034	-0.972379	-1.85424
333-C-1-28L-1	-0.809648	1.37363	-4.35355	-3.19737	-0.485118
328-C-1-30L-1	-0.939252	1.41755	-4.39302	-3.0184	-0.403494
326-C-1-31s-1	-0.147898	1.53978	-1.03598	-1.81424	0.510584
319-B-1-30-1	4.01268	2.15246	3.08939	0.168677	1.40828
313-H-1-15-2	-1.61886	1.24454	-3.74013	-3.60393	-0.195069
303-B-1-32-3	-1.51827	1.74517	-2.09789	-1.81777	-0.612142
2-D-2-15L-3	-1.42384	3.09305	0.60574	2.24066	3.80645
289-I-1-2-2	22.4333	-1.05851	-0.853905	-1.84062	1.56663
285-I-1-2-4	-1.04342	1.61262	-4.35856	-3.21374	-0.361796
275-I-1-19-2	-0.226945	-6.5593	-1.52307	3.52523	-0.925988
126-A-2-26s-2	-1.34012	0.922676	-3.46837	-2.13391	-1.43317
271-I-1-32-1	-1.92067	-0.645232	-2.63441	-2.39593	-1.49842
269-I-1-32-2	0.76892	1.91668	2.51682	-0.425501	-1.83257
265-I-1-22-4	22.4205	-1.06692	-0.844159	-1.83623	1.57288
264-I-1-22-5	22.4213	-1.04344	-0.859028	-1.82978	1.56323
262-I-1-12-1	-0.829147	-6.65477	-1.56587	3.59872	-0.884675
25-D-2-26s-1	-0.869519	1.43487	-3.63876	-2.54939	0.266989
259-I-1-25-1	0.171121	-6.48748	-1.61903	3.42665	-0.815993
255-F-1-3L-1	-1.5251	1.60466	-3.59568	-3.28256	-0.786332
254-F-1-13L-3	-0.1099	2.83404	2.7441	1.40696	0.688496
24-C-1-93s-1	-1.11598	2.2748	0.486692	2.43237	3.82151
125-B-1-73L-1	-1.89837	2.19115	-1.94871	-1.29189	1.12106
243-F-1-33L-2	22.4083	-1.04566	-0.86189	-1.82674	1.55698
240-F-1-13L-1	-0.110614	2.83427	2.74388	1.40688	0.687608
767-E-1-67s-1	-1.75679	1.67509	-2.70479	-2.58966	-0.240373
754-A-3-37s-1	-0.979504	2.69508	-1.27045	0.74944	2.70307
74-C-1-94L-2	-0.277082	1.49736	0.807022	-1.39851	-1.64458
72-C-1-67s-1	-0.829593	-6.65544	-1.56547	3.59828	-0.884441
709-A-2-49L-5	-1.72858	0.921048	-2.11724	-1.3959	-0.488937
703-E-1-66s-1	-1.11253	2.27451	0.487861	2.43216	3.82303
6-C-1-49-1	-1.23818	1.59928	-3.61349	-2.79625	-0.12311
699-A-2-49L-2	-0.10158	-6.96636	-1.48842	3.55203	-0.74828
698-L-3-11-2	3.50114	1.99659	2.75081	0.223825	1.48085
692-L-3-24-3	-0.530231	0.246042	-0.960024	0.402977	-1.86658
155-A-2-47s-3	-1.89825	2.19101	-1.94852	-1.29164	1.12134
690-L-3-22-2	-1.26586	1.67022	-3.13751	-2.10078	0.67082
684-L-3-7-1	-1.63386	1.43663	-3.7057	-3.37956	-0.732115
683-L-3-24-1	-1.61873	1.24465	-3.7401	-3.6039	-0.195125
680-L-3-13-2	-1.5255	1.35342	-3.81881	-3.23906	-0.745075
676-L-3-13-1	-1.12435	1.59846	-4.48954	-3.19292	-0.503731
672-L-3-11-1	0.767746	1.91636	2.51654	-0.425508	-1.83202
670-L-3-15-2	22.4054	-1.04362	-0.851518	-1.83014	1.55074
669-L-3-21-3	-1.95675	0.31446	-2.79343	-3.00647	-0.710891
666-L-3-21-1	0.980428	2.36794	2.77311	0.992726	1.891
665-G-2-9-2	-1.95688	0.314481	-2.79355	-3.0066	-0.711017
154-A-2-47L-2	-1.89825	2.19114	-1.9486	-1.29174	1.12116
110-C-1-76s-2	-1.11598	2.2748	0.486692	2.43237	3.82151
104-D-2-32L-1	0.478028	-2.36321	-2.90977	0.720246	-1.56058
CM3262	22.388	-1.05466	-0.850736	-1.8341	1.55754
CM2733	22.4503	-1.0596	-0.861289	-1.83215	1.57165
CM2730	22.4145	-1.07069	-0.843442	-1.83956	1.57339
CM7560	22.3979	-1.05799	-0.849952	-1.8322	1.55934
CM3249	22.4268	-1.0447	-0.857432	-1.82869	1.56381
CM3720	22.4319	-1.05796	-0.854198	-1.84035	1.56555
CM4602	22.4117	-1.04354	-0.858697	-1.82762	1.56527
CM3249b	22.426	-1.04458	-0.857616	-1.82856	1.56352
CM2495	22.3979	-1.05799	-0.849952	-1.8322	1.55934
akuBKU80	-1.40584	3.09813	0.83581	2.42924	3.91737
CM7570	22.4508	-1.05956	-0.861686	-1.83213	1.57135
CEA10	-1.40559	3.09824	0.835698	2.42901	3.9168
ATCC46645	-0.325205	-6.60026	-1.45851	3.48231	-0.803801
CM6458	-0.454286	2.20764	-0.496023	-0.627531	-0.752384
CM6126	-1.73557	1.41952	-2.43111	-2.47141	0.137609
CM7555	0.81611	1.75322	4.86185	-0.354996	-1.75459
CM7510	-1.27135	2.03854	1.18817	1.96014	1.102
TP12	4.4604	1.66226	1.02501	-0.116032	-1.52287
CM7632	4.39968	1.87346	1.14922	-0.205678	-2.0557
CM237	-1.6161	1.28218	-1.70885	-2.64135	-0.295454
ATCC204305	0.0176491	3.34235	3.28161	1.22656	-2.41755
CM5419	0.610046	-4.6422	-0.691107	2.57396	-1.04076
CM3248	-1.82974	2.73198	0.60574	2.24898	4.28346
TP32	21.2574	-0.90077	-0.644606	-1.78627	1.30612
CM2141	0.521753	-4.55596	-0.683913	2.60512	-1.01255
CM4946	22.4257	-1.0505	-0.857337	-1.82933	1.55803
CM5757	-0.68775	3.23623	2.40819	1.80266	0.21363
V130-15	-1.51827	1.74517	-2.09789	-1.81777	-0.612142

## Sheet: Figure 2b
FID	PC1	PC2	PC3	PC4	PC5	PC6	PC7	PC8	PC9	PC10	PC11	PC12	PC13	PC14	PC15	PC16	PC17	PC18	PC19	PC20
Af293	0.009664	0.0246038	0.0174506	0.00162498	-0.0341412	-0.00364506	0.0464116	-0.0165411	-0.0692168	-0.0648845	0.074845	-0.00634384	-0.0528823	-0.161853	0.0145406	0.0312164	0.0195163	-0.0573244	0.145367	0.0105376
08-12-12-13	-0.0779782	-0.00185157	-0.0129825	0.0175748	0.00114931	0.0134619	-0.00268925	0.00302913	0.00555293	0.0149286	0.00800222	-0.0342939	0.0114636	-0.0105781	0.0304694	0.00817841	-0.0223502	0.0414371	-0.0092045	-0.00774137
08-19-02-10	-0.0641675	-9.37064e-05	-0.0130587	-0.00647073	0.00965696	0.00223621	0.0161461	0.0053111	0.0335503	-0.0987907	-0.0984592	-0.0145151	0.0307232	-0.0481984	-0.021726	0.000243292	0.0242359	0.0431085	0.0274405	0.0220219
08-19-02-30	0.0211827	0.0502859	0.0303062	0.00700371	0.0277082	-0.00887371	-0.168858	0.0104465	0.0405449	0.0163955	-0.0287596	0.00742568	0.0267938	-0.0173393	-0.00640692	0.00180994	0.0293467	0.0221152	0.0701957	-0.0473659
08-19-02-46	-0.0667794	-0.00168611	-0.012605	-0.00119781	0.00720233	-0.00689112	0.0113213	-0.00366901	0.0474663	-0.0854105	-0.0650156	0.00882135	0.0526265	-0.0279783	-0.00260081	-8.58658e-06	0.00396858	0.0462112	0.0159044	0.0113531
08-19-02-61	-0.0663281	-0.00125813	-0.0132444	-0.00012625	0.00799052	-0.00509818	0.0128958	0.00199395	0.046066	-0.0909859	-0.0675438	0.00455277	0.0412089	-0.0307917	0.00400478	0.000131611	-0.0022307	0.0420404	0.0108014	0.00913487
08-31-08-91	-0.0719906	-0.00225348	-0.0107943	0.0182791	-0.00363953	0.0110337	-0.00286111	0.00597397	-0.00877133	0.0113792	0.00929774	-0.0140776	0.0235981	-0.0143742	0.0731779	0.0530038	-0.0404121	0.062752	0.00601048	0.0354296
08-36-03-25	-0.0783263	-0.00237543	-0.0136501	0.0185762	0.000179557	0.016459	-0.00506932	0.00307988	-0.00085423	0.0164835	0.0117027	-0.0282376	0.00773698	-0.00555553	0.025684	0.0170917	-0.0216903	0.0363151	-0.00278589	0.000133228
10-01-02-27	-0.0593145	0.00533449	-0.020559	0.0125153	0.00186469	0.0234891	-0.0055975	-0.00855117	-0.0092183	0.0204621	0.0256136	0.0269007	-0.0202836	0.0267562	-0.00688344	-0.0127042	-0.0191078	0.0237347	-0.0032885	-0.0121544
3-1-A	-0.0707616	-0.000764175	-0.016968	0.0155817	-0.00443636	0.0146397	-0.00505419	-0.00278333	0.00968095	-0.0117822	-0.000998013	0.0130264	0.0162809	0.0114986	0.0157474	0.0112876	-0.00454084	0.0594193	0.0169525	0.0165876
3-1-B	-0.0716462	0.00044188	-0.0194261	0.0159886	0.00702614	0.033567	-0.0142115	0.00552723	-0.0223081	0.0570703	0.0162834	-0.102231	-0.0384243	0.000377872	0.0619466	0.0408994	-0.0338396	0.0342269	0.012194	0.00245832
3-1-C	-0.0716462	0.00044188	-0.0194261	0.0159886	0.00702614	0.033567	-0.0142115	0.00552723	-0.0223081	0.0570703	0.0162834	-0.102231	-0.0384243	0.000377872	0.0619466	0.0408994	-0.0338396	0.0342269	0.012194	0.00245832
3-1-D	-0.0612193	0.00278281	-0.0178944	0.0136673	5.60702e-05	0.0163731	0.00078243	-0.0132973	0.0250568	-0.00226939	0.0164365	0.00260713	0.0155883	0.0092769	0.0137593	0.011845	-0.014698	0.068199	0.000535115	-0.000464991
3-1-E	-0.0526293	-0.00124703	-0.0112506	-0.000242142	0.00192947	0.00502729	0.00472298	0.00259076	0.00850923	-0.0329114	-0.0279976	0.00926357	0.0364281	-0.00558277	0.00324469	-0.023649	-0.0075224	0.0173187	-0.01367	-0.00749731
3-1-F	-0.0591033	-0.000552119	-0.0190069	0.0177277	0.0092006	0.0140853	-0.0077413	0.0119237	-0.00409418	0.029558	0.00146875	-0.0636977	-0.00750404	-0.00279517	0.072553	0.0368932	-0.0367218	0.0654511	0.0308387	0.0169814
3-1-G	-0.0700801	0.0010013	-0.0167434	0.0143347	-0.000235803	0.0132341	-0.00186882	-0.00976214	0.0180473	-0.00209179	0.0165772	-0.00894277	0.0174673	6.20631e-05	0.048172	0.0255698	-0.0349042	0.0820084	0.0171873	0.0274925
3-1-H	0.0211769	0.050311	0.0303037	0.00699188	0.0277721	-0.0088749	-0.168916	0.0104376	0.0404883	0.0162898	-0.0287094	0.00758593	0.026793	-0.0173508	-0.00630943	0.00180494	0.0295914	0.0222589	0.0703331	-0.0474175
IFM51747	-0.0608231	0.00100134	-0.0136529	0.012842	0.00710331	-0.0167186	0.0126325	-0.0120286	0.0520226	-0.0393725	0.0120531	0.00554372	0.0684914	-0.0210302	0.0684812	0.0346892	-0.0419025	0.0659747	-0.00138446	0.0149132
IFM57543-2	0.0224864	-0.0272871	0.00135969	0.0115121	0.0240073	0.00737536	-4.81973e-05	-0.00594328	-0.0117858	-0.0108619	0.0143367	-0.00940635	-0.0180749	-0.0163999	0.0153607	-0.0215547	0.00827	0.00744192	0.000771277	0.0405668
IFM59056	0.0219611	0.0242181	-0.0243508	0.0130055	0.00673794	-0.00635244	0.00502469	0.00892231	-0.00364072	-0.0115146	0.00710608	-0.0021722	0.00552805	0.0248169	0.00490327	-0.00151401	0.0070076	-0.000539406	-0.00427305	-0.018572
IFM59350	0.0253127	0.0116753	-0.0251705	0.0243597	0.066306	-0.015373	0.00277694	0.00506432	-0.00311459	-0.00485322	0.00876748	-0.00153625	-0.00868731	0.0083703	0.0104631	-0.0136769	0.0236751	-0.00618586	0.00972459	-0.00329094
IFM59352	0.025316	0.0116799	-0.0251696	0.0243583	0.066296	-0.0153717	0.00275105	0.0050717	-0.00310128	-0.00484588	0.00874883	-0.00156069	-0.00868851	0.00839069	0.0104897	-0.0136593	0.0236632	-0.00618456	0.00974604	-0.00331251
IFM59357-2	0.0186843	0.0752673	0.0414553	-0.00933255	-0.0408951	0.00310061	-0.183368	0.00304949	0.0404415	0.00103828	-0.0265735	0.00938784	-0.0025732	-0.0349826	0.00219666	0.013244	-0.00251805	0.00525063	0.0138655	-0.0293792
IFM59360-1	0.0224413	-0.0200814	-0.00525062	0.00910945	0.0362388	0.00472477	-0.00215168	-0.0200466	-0.0143847	-0.00979753	-0.00200104	-0.00590861	0.00970692	0.0170995	0.0211685	-0.0118061	0.0111894	-0.00765719	-0.012026	-0.0164882
IFM59361-1	0.0208163	0.040475	-0.0229266	0.000535638	-0.0580862	0.00712004	0.0112479	0.000564508	-0.0108139	-0.0179741	-0.000607437	-0.0130134	-0.00325874	0.013181	-0.00151775	0.000326539	-0.0216537	0.00674827	-0.0412947	-0.0231892
IFM59363-1	0.0253388	0.0155715	-0.0284372	0.0257695	0.0697998	-0.0181121	0.0169765	0.00196145	-0.012321	-0.00773202	0.00552318	-0.0168166	-0.0268428	0.00461463	-0.01295	-0.0262041	0.0204019	0.0123876	-0.0188669	0.03034
IFM59365	0.0253325	0.0155284	-0.0284069	0.0257722	0.0697366	-0.0180628	0.0169981	0.00190198	-0.0123042	-0.00771873	0.00548891	-0.0168146	-0.0268185	0.00476032	-0.0130176	-0.0261673	0.020359	0.0123843	-0.018669	0.030245
IFM59634	0.0237822	0.0187949	-0.0276078	0.0245231	0.0516062	-0.0136877	0.0105733	0.00841475	-0.00774548	-0.00255306	-4.35012e-05	0.00783284	-0.013605	0.0014687	0.0168785	5.1716e-05	0.0108572	-0.000976464	-0.00692461	-0.0157294
IFM59635	0.0195852	0.0441693	-0.0243288	-0.000124629	-0.0715147	0.00995513	0.0163123	0.00565063	-0.0141463	-0.0275613	0.00061342	-0.0164897	-0.00517862	0.00674094	-0.00177434	-0.00253961	-0.0169542	0.0108002	-0.0657956	-0.0368404
IFM59984-1	0.0224864	-0.0272871	0.00135969	0.0115121	0.0240073	0.00737536	-4.81973e-05	-0.00594328	-0.0117858	-0.0108619	0.0143367	-0.00940635	-0.0180749	-0.0163999	0.0153607	-0.0215547	0.00827	0.00744192	0.000771277	0.0405668
IFM59988	0.0193651	0.0413141	-0.0229746	0.00110212	-0.0559092	0.00660658	0.00196776	-0.00142313	-0.00799166	-0.0255427	-0.00169691	-0.00839176	-0.0200963	0.00887885	0.0130576	-0.00893079	-0.00997373	-0.00492427	-0.0409865	-0.0200225
IFM60236-1	0.0253388	0.0155715	-0.0284372	0.0257695	0.0697998	-0.0181121	0.0169765	0.00196145	-0.012321	-0.00773202	0.00552318	-0.0168166	-0.0268428	0.00461463	-0.01295	-0.0262041	0.0204019	0.0123876	-0.0188669	0.03034
IFM60237	0.0208178	0.0404846	-0.0229258	0.000523381	-0.0580917	0.00711875	0.0112302	0.000565775	-0.0108156	-0.0179639	-0.000596169	-0.0129787	-0.00326017	0.0131712	-0.00151953	0.000345943	-0.0216414	0.00675936	-0.0412689	-0.0231836
IFM60514-1	0.0222388	-0.0188094	0.000570293	0.00821896	0.0129634	0.00704657	0.0137629	-0.0114399	-0.00402644	0.0296221	-0.0344603	0.00231461	0.0209424	-0.00591767	-0.0131345	0.0382365	0.121601	0.00773631	-0.0363969	-0.0209449
IFM60516	0.0193651	0.0413141	-0.0229746	0.00110212	-0.0559092	0.00660658	0.00196776	-0.00142313	-0.00799166	-0.0255427	-0.00169691	-0.00839176	-0.0200963	0.00887885	0.0130576	-0.00893079	-0.00997373	-0.00492427	-0.0409865	-0.0200225
IFM60814-1	0.0193531	0.0441105	-0.0223397	-0.00198079	-0.0700113	0.00943017	0.0156019	0.000456201	-0.0200217	-0.0343436	0.00176043	-0.0178747	-0.0214214	0.000664869	0.00608559	-0.00478888	-0.0303138	-0.00105782	-0.0693761	-0.0358347
IFM60991-1	0.0186826	0.0752569	0.0414583	-0.0093287	-0.0408716	0.00309228	-0.183339	0.00304821	0.0404288	0.0010198	-0.0265472	0.00938785	-0.0025739	-0.0349889	0.00219819	0.0132483	-0.00250519	0.00526594	0.0138356	-0.0293733
IFM61211	0.0186849	0.0752532	0.0414431	-0.00933297	-0.0408988	0.00309253	-0.183314	0.00304089	0.0404252	0.00103249	-0.0265405	0.00935	-0.00258827	-0.0349883	0.00220247	0.0132569	-0.00254867	0.00523739	0.0138236	-0.0293423
IFM61212	0.0186847	0.0752482	0.0414378	-0.00933175	-0.0409053	0.00309471	-0.183303	0.00304339	0.0404297	0.00104887	-0.0265482	0.00933764	-0.00258694	-0.0349775	0.00220059	0.0132608	-0.00256393	0.00522925	0.0138142	-0.0293568
IFM61407-1	0.0260776	0.0132012	-0.0278666	0.0257794	0.0731871	-0.0173273	0.0110693	0.00212261	-0.0103237	-0.00767404	0.00918042	-0.0167258	-0.010304	0.0119383	-0.0137639	-0.0149372	0.0259212	0.00721884	-0.00218713	0.0197511
IFM61409	0.0260764	0.0131977	-0.0278658	0.0257878	0.0731996	-0.017326	0.0110757	0.0021033	-0.0103234	-0.00768119	0.00917337	-0.0167257	-0.0103122	0.0119284	-0.0137395	-0.0149521	0.0259378	0.00720654	-0.00218789	0.0197543
IFM61410	0.0260764	0.0131977	-0.0278658	0.0257878	0.0731996	-0.017326	0.0110757	0.0021033	-0.0103234	-0.00768119	0.00917337	-0.0167257	-0.0103122	0.0119284	-0.0137395	-0.0149521	0.0259378	0.00720654	-0.00218789	0.0197543
IFM61461	0.0208031	0.00150218	-0.00655577	0.00110306	-0.0220159	0.0136033	0.00811255	0.00138406	-0.00697803	0.00250812	-0.0020151	-0.0190421	0.0224528	0.0115113	-0.0203707	-0.0131324	-0.0111413	0.00315238	-0.0140794	-0.0151165
IFM61469	0.0208031	0.00150218	-0.00655577	0.00110306	-0.0220159	0.0136033	0.00811255	0.00138406	-0.00697803	0.00250812	-0.0020151	-0.0190421	0.0224528	0.0115113	-0.0203707	-0.0131324	-0.0111413	0.00315238	-0.0140794	-0.0151165
IFM61578-1	0.0243086	0.0143194	-0.0242011	0.0187734	0.0480405	-0.00960013	0.0101571	-0.00129853	-0.0110461	-0.0168058	0.00282396	-0.0144804	-0.0200128	0.024016	0.00629724	-0.0127991	0.0214923	0.00140647	-0.0177771	0.0229832
IFM61610	0.0199003	-0.00977214	-0.00649675	0.00522247	-0.00347508	0.00976442	0.00703993	-0.00107867	-0.0021904	0.00334456	-0.0138093	-0.0165783	0.0234759	0.00390233	-0.0260508	0.0210171	0.00303439	-0.000404316	-0.0159132	-0.0263281
IFM61961	0.0244825	0.0153586	-0.0271878	0.0231493	0.0619797	-0.016093	0.00758381	0.00433603	-0.00846746	-0.00687416	0.0122031	0.00208575	-0.00872957	0.0103749	0.0128356	-0.00451541	0.0230472	-0.00182858	-0.00124638	-0.00663061
IFM62103	0.0189193	-0.0279463	0.000427494	0.00658342	0.024989	0.00725731	0.00236054	-0.0265358	-0.00982231	-0.0121939	-0.000737878	-0.0158067	0.0135535	0.00597256	0.0106897	0.0280278	0.000862023	-0.00108437	-0.0227949	0.00247428
IFM62105-1	0.0189193	-0.0279463	0.000427494	0.00658342	0.024989	0.00725731	0.00236054	-0.0265358	-0.00982231	-0.0121939	-0.000737878	-0.0158067	0.0135535	0.00597256	0.0106897	0.0280278	0.000862023	-0.00108437	-0.0227949	0.00247428
IFM62313	0.0244825	0.0153586	-0.0271878	0.0231493	0.0619797	-0.016093	0.00758381	0.00433603	-0.00846746	-0.00687416	0.0122031	0.00208575	-0.00872957	0.0103749	0.0128356	-0.00451541	0.0230472	-0.00182858	-0.00124638	-0.00663061
IFM62816	-0.0625502	0.000827148	-0.00573471	0.0171221	-0.00469786	0.0142359	0.0086043	-0.00123872	-0.0155969	-0.0592257	-0.0054366	0.110445	0.0339114	-0.00341999	-0.0184064	0.00471754	-0.000510947	-0.023151	-0.0128403	0.0385171
IFM62821	0.0197765	0.0446699	-0.0236619	-0.00137594	-0.073673	0.00885923	0.0148497	0.00744082	-0.0148234	-0.0258326	0.00072915	-0.0171621	-0.00590138	0.0132469	-0.00449141	0.00154922	-0.0249186	0.00648998	-0.0608	-0.0314072
IFM63240	0.0193531	0.0441105	-0.0223397	-0.00198079	-0.0700113	0.00943017	0.0156019	0.000456201	-0.0200217	-0.0343436	0.00176043	-0.0178747	-0.0214214	0.000664869	0.00608559	-0.00478888	-0.0303138	-0.00105782	-0.0693761	-0.0358347
IFM63312	0.0190355	-0.0593765	0.0196042	-0.0041447	-0.00471376	0.031755	-0.0140464	-0.0596197	-0.0147344	-0.00684639	-0.0192575	-0.00994053	-0.0045836	-0.0053668	0.0122589	0.0154675	0.00690153	-0.00832827	-0.029869	0.0134174
IFM63333	0.0198482	0.0113533	-0.0119178	0.00175516	-0.0395588	0.014829	0.00831476	-0.0106071	-0.00151572	-0.00842959	-0.00276981	-0.0102428	-0.00680536	0.0206892	-0.0118591	0.0194707	-0.00711793	0.00129694	-0.0053498	-0.0256729
IFM63345	0.0197712	0.0446666	-0.0236666	-0.00137114	-0.0736652	0.00884717	0.0148863	0.00743866	-0.0147741	-0.025863	0.000749692	-0.0170986	-0.00591366	0.0132947	-0.0045304	0.00160123	-0.0249084	0.00642326	-0.060787	-0.0313984
IFM63352	0.0199447	0.0125014	-0.0199635	0.0140071	0.0152652	-0.0038376	0.0402996	-0.000691985	0.0735371	0.12753	-0.0597059	0.0614735	-0.0269209	-0.150461	-0.00222974	-0.00149727	-0.0473822	0.00284256	-0.0674579	0.00787034
IFM63404	0.0197696	0.0459094	-0.0241425	-0.0015708	-0.0755896	0.00885141	0.0146011	0.00347477	-0.00663564	-0.015336	-0.00436946	-0.0159943	-0.0025982	0.0177928	-0.00113168	-0.00329697	-0.0215883	0.00604941	-0.0439863	-0.02054
IFM63406	0.0215752	-0.0305191	0.00500742	0.00633389	-0.0140292	0.0291895	-0.00257036	-0.0756206	-0.0154547	-0.00531688	-0.0304598	-0.0146356	-0.00659212	0.0157621	-0.0396938	0.0146358	-0.0535109	0.0116628	0.0431545	-0.0282148
IFM63408	0.0215752	-0.0305191	0.00500742	0.00633389	-0.0140292	0.0291895	-0.00257036	-0.0756206	-0.0154547	-0.00531688	-0.0304598	-0.0146356	-0.00659212	0.0157621	-0.0396938	0.0146358	-0.0535109	0.0116628	0.0431545	-0.0282148
IFM63409	0.025316	0.0116799	-0.0251696	0.0243583	0.066296	-0.0153717	0.00275105	0.0050717	-0.00310128	-0.00484588	0.00874883	-0.00156069	-0.00868851	0.00839069	0.0104897	-0.0136593	0.0236632	-0.00618456	0.00974604	-0.00331251
IFM63496	0.0220742	0.0202603	-0.0230834	0.0125368	0.0117685	-0.00393728	0.0173366	-0.0138159	-0.014787	-0.0113889	0.00292228	-0.0215063	-0.0217987	0.00693269	-0.0100543	-0.0155242	-0.00714688	0.0107165	-0.0277167	0.0181974
IFM63501	0.0218778	-0.00291561	-0.0156265	0.0139684	0.0508527	-0.0070599	0.0123905	-0.00646185	-0.012229	-0.00683737	0.000960904	-0.021189	-0.000267563	0.0151167	-0.00942745	0.00744456	0.000217324	0.00917897	-0.00266204	0.0249053
IFM63502	0.022076	0.0202593	-0.0230808	0.0125344	0.0117677	-0.00393601	0.0173363	-0.0138107	-0.0147774	-0.0113741	0.00291148	-0.0215283	-0.0217947	0.00693626	-0.0100397	-0.0155055	-0.00715821	0.0107247	-0.0277076	0.0181778
IFM63530	0.0218778	-0.00291561	-0.0156265	0.0139684	0.0508527	-0.0070599	0.0123905	-0.00646185	-0.012229	-0.00683737	0.000960904	-0.021189	-0.000267563	0.0151167	-0.00942745	0.00744456	0.000217324	0.00917897	-0.00266204	0.0249053
IFM63531	0.0165512	0.00996943	-0.0251381	0.0191693	0.0637777	-0.0227556	0.00747541	0.000838841	-0.00939235	-0.015598	0.00694467	-0.00668869	-0.0103556	0.0178563	0.00294072	-0.0109643	0.00854458	0.00785799	0.0068777	0.0128463
IFM63537-2	0.0193531	0.0441105	-0.0223397	-0.00198079	-0.0700113	0.00943017	0.0156019	0.000456201	-0.0200217	-0.0343436	0.00176043	-0.0178747	-0.0214214	0.000664869	0.00608559	-0.00478888	-0.0303138	-0.00105782	-0.0693761	-0.0358347
IFM63559-1	0.0223476	0.0134126	-0.0244873	0.0222676	0.0583695	-0.017623	0.0123667	0.00282557	-0.00881055	-0.0126685	0.00644728	-0.0167918	-0.0200113	0.0162955	0.00387294	-0.0147198	0.014145	0.00115654	-0.00501702	0.012462
IFM63560-1	0.0223476	0.0134126	-0.0244873	0.0222676	0.0583695	-0.017623	0.0123667	0.00282557	-0.00881055	-0.0126685	0.00644728	-0.0167918	-0.0200113	0.0162955	0.00387294	-0.0147198	0.014145	0.00115654	-0.00501702	0.012462
IFM63599	0.019038	-0.0593795	0.0196029	-0.00414218	-0.00471119	0.0317613	-0.0140414	-0.0596237	-0.0147239	-0.00683986	-0.0192524	-0.00994	-0.00458501	-0.00537107	0.0122508	0.0154515	0.00689451	-0.00831145	-0.0298574	0.013412
IFM63648	0.0199447	0.0125014	-0.0199635	0.0140071	0.0152652	-0.0038376	0.0402996	-0.000691985	0.0735371	0.12753	-0.0597059	0.0614735	-0.0269209	-0.150461	-0.00222974	-0.00149727	-0.0473822	0.00284256	-0.0674579	0.00787034
IFM63655	0.0199893	0.0268939	-0.0196521	0.012095	0.00496842	-0.00500432	0.015852	0.0101941	-0.0044108	-0.000679821	0.000671495	0.00168232	0.000761656	0.0363691	0.00572603	0.0110899	0.000430375	0.00391509	0.00195165	-0.00913987
IFM63660	0.0199879	0.0268884	-0.0196504	0.012094	0.00497761	-0.00500437	0.0158776	0.0101919	-0.00441447	-0.000672347	0.000679351	0.00168477	0.000766843	0.0363522	0.00571406	0.0110911	0.000430884	0.00392198	0.00193936	-0.00913789
IFM63666	0.0242551	0.0131872	-0.0240492	0.021307	0.0596886	-0.0148634	0.0136904	-0.00132463	-0.0139046	-0.0167849	0.00532293	-0.0190653	-0.0211446	0.0258544	0.00719893	-0.0127787	0.0253418	0.00438422	-0.0154829	0.0318107
IFM63703	0.025151	0.00860551	-0.0239023	0.0223696	0.0612634	-0.0106041	0.0101187	0.00277916	-0.00789721	-0.00435157	0.00409848	-0.0111312	-0.0146657	0.00860611	-0.0158887	-0.00801963	0.0212461	0.0135145	-0.00893099	0.0275336
IFM63714-1	0.0193531	0.0441105	-0.0223397	-0.00198079	-0.0700113	0.00943017	0.0156019	0.000456201	-0.0200217	-0.0343436	0.00176043	-0.0178747	-0.0214214	0.000664869	0.00608559	-0.00478888	-0.0303138	-0.00105782	-0.0693761	-0.0358347
IFM63723	0.0193467	0.0444191	-0.0240388	0.000107765	-0.0719099	0.00912287	0.0156652	0.00422451	-0.010883	-0.0223097	-0.00475897	-0.0128263	-0.00702192	0.00686451	0.00138725	-0.00351768	-0.0145499	0.0113068	-0.0617745	-0.0339633
IFM63768	0.0242551	0.0131872	-0.0240492	0.021307	0.0596886	-0.0148634	0.0136904	-0.00132463	-0.0139046	-0.0167849	0.00532293	-0.0190653	-0.0211446	0.0258544	0.00719893	-0.0127787	0.0253418	0.00438422	-0.0154829	0.0318107
IFM63772	0.0242539	0.0131844	-0.0240463	0.0213046	0.0596971	-0.0148657	0.0136707	-0.00132324	-0.0139094	-0.0167968	0.00533496	-0.0190592	-0.0211692	0.0258253	0.00722336	-0.0127755	0.0253817	0.00441355	-0.0155308	0.0317883
IFM63805	0.0199199	0.0465187	-0.0171313	-0.00589004	-0.0626075	0.00655369	-0.0170758	0.000594437	-0.0062757	-0.0155452	0.0139318	-0.000740323	0.00725672	-0.00413046	0.00127601	0.000249156	0.00065591	0.0343513	-0.0580846	-0.0220359
IFM63849	0.0193486	0.0444181	-0.0240362	0.000105324	-0.0719107	0.00912414	0.0156649	0.00422972	-0.0108734	-0.0222948	-0.00476977	-0.0128483	-0.00701794	0.00686809	0.00140185	-0.0034989	-0.0145612	0.011315	-0.0617654	-0.0339829
IFM63850	0.0193486	0.0444181	-0.0240362	0.000105324	-0.0719107	0.00912414	0.0156649	0.00422972	-0.0108734	-0.0222948	-0.00476977	-0.0128483	-0.00701794	0.00686809	0.00140185	-0.0034989	-0.0145612	0.011315	-0.0617654	-0.0339829
IFM63854	0.025151	0.00860551	-0.0239023	0.0223696	0.0612634	-0.0106041	0.0101187	0.00277916	-0.00789721	-0.00435157	0.00409848	-0.0111312	-0.0146657	0.00860611	-0.0158887	-0.00801963	0.0212461	0.0135145	-0.00893099	0.0275336
IFM64159-1	0.0225198	0.0137577	-0.0249955	0.0219322	0.0554287	-0.0161504	0.00571275	0.00660995	-0.00959406	-0.00838096	0.0102319	-0.0100674	-0.010341	0.00927479	-0.00843215	-0.0173681	0.00375949	0.00211023	-0.00899287	-0.00292384
IFM64160-1	0.0225214	0.0137622	-0.0249862	0.021934	0.0554354	-0.01615	0.00567626	0.00661792	-0.00959083	-0.00837585	0.0102094	-0.0100226	-0.0103424	0.0092968	-0.00841543	-0.0173646	0.00378976	0.00212087	-0.00895929	-0.00294889
IFM64173	0.0193531	0.0441105	-0.0223397	-0.00198079	-0.0700113	0.00943017	0.0156019	0.000456201	-0.0200217	-0.0343436	0.00176043	-0.0178747	-0.0214214	0.000664869	0.00608559	-0.00478888	-0.0303138	-0.00105782	-0.0693761	-0.0358347
IFM64184	0.0227674	0.00915722	-0.024628	0.0166606	0.0485171	-0.00918067	0.011642	-0.00669657	-0.00301118	0.00875626	5.87432e-05	-0.00729941	0.0101588	-0.0085329	-0.0216317	0.00459204	-0.0381671	-0.00496674	-0.00115025	-0.00197193
IFM64258	0.0199199	0.0465187	-0.0171313	-0.00589004	-0.0626075	0.00655369	-0.0170758	0.000594437	-0.0062757	-0.0155452	0.0139318	-0.000740323	0.00725672	-0.00413046	0.00127601	0.000249156	0.00065591	0.0343513	-0.0580846	-0.0220359
IFM64259-1	0.0199186	0.0465143	-0.0171297	-0.00589138	-0.0625961	0.0065509	-0.0170693	0.000594288	-0.00627554	-0.0155395	0.0139371	-0.000736774	0.00725833	-0.00410846	0.00128019	0.000241922	0.000691496	0.0343772	-0.0581351	-0.0220668
IFM64302	0.0213502	0.0119809	-0.02492	0.0261043	0.0598518	-0.0158782	0.0130414	0.0048314	0.00125444	-0.0023532	0.00981482	-0.0150688	-0.00553308	0.00323692	-0.0038901	-0.0256409	-0.00210475	0.0091911	-0.00259684	0.0123707
IFM64312	0.0199447	0.0125014	-0.0199635	0.0140071	0.0152652	-0.0038376	0.0402996	-0.000691985	0.0735371	0.12753	-0.0597059	0.0614735	-0.0269209	-0.150461	-0.00222974	-0.00149727	-0.0473822	0.00284256	-0.0674579	0.00787034
IFM64313	0.0199447	0.0125014	-0.0199635	0.0140071	0.0152652	-0.0038376	0.0402996	-0.000691985	0.0735371	0.12753	-0.0597059	0.0614735	-0.0269209	-0.150461	-0.00222974	-0.00149727	-0.0473822	0.00284256	-0.0674579	0.00787034
IFM64464	0.00863352	0.0126005	-0.00109251	0.00450363	-0.0299674	0.000455524	0.0231399	-0.014889	-0.0397642	-0.0578616	0.0295913	0.00725106	-0.0341823	-0.0454522	0.0322566	0.0170038	0.0103574	-0.063702	0.0444711	0.00257692
IFM64465	0.00863536	0.0125995	-0.00108992	0.00450119	-0.0299683	0.000456796	0.0231396	-0.0148838	-0.0397546	-0.0578468	0.0295805	0.00722907	-0.0341783	-0.0454486	0.0322712	0.0170226	0.010346	-0.0636938	0.0444802	0.00255733
IFM64471	0.0199447	0.0125014	-0.0199635	0.0140071	0.0152652	-0.0038376	0.0402996	-0.000691985	0.0735371	0.12753	-0.0597059	0.0614735	-0.0269209	-0.150461	-0.00222974	-0.00149727	-0.0473822	0.00284256	-0.0674579	0.00787034
IFM64515	0.00863629	0.0126015	-0.00109072	0.00450012	-0.0299648	0.000468246	0.0231349	-0.0148744	-0.0398037	-0.0578729	0.0295661	0.00728653	-0.0342088	-0.045415	0.0321831	0.016957	0.0103854	-0.0637185	0.0444515	0.00257377
IFM64518	0.0199447	0.0125014	-0.0199635	0.0140071	0.0152652	-0.0038376	0.0402996	-0.000691985	0.0735371	0.12753	-0.0597059	0.0614735	-0.0269209	-0.150461	-0.00222974	-0.00149727	-0.0473822	0.00284256	-0.0674579	0.00787034
IFM64792	0.0224605	-0.0386292	0.00580211	0.00280294	0.0125421	0.019672	-0.00952454	-0.015008	-0.00395198	-0.00772669	0.00838448	-0.00914192	0.00796995	0.00808833	-0.00775303	0.0256515	-0.0443459	-0.00586	-0.0138543	0.0525188
IFM64793	0.0224618	-0.0386368	0.00580499	0.00280084	0.0125384	0.0196837	-0.00953111	-0.0149693	-0.00393661	-0.00773763	0.00842077	-0.00913829	0.00798085	0.00809777	-0.00776381	0.0256648	-0.0443573	-0.00584627	-0.01386	0.0525325
IFM64794	0.0200369	0.00753776	-0.0176784	0.00993622	0.021007	-0.00444297	0.0111913	-0.0163841	-0.0104961	-0.00222008	0.00137487	-0.0219239	0.0190732	0.00887547	-0.025233	0.0152297	-0.0436846	-0.00430689	0.00791035	0.000201397
IFM64796	0.0190404	-0.0593753	0.0195983	-0.00413789	-0.00470982	0.0317626	-0.0140435	-0.0596333	-0.0147201	-0.00683539	-0.0192642	-0.00992969	-0.00458316	-0.00535821	0.0122672	0.0154531	0.00690487	-0.00832057	-0.0298634	0.0133858
IFM65011	0.00863333	0.0126022	-0.00109417	0.00450547	-0.0299596	0.00045565	0.0231348	-0.0148838	-0.0397691	-0.0578768	0.0295985	0.00726404	-0.0341898	-0.0454492	0.0322581	0.0170107	0.0103616	-0.06371	0.0444629	0.00254143
IFM65468	0.020814	0.0404827	-0.0229228	0.000528206	-0.0580819	0.00711066	0.011223	0.000566168	-0.01083	-0.0179869	-0.000602515	-0.0129873	-0.00325967	0.0131818	-0.00150548	0.000345239	-0.0216234	0.00675299	-0.0412936	-0.0231915
IFM65494	0.0215772	-0.0305134	0.0050024	0.00633789	-0.0140261	0.0291875	-0.00257744	-0.0756235	-0.0154596	-0.0053234	-0.0304528	-0.0146423	-0.00659022	0.0157502	-0.0396924	0.014623	-0.0535344	0.0116656	0.0431376	-0.0282182
IFM60759	0.0248766	0.0156718	-0.0262177	0.0243018	0.0601456	-0.0159441	0.0112211	0.00762731	-0.00825123	-0.00810077	0.0125853	5.54786e-05	-0.00043779	0.0101737	0.012227	-0.00453652	0.0105549	-0.00508378	-0.00222739	-0.00805356
IFM62055	0.0227573	0.0191275	-0.0241463	0.0172511	0.031656	-0.00990231	0.0138504	0.000207153	-0.0148548	-0.00598789	0.00972117	-0.0220984	-0.0110557	0.00426612	-0.00386587	-0.0179729	-0.00100327	0.0080787	-0.0121626	0.00610682
IFM62345	0.018861	0.0345761	-0.0211138	0.00442678	-0.0457556	0.00562136	0.014274	-0.00260212	-0.0207366	-0.0368629	0.00300769	-0.0224311	-0.00414445	0.016772	-0.00767516	-0.00953566	-0.013555	0.0092975	-0.0343829	-0.026988
IFM62370	0.0222594	0.0281142	-0.0220525	0.00631572	-0.0124131	0.000753143	0.0184037	0.00771922	0.0106245	0.00329193	-0.0136066	-0.00349126	-0.00571994	0.0070702	0.0110638	-0.00401313	0.00509497	-0.00411211	-0.0184525	-0.0131416
IFM62628	0.00782906	0.0244293	0.0306741	0.000375308	-0.0284655	0.00263247	0.0469531	-0.0213747	-0.0720114	-0.0653097	0.0773714	-0.00970548	-0.059986	-0.177115	0.00563392	0.0208155	0.0236758	-0.0659709	0.137456	0.0302932
IFM63893	0.0248057	0.0152795	-0.0273642	0.0239443	0.0646428	-0.0167355	0.0130596	0.00866409	-0.00279049	0.00347876	0.00526266	0.00726294	-0.0021087	-0.00514775	0.00852308	0.0035802	0.00124847	-0.00753751	-0.00843144	-0.0111084
IFM63915	-0.0341944	-0.00989117	0.0191383	0.0191763	-0.00881378	-0.0267849	0.0284782	-0.0354048	-0.00534946	-0.0280031	0.0259941	0.049662	-0.0259355	-0.017992	-0.0885092	-0.000305846	-0.0315113	-0.0467467	-0.0306479	-0.0778433
IFM63953	0.021844	0.011392	-0.0238792	0.0222353	0.0609668	-0.0165458	-0.00151673	0.00470652	-0.000422298	-0.000519729	0.0107789	-0.00918072	0.00237436	0.0144218	0.00585666	-0.0163197	0.0218028	0.0125351	0.0103937	-0.01335
Afs35	-0.0776455	-0.00227338	-0.01801	0.0183601	0.00027213	0.0382045	-0.0169165	0.00937332	-0.0282263	0.0338646	0.0141168	0.00768337	-0.0166913	0.00484416	-0.0347944	-0.0198842	0.0226742	-0.0329381	-0.000751259	-0.0130499
C1	-0.0162219	0.0250962	0.00749636	-0.153585	0.036869	-0.00688008	0.0189977	-0.0161858	-0.00516022	0.0234637	0.0193114	0.00793436	0.00174171	0.013255	-0.00187299	0.00195858	-0.00384047	-0.00900829	0.00421457	0.00357599
C2	-0.0603922	-0.0016787	-0.0194523	0.0214212	0.00644152	0.0407376	-0.015676	0.0133638	-0.0339825	0.0527578	0.00447935	-0.0173458	-0.0570021	0.00152231	-0.0367028	-0.0172532	0.0218762	0.00480857	-2.70914e-05	-0.00312144
C3	-0.0162244	0.0251075	0.00751496	-0.153601	0.03688	-0.00687409	0.0190087	-0.0161875	-0.00514996	0.0234644	0.0193076	0.0079593	0.00177838	0.0132826	-0.00185745	0.00193937	-0.00381103	-0.00894676	0.004255	0.00361222
C4	-0.0811291	-0.00165806	-0.0197872	0.0183885	0.00348593	0.0522113	-0.0181773	0.0167513	-0.0520122	0.0660464	0.0106113	-0.0408954	-0.0436634	0.00140118	-0.0483522	-0.0410956	0.0228369	-0.0504409	-0.0133859	-0.0369827
C5	-0.0162226	0.0250852	0.00748928	-0.153571	0.03686	-0.00687573	0.0190528	-0.0161739	-0.00516095	0.0234734	0.0192889	0.0079065	0.00172982	0.0132781	-0.00187303	0.00196721	-0.00387566	-0.00904348	0.00419201	0.00356997
C6	-0.0784833	-0.0033599	-0.0201954	0.0171361	0.000232654	0.0304656	-0.0183846	0.00297422	-0.0134425	0.0520092	0.0185758	-0.0858944	-0.0152504	-0.00619286	0.0577761	0.0407284	-0.0164006	0.0381048	0.0237194	0.0162933
C7	-0.0820786	-0.000872935	-0.0195422	0.0173041	0.00565802	0.0569659	-0.0191165	0.0161923	-0.0429691	0.0752265	0.0134308	-0.0755673	-0.0473182	-0.00299456	-0.033152	-0.0284771	0.019882	-0.0425775	-0.0148737	-0.0416241
C8	-0.0162251	0.0250921	0.00749087	-0.153592	0.0368721	-0.0068765	0.0190339	-0.0161825	-0.00515965	0.0234534	0.0192958	0.00794372	0.00176024	0.0132659	-0.00186987	0.00196643	-0.0038446	-0.00897711	0.00419781	0.00358913
C10	-0.0679569	0.00221709	-0.0226628	0.0108374	0.00277038	0.0341018	-0.0148253	0.00909324	-0.0241871	0.0392044	0.00460756	-0.0198167	-0.0390523	0.0121009	-0.00430915	-0.00802174	-0.00910656	-0.0107573	0.00268974	-0.0155417
C11	-0.0772501	-0.00274542	-0.0161127	0.0209631	-0.000788975	0.0295866	-0.0119719	0.00879503	-0.0233912	0.0203591	0.0120916	0.0196073	0.000152298	0.00234195	-0.0381171	-0.0244106	0.0186383	-0.0183436	-0.00281216	-0.00169068
C12	-0.0398428	-0.0149927	-0.00463085	-0.0716648	0.0341871	0.00589879	0.0298144	0.0581128	0.0350199	-0.0921149	-0.157713	-0.0792988	-0.10214	-0.0106908	0.0384656	0.00731746	-0.0287424	-0.0440507	-0.016629	-0.0852304
C13	-0.0784723	-0.0027776	-0.0167072	0.0166455	0.000332848	0.0147381	-0.00658827	0.00164783	0.0132728	0.0191236	0.0188751	-0.0439617	0.00201391	-0.00707654	0.0238382	0.0104715	-0.0107781	0.0255694	-0.00839822	-0.015607
C14	-0.0593145	0.00533449	-0.020559	0.0125153	0.00186469	0.0234891	-0.0055975	-0.00855117	-0.0092183	0.0204621	0.0256136	0.0269007	-0.0202836	0.0267562	-0.00688344	-0.0127042	-0.0191078	0.0237347	-0.0032885	-0.0121544
C15	-0.0593145	0.00533449	-0.020559	0.0125153	0.00186469	0.0234891	-0.0055975	-0.00855117	-0.0092183	0.0204621	0.0256136	0.0269007	-0.0202836	0.0267562	-0.00688344	-0.0127042	-0.0191078	0.0237347	-0.0032885	-0.0121544
C16	-0.0162233	0.0250894	0.00749074	-0.153585	0.0368646	-0.00687724	0.0190073	-0.01617	-0.00515183	0.0234837	0.0193164	0.00792674	0.00172502	0.0132784	-0.00187873	0.00196647	-0.00383828	-0.00903194	0.00419474	0.00355749
C17	-0.0162219	0.0250934	0.00749106	-0.153602	0.0368836	-0.00688083	0.0189908	-0.0161844	-0.00514984	0.0234737	0.0192864	0.00796741	0.00177567	0.0132654	-0.00186242	0.0019631	-0.00383006	-0.00896015	0.00423041	0.00357607
C18	-0.0162228	0.0250922	0.00750033	-0.153555	0.0368667	-0.00687954	0.0189909	-0.0161696	-0.00515413	0.023477	0.0193637	0.00799056	0.001796	0.0133005	-0.0018605	0.00198927	-0.00382047	-0.00890702	0.0041413	0.00360011
C19	-0.0772501	-0.00274542	-0.0161127	0.0209631	-0.000788975	0.0295866	-0.0119719	0.00879503	-0.0233912	0.0203591	0.0120916	0.0196073	0.000152298	0.00234195	-0.0381171	-0.0244106	0.0186383	-0.0183436	-0.00281216	-0.00169068
C20	-0.0162248	0.0250935	0.00749023	-0.1536	0.0368676	-0.00687554	0.0190103	-0.0161896	-0.00514891	0.0234665	0.0193004	0.00793255	0.0017758	0.013257	-0.00187586	0.00195896	-0.00384797	-0.00897159	0.00419826	0.00358843
C21	-0.0162247	0.0250984	0.00749552	-0.153601	0.0368741	-0.00687771	0.0189988	-0.016192	-0.00515345	0.0234501	0.0193082	0.00794492	0.00177447	0.0132462	-0.00187397	0.00195504	-0.0038327	-0.00896345	0.00420762	0.00360289
C22	-0.0162244	0.0251031	0.00749795	-0.153606	0.0368811	-0.00688085	0.0189788	-0.0161944	-0.00515892	0.0234437	0.0193183	0.00797158	0.00177213	0.0132428	-0.00186984	0.0019578	-0.00380942	-0.00894192	0.00422037	0.00359514
C23	-0.0162251	0.0250921	0.00749087	-0.153592	0.0368721	-0.0068765	0.0190339	-0.0161825	-0.00515965	0.0234534	0.0192958	0.00794372	0.00176024	0.0132659	-0.00186987	0.00196643	-0.0038446	-0.00897711	0.00419781	0.00358913
C24	-0.0162243	0.0250816	0.00749526	-0.153546	0.0368474	-0.00690181	0.0190353	-0.016149	-0.00518624	0.0235047	0.0193246	0.00796385	0.00180524	0.0133167	-0.00184294	0.00195694	-0.00385687	-0.00894431	0.00415561	0.00366269
C25	-0.0820905	-0.000869556	-0.019517	0.0173217	0.00569253	0.0569908	-0.019112	0.0162225	-0.0430193	0.0752687	0.013476	-0.0754357	-0.0474026	-0.00288406	-0.0331315	-0.0284445	0.0198748	-0.0425564	-0.0150095	-0.0416615
C26	-0.0609448	-0.0137221	-0.0057616	0.0193712	-0.0177599	-0.0446773	-0.00371765	-0.0316688	0.0502426	0.0212392	0.0556245	-0.0425242	-0.045177	0.0245865	-0.0694952	0.0035939	0.063572	-0.0905639	-0.0183147	0.00867333
C27	-0.0779951	-0.00281528	-0.0178346	0.0185173	0.00196625	0.023271	-0.0140226	0.00502773	-0.0124126	0.0519535	0.019706	-0.0894938	0.00191402	-0.00683141	0.0759183	0.0455159	-0.0375675	0.0440216	0.0101675	-0.00254787
C28	-0.081148	-0.00167678	-0.0198068	0.0184064	0.00346616	0.0522015	-0.0181845	0.016728	-0.0520643	0.0660869	0.0106408	-0.0408653	-0.04353	0.00137254	-0.0483197	-0.0411855	0.0227124	-0.050409	-0.0133865	-0.0370671
C29	-0.0593145	0.00533449	-0.020559	0.0125153	0.00186469	0.0234891	-0.0055975	-0.00855117	-0.0092183	0.0204621	0.0256136	0.0269007	-0.0202836	0.0267562	-0.00688344	-0.0127042	-0.0191078	0.0237347	-0.0032885	-0.0121544
C30	-0.0784771	-0.0033374	-0.0201728	0.0171174	0.000217368	0.030459	-0.0183652	0.00297898	-0.0134035	0.0520304	0.0185502	-0.0858616	-0.0152274	-0.00622947	0.0577853	0.0407482	-0.0164218	0.0381516	0.0237752	0.0162814
C31	-0.0162225	0.0250853	0.00748186	-0.153555	0.036855	-0.00687783	0.019004	-0.0161693	-0.00514913	0.0234817	0.0193518	0.0079937	0.00179035	0.013303	-0.00186279	0.00199439	-0.00381721	-0.00894112	0.00418336	0.00363241
C32	-0.0162251	0.0250921	0.00749087	-0.153592	0.0368721	-0.0068765	0.0190339	-0.0161825	-0.00515965	0.0234534	0.0192958	0.00794372	0.00176024	0.0132659	-0.00186987	0.00196643	-0.0038446	-0.00897711	0.00419781	0.00358913
C33	-0.0162223	0.0250949	0.00749699	-0.153577	0.0368735	-0.00688104	0.0190213	-0.0161787	-0.00517095	0.0234506	0.0193067	0.00794553	0.00172615	0.0132638	-0.001867	0.00196605	-0.00383711	-0.0090138	0.00421412	0.00357669
C34	-0.00463661	-0.0517568	0.0165687	-0.00515578	-0.0338592	-0.118617	-0.0195191	-0.000104397	-0.101803	0.031554	-0.0558186	-0.00843435	0.00424541	-0.0109399	0.0655584	-0.0916841	0.010649	-0.0155563	0.00768736	0.0319205
C35	-0.0759243	-0.00183811	-0.0163559	0.02021	-0.00317308	0.0320002	-0.0128348	0.00816042	-0.0311564	0.0162291	0.00862317	0.0479958	0.00651327	0.011261	-0.0459952	-0.0338883	0.0281696	-0.0332137	-0.00126306	0.00608421
C36	-0.0759243	-0.00183811	-0.0163559	0.02021	-0.00317308	0.0320002	-0.0128348	0.00816042	-0.0311564	0.0162291	0.00862317	0.0479958	0.00651327	0.011261	-0.0459952	-0.0338883	0.0281696	-0.0332137	-0.00126306	0.00608421
C37	0.0192747	-0.0548473	0.0189277	-0.00483048	-0.00199658	0.0279063	-0.0107577	-0.0271555	-0.0113104	-0.00135445	0.00559825	-0.0104303	0.000859771	0.0179761	0.0171829	-0.012254	0.0090645	-0.00155953	-0.0082724	0.0235852
C38	-0.0759221	-0.00183444	-0.0163586	0.0202157	-0.00315831	0.0319962	-0.0128364	0.00814732	-0.0311598	0.0162213	0.00860068	0.0480069	0.00652021	0.0112534	-0.0459926	-0.0338854	0.0281468	-0.0331861	-0.00123373	0.00609188
C39	0.0237032	0.0183797	-0.0254089	0.0189024	0.0369637	-0.010229	0.0036459	0.0091143	-0.0137309	-0.0192978	0.0206469	0.00514957	-0.00586078	0.00943841	0.0319605	0.00914851	-0.000812054	-0.0230749	-0.0272864	-0.0144467
C40	0.0221363	-0.0484166	0.0135425	0.00154697	0.00564525	0.0184397	-0.00923258	-0.0165103	-0.0101262	-0.00496077	-0.00519611	-0.00690483	0.00454742	-0.00626221	0.0343367	-0.00374373	0.0263191	0.00395889	-0.0383571	0.0380429
C41	0.0221415	-0.0484163	0.0135453	0.00154263	0.0056466	0.0184321	-0.00922786	-0.0165065	-0.0101355	-0.00496089	-0.00520271	-0.00689626	0.00454139	-0.00625488	0.0343654	-0.00374478	0.0262976	0.00396299	-0.0383531	0.038019
C42	0.0244432	0.0149273	-0.0291603	0.0230129	0.0627826	-0.0167982	0.0152943	0.00299458	-0.0100853	-0.00883413	0.00798887	-0.0286623	-0.0208298	0.00271452	-0.0376752	-0.0472348	-0.0140772	0.0107154	-0.012754	0.047846
C43	0.0244432	0.0149273	-0.0291603	0.0230129	0.0627826	-0.0167982	0.0152943	0.00299458	-0.0100853	-0.00883413	0.00798887	-0.0286623	-0.0208298	0.00271452	-0.0376752	-0.0472348	-0.0140772	0.0107154	-0.012754	0.047846
C44	0.0244432	0.0149273	-0.0291603	0.0230129	0.0627826	-0.0167982	0.0152943	0.00299458	-0.0100853	-0.00883413	0.00798887	-0.0286623	-0.0208298	0.00271452	-0.0376752	-0.0472348	-0.0140772	0.0107154	-0.012754	0.047846
C45	0.0244429	0.0149149	-0.0291489	0.023012	0.0627763	-0.0167956	0.0153085	0.00298423	-0.0100895	-0.00881785	0.00797309	-0.0286397	-0.020821	0.0026736	-0.0376491	-0.0472424	-0.014071	0.0106894	-0.0127331	0.0478201
C46	0.0244443	0.0149246	-0.029156	0.0230151	0.0627853	-0.0167925	0.015299	0.00300534	-0.0100765	-0.00883239	0.00798928	-0.0286566	-0.0208208	0.00270523	-0.0376636	-0.0472356	-0.0140758	0.0107054	-0.0127601	0.0478317
C47	0.0244432	0.0149273	-0.0291603	0.0230129	0.0627826	-0.0167982	0.0152943	0.00299458	-0.0100853	-0.00883413	0.00798887	-0.0286623	-0.0208298	0.00271452	-0.0376752	-0.0472348	-0.0140772	0.0107154	-0.012754	0.047846
C48	0.0244432	0.0149273	-0.0291603	0.0230129	0.0627826	-0.0167982	0.0152943	0.00299458	-0.0100853	-0.00883413	0.00798887	-0.0286623	-0.0208298	0.00271452	-0.0376752	-0.0472348	-0.0140772	0.0107154	-0.012754	0.047846
C49	0.0156584	0.00886765	-0.0059794	0.00901256	-0.0292489	0.00446458	0.0573511	0.00268679	0.100054	0.154304	-0.0729296	0.0764547	-0.0258677	-0.117308	0.0304527	0.016407	0.020253	0.00487112	-0.0335033	0.0129481
C50	0.0156532	0.00886735	-0.00598219	0.00901691	-0.0292502	0.00447211	0.0573463	0.00268304	0.100064	0.154304	-0.072923	0.0764461	-0.0258617	-0.117315	0.030424	0.0164081	0.0202744	0.00486702	-0.0335073	0.0129721
C51	0.0205253	0.0327538	-0.0225174	0.00541613	-0.0440881	0.00976532	0.0242548	0.010362	0.0107893	0.00654049	-0.0173326	-0.00356661	0.00960322	0.0216833	-0.0039009	0.000132476	0.0091196	0.00601827	0.00328796	0.000125807
C52	0.0205349	0.0326378	-0.0225084	0.00548815	-0.0441284	0.00984413	0.0249348	0.0104047	0.0109287	0.00681341	-0.0176639	-0.00371079	0.00970416	0.0220308	-0.0039127	8.63693e-05	0.00889013	0.0056059	0.00326518	0.000363297
C53	-0.00397121	-0.0466594	0.0138644	-0.00580787	-0.0381534	-0.126313	-0.0163398	0.0930997	-0.077392	0.0409126	-0.0250029	0.00913768	0.00538407	-0.0153381	-0.00863517	-0.0200119	-0.0178212	-0.00258669	0.0162088	-0.0026645
C54	0.00885672	-0.0504005	0.0150127	-0.00351049	-0.0210321	-0.0488016	-0.0145501	0.025287	-0.0503797	0.0160119	-0.0184749	-0.000230849	0.0112073	-0.00526803	0.0109051	-0.0145427	-0.0015257	-0.00159349	0.000509256	0.00951617
C55	-0.00397983	-0.0466623	0.0138595	-0.00579986	-0.0381576	-0.126325	-0.0163407	0.0931045	-0.0773786	0.0409295	-0.0250056	0.00916859	0.00541187	-0.0153669	-0.00861059	-0.0200006	-0.0178092	-0.00260215	0.0162002	-0.00265296
C56	0.0214783	-0.0550408	0.0166221	-0.00706556	-0.0105786	0.0273798	-0.0124972	0.00887819	-0.00776102	-0.00257685	0.0131114	0.00312786	0.0350302	0.0291311	7.96064e-05	0.0339203	0.0111814	-4.41055e-05	0.00400117	0.0247508
C57	0.0214698	-0.0550371	0.0166291	-0.00705367	-0.010577	0.0274021	-0.01249	0.00888466	-0.00779074	-0.00256599	0.0131438	0.00312927	0.0350729	0.0291144	8.79713e-05	0.0339174	0.0111594	-6.07101e-05	0.00399154	0.0247417
C58	-0.0351958	0.00310447	-0.0182417	0.0186089	0.0295831	-0.0004243	0.00307032	0.00253687	-0.0261672	-0.0187808	-0.010437	0.221587	-0.138058	0.0822129	0.132835	0.117728	-0.00602047	-0.00908722	0.0246423	-0.00327592
C59	-0.035186	0.00307246	-0.0182907	0.0186086	0.0295285	-0.000433885	0.00311855	0.00253401	-0.0261457	-0.0187096	-0.0104296	0.221461	-0.138061	0.0821792	0.132773	0.1177	-0.00605808	-0.00920082	0.0246231	-0.00322101
C60	-0.0351916	0.00308695	-0.0182565	0.0186202	0.029549	-0.000420991	0.00313293	0.00253237	-0.0261756	-0.018694	-0.0104164	0.221509	-0.138063	0.0822243	0.132788	0.117699	-0.00606726	-0.00912342	0.024597	-0.00325481
C61	-0.0351903	0.00309514	-0.0182402	0.0186302	0.0295794	-0.000420603	0.00311476	0.00255373	-0.0261651	-0.0187023	-0.0104125	0.2216	-0.138107	0.0822159	0.132827	0.117741	-0.00605639	-0.00912856	0.0245905	-0.00327059
C62	-0.0351884	0.00307597	-0.0182803	0.0186253	0.0295336	-0.000422738	0.00318361	0.00252308	-0.026163	-0.0186524	-0.0104225	0.221482	-0.138079	0.0821977	0.132766	0.117716	-0.00616577	-0.00915406	0.0245541	-0.00323235
C63	-0.0351903	0.00309486	-0.0182494	0.0186305	0.0295682	-0.000424793	0.00312349	0.00253219	-0.0261731	-0.0186912	-0.0104334	0.221577	-0.138097	0.0822234	0.132817	0.117742	-0.0060905	-0.00911115	0.0245977	-0.0032667
C64	-0.0684566	0.000509116	-0.00768583	0.0189168	-0.00393997	0.0223034	0.00558446	0.000486946	-0.0123214	-0.0381869	-0.00948105	0.107907	0.0389815	0.004737	-0.0626577	-0.0343049	0.00400001	-0.0353137	-0.0214952	0.0107127
C65	-0.0684566	0.000509116	-0.00768583	0.0189168	-0.00393997	0.0223034	0.00558446	0.000486946	-0.0123214	-0.0381869	-0.00948105	0.107907	0.0389815	0.004737	-0.0626577	-0.0343049	0.00400001	-0.0353137	-0.0214952	0.0107127
C66	-0.0684494	0.000503074	-0.0077065	0.0189033	-0.0039518	0.0222833	0.00556564	0.000475152	-0.0122932	-0.0382102	-0.00949562	0.107852	0.0390289	0.0046748	-0.0626759	-0.0343166	0.00400621	-0.0353192	-0.0214489	0.0107169
C67	0.0156584	0.00886765	-0.0059794	0.00901256	-0.0292489	0.00446458	0.0573511	0.00268679	0.100054	0.154304	-0.0729296	0.0764547	-0.0258677	-0.117308	0.0304527	0.016407	0.020253	0.00487112	-0.0335033	0.0129481
C68	-0.0162244	0.0251031	0.00749795	-0.153606	0.0368811	-0.00688085	0.0189788	-0.0161944	-0.00515892	0.0234437	0.0193183	0.00797158	0.00177213	0.0132428	-0.00186984	0.0019578	-0.00380942	-0.00894192	0.00422037	0.00359514
C69	-0.0162248	0.0250935	0.00749023	-0.1536	0.0368676	-0.00687554	0.0190103	-0.0161896	-0.00514891	0.0234665	0.0193004	0.00793255	0.0017758	0.013257	-0.00187586	0.00195896	-0.00384797	-0.00897159	0.00419826	0.00358843
C70	-0.0162253	0.0250874	0.00748844	-0.153587	0.0368652	-0.00687337	0.0190539	-0.0161801	-0.00515418	0.0234598	0.0192857	0.00791706	0.00176258	0.0132693	-0.00187401	0.00196367	-0.00386789	-0.00899864	0.00418506	0.00359687
C71	0.0214825	-0.0550425	0.0166188	-0.00707115	-0.0105793	0.0273695	-0.0125006	0.00887357	-0.00774695	-0.0025801	0.0131005	0.00312803	0.0350083	0.0291387	7.48241e-05	0.033923	0.0111913	-3.89685e-05	0.00400804	0.0247535
C72	0.0214825	-0.0550425	0.0166188	-0.00707115	-0.0105793	0.0273695	-0.0125006	0.00887357	-0.00774695	-0.0025801	0.0131005	0.00312803	0.0350083	0.0291387	7.48241e-05	0.033923	0.0111913	-3.89685e-05	0.00400804	0.0247535
C73	0.0185487	-0.0453351	0.0160671	-0.00340378	-0.00297393	0.0106555	0.00281805	0.00300749	0.0349746	0.00364545	0.0178719	0.0041217	-0.00438935	-0.0303442	0.0104416	0.00372186	-0.00479768	0.0188	-0.0426196	0.0131771
C74	0.0185487	-0.0453351	0.0160671	-0.00340378	-0.00297393	0.0106555	0.00281805	0.00300749	0.0349746	0.00364545	0.0178719	0.0041217	-0.00438935	-0.0303442	0.0104416	0.00372186	-0.00479768	0.0188	-0.0426196	0.0131771
C75	-0.0684427	0.00049644	-0.00773003	0.0188896	-0.00396417	0.022267	0.00554258	0.000464908	-0.0122733	-0.0382231	-0.00950812	0.107794	0.0390601	0.00461225	-0.0626979	-0.0343307	0.00401981	-0.0353407	-0.0214013	0.0107141
C76	0.0200358	0.0244849	-0.00238212	0.000605763	-0.048739	0.0184572	0.0448275	0.000782201	0.0118248	0.0379587	-0.0228377	-0.00479733	0.0359557	0.078681	0.00328256	-0.0244988	0.0305224	0.00944009	0.0525126	0.013979
C77	0.0200416	0.0244901	-0.00236912	0.000605989	-0.0487471	0.018455	0.0448673	0.000792299	0.0118286	0.0379878	-0.022864	-0.00478836	0.0359536	0.0787072	0.00333021	-0.0245064	0.0305167	0.00942022	0.0525899	0.0139724
C78	-0.0398416	-0.0149908	-0.00463053	-0.0716635	0.034185	0.00589813	0.0298163	0.0580995	0.0350161	-0.0921185	-0.157726	-0.0793035	-0.102122	-0.0107034	0.0384694	0.00731349	-0.0287599	-0.0440352	-0.0166185	-0.0852264
C79	-0.0712018	5.71829e-05	-0.0167137	0.0163036	0.000633326	0.0223241	-0.00623317	0.00657643	-0.00894836	-0.00455158	0.00401095	0.0181178	0.000592844	0.0169392	-0.00377217	-0.000450272	0.00454562	0.0137181	0.00222607	0.0189547
C80	-0.0784833	-0.0033599	-0.0201954	0.0171361	0.000232654	0.0304656	-0.0183846	0.00297422	-0.0134425	0.0520092	0.0185758	-0.0858944	-0.0152504	-0.00619286	0.0577761	0.0407284	-0.0164006	0.0381048	0.0237194	0.0162933
C81	0.0238251	0.0236522	-0.0271424	0.0177966	0.0289785	-0.00944476	0.00899741	0.0108814	-0.0145949	-0.0228548	0.0213365	0.00565107	-0.0107032	0.00620449	0.0331482	0.0107194	-0.00870835	-0.0279735	-0.0294457	-0.0123284
C82	-0.0820824	-0.000874492	-0.0195499	0.0173058	0.00566452	0.0569701	-0.019138	0.0161913	-0.0429933	0.0752186	0.0134491	-0.0755277	-0.0473472	-0.00300567	-0.0331597	-0.0284559	0.0198819	-0.0425734	-0.0149324	-0.0416433
C83	-0.0162247	0.0250984	0.00749552	-0.153601	0.0368741	-0.00687771	0.0189988	-0.016192	-0.00515345	0.0234501	0.0193082	0.00794492	0.00177447	0.0132462	-0.00187397	0.00195504	-0.0038327	-0.00896345	0.00420762	0.00360289
C84	-0.0162253	0.0250874	0.00748844	-0.153587	0.0368652	-0.00687337	0.0190539	-0.0161801	-0.00515418	0.0234598	0.0192857	0.00791706	0.00176258	0.0132693	-0.00187401	0.00196367	-0.00386789	-0.00899864	0.00418506	0.00359687
C85	-0.0784835	-0.00335816	-0.020197	0.0171379	0.000240538	0.0304657	-0.0183897	0.0029794	-0.0134474	0.0519939	0.018583	-0.0858814	-0.0152579	-0.00618985	0.0577776	0.0407353	-0.0163964	0.0380968	0.0237112	0.0162578
C86	-0.0811374	-0.00166182	-0.0197786	0.0184026	0.00349051	0.0521861	-0.0181954	0.0167408	-0.0520477	0.0660541	0.0106206	-0.0408075	-0.0435217	0.00136511	-0.0482748	-0.0411822	0.0227101	-0.050357	-0.0133556	-0.0371228
C87	-0.0114615	0.022256	-0.0234681	0.0101847	-0.0252241	0.00573952	0.00146626	0.000874666	-0.0061304	-0.00901668	0.0078756	0.0344534	0.0159803	0.0236029	-0.0219091	-0.000282433	-0.0208012	0.0759386	-0.00324607	0.00132074
C88	-0.0710455	0.00110673	-0.00336547	0.0154518	0.00013224	0.0144804	-0.00187718	0.00595543	-0.0050549	0.0105423	0.00462225	-0.00111484	0.0162652	-0.00820871	0.0396752	0.0387826	-0.0245634	0.0166731	-0.0115883	0.0436757
C89	-0.0584495	-0.0023872	-0.015922	0.0143677	-0.00743333	-0.00469589	-0.00598854	-0.00163585	0.00998508	0.0114711	0.0169473	-0.00580173	0.0305917	0.0120059	0.0371119	0.00666486	-0.0186004	0.0428742	0.0109068	0.0113816
C91	-0.011463	0.02225	-0.0234662	0.0101851	-0.0252067	0.00573677	0.00148725	0.000878627	-0.0061223	-0.0089979	0.00786631	0.0344547	0.0159839	0.0236002	-0.0219234	-0.000284544	-0.0207952	0.0759311	-0.00321247	0.00133513
C92	-0.0668656	0.000859464	-0.0137166	0.019355	0.00409484	0.0196695	-0.00163257	0.00424579	-0.010445	0.0280528	0.0163055	-0.0203415	-0.0322195	0.0149789	-0.00901963	-0.00165058	-0.0103948	0.0355997	-0.0113318	-0.00777449
C93	-0.064987	0.00226274	-0.0181072	0.0128752	0.00770269	0.0167854	-0.00351943	-0.0128997	0.0204236	-0.00138103	0.0188482	-0.00969658	0.0395048	0.0162063	0.0142296	-0.00471029	-0.0125974	0.0489618	-2.32348e-05	0.00482352
C95	0.0188214	0.0149394	-0.0156434	0.00134398	-0.0401459	0.00853892	0.00494878	0.00133166	-0.00528843	-0.0183537	0.0089939	-0.015983	0.0153276	0.0216296	-0.0104925	-0.00366269	-0.0203566	-0.00299549	-0.00418263	-0.0201706
C96	0.0244432	0.0149273	-0.0291603	0.0230129	0.0627826	-0.0167982	0.0152943	0.00299458	-0.0100853	-0.00883413	0.00798887	-0.0286623	-0.0208298	0.00271452	-0.0376752	-0.0472348	-0.0140772	0.0107154	-0.012754	0.047846
C99	-0.076528	-0.00539755	-0.0205711	0.0182698	-0.00157369	0.0220106	-0.0158443	0.00597647	-0.0166288	0.0395769	0.0148835	-0.0944489	-0.01134	-0.0060552	0.0908397	0.0628131	-0.0332169	0.0559536	0.0342033	0.0216913
C100	-0.0162219	0.025096	0.00749349	-0.153589	0.0368694	-0.00688104	0.0189893	-0.0161857	-0.00516115	0.0234737	0.0193137	0.00794866	0.00174069	0.0132624	-0.00187073	0.00196526	-0.00383245	-0.0089949	0.00421796	0.00355379
C103	-0.0360758	0.0113022	0.00465318	-0.0935531	0.0305051	0.000404575	0.0131135	-0.00269606	0.0160304	-0.0236483	-0.015294	-0.0130876	0.0041147	-0.0264978	-0.0461273	-0.0142826	0.0324068	0.000319983	0.0174647	-0.0279239
C104	-0.0398435	-0.0149896	-0.0046287	-0.0716755	0.0342007	0.00590632	0.029817	0.0581092	0.0350267	-0.0921456	-0.157722	-0.0792742	-0.102088	-0.0107185	0.0384816	0.007316	-0.0287465	-0.0440084	-0.0166398	-0.0852493
C105	-0.0820835	-0.000876423	-0.0195502	0.0173045	0.0056666	0.0569708	-0.0191399	0.0162046	-0.0429894	0.0752222	0.0134618	-0.0755229	-0.0473652	-0.00299304	-0.0331636	-0.0284519	0.0198994	-0.0425889	-0.0149428	-0.0416473
C106	-0.0466331	0.000251726	-0.0219492	0.0150196	0.0194023	0.0321795	-0.00918656	-0.000164576	-0.0285793	0.0324247	0.00301401	-0.0346709	-0.0478664	0.0145707	-0.0213208	-0.00528141	0.00301602	0.0299595	0.017669	-0.0137341
C107	-0.0400491	-0.0163528	-0.00332001	-0.0335017	0.0169427	-0.00704302	0.0225083	0.0609803	0.0275625	-0.0918696	-0.135571	-0.0327234	-0.0388976	-0.0469783	0.0260188	0.000915503	0.00297694	0.0260473	-0.00151231	-0.0242094
C108	-0.0162315	0.0251066	0.00754043	-0.153572	0.0369382	-0.00687862	0.0189279	-0.016164	-0.00517701	0.023378	0.0192749	0.00800948	0.00173397	0.0133107	-0.00180107	0.00198615	-0.00371734	-0.00897953	0.00423527	0.00357268
C109	-0.0026353	0.0258849	0.00195332	-0.11256	0.0168492	-0.00313924	0.00211223	-0.0114416	-0.0119471	0.0160889	0.0168651	0.00434209	0.038046	0.0235025	-0.00746752	-0.0267679	0.00656851	0.00207059	-0.0324959	0.0220812
C110	-0.0162251	0.0250921	0.00749087	-0.153592	0.0368721	-0.0068765	0.0190339	-0.0161825	-0.00515965	0.0234534	0.0192958	0.00794372	0.00176024	0.0132659	-0.00186987	0.00196643	-0.0038446	-0.00897711	0.00419781	0.00358913
C111	-0.0203434	0.0139922	-0.00632518	-0.0376563	0.000985114	-0.00372277	-0.00112905	-0.00302798	0.0116097	-0.0732585	-0.0381425	-0.0069195	0.0765744	-0.0503145	-0.0578184	-0.01319	0.0730195	0.0472727	0.0334174	0.0561454
C112	-0.0162248	0.0250935	0.00749023	-0.1536	0.0368676	-0.00687554	0.0190103	-0.0161896	-0.00514891	0.0234665	0.0193004	0.00793255	0.0017758	0.013257	-0.00187586	0.00195896	-0.00384797	-0.00897159	0.00419826	0.00358843
C113	0.0225702	0.034952	-0.017775	0.00814048	0.0109471	-0.00672117	-0.0296583	0.00516544	-0.00720057	-0.0201491	0.0227469	0.00553171	0.00371205	-0.00183528	0.033195	0.00465977	-0.00959401	-0.0124796	-0.0105383	-0.0246008
C114	-0.0398406	-0.0149935	-0.00462621	-0.0716614	0.0341877	0.00590383	0.029821	0.0581103	0.0350249	-0.0921167	-0.157726	-0.0792978	-0.102113	-0.0107127	0.0384811	0.00731267	-0.0287585	-0.0440452	-0.0166246	-0.0852407
C115	-0.0326034	0.0218071	0.0258924	-0.0226864	0.0115683	0.0102137	-0.0721619	0.00223544	0.0556081	-0.0361458	-0.111458	-0.0347521	0.00135635	-0.014092	-0.0745925	-0.0552384	-0.000301237	-0.0343582	-0.0306507	-0.0198703
C117	0.0210731	-0.057919	0.0178161	-0.0099465	-0.0118593	0.0318652	-0.00647741	0.0620465	0.039588	-0.0131638	0.0509914	0.0102291	-0.0137445	-0.0137225	0.0147842	-0.0516202	0.000979957	0.00823644	0.00753616	0.00198449
C118	0.0197959	-0.0616995	0.020878	-0.00367173	-0.0069007	0.031777	-0.0147742	-0.0618378	-0.0206676	-0.0139189	-0.0153512	-0.0102118	0.00827757	-0.00113261	0.0249752	0.00294704	0.0175228	-0.00701569	-0.0298317	0.0252902
C119	-0.0162298	0.0250995	0.00751803	-0.153578	0.03693	-0.00688145	0.018938	-0.0161639	-0.00517148	0.0233821	0.0192964	0.00797519	0.00174759	0.0132884	-0.00184249	0.00196347	-0.00373674	-0.00898863	0.00421821	0.00352181
C120	0.0225413	0.0547563	0.0265088	0.00463663	0.0306535	-0.0084596	-0.137233	0.00915053	0.0413487	0.014724	-0.0360229	0.0121776	0.00181516	-0.0143567	0.00391337	0.019272	-0.00381147	-0.0301958	0.0248428	-0.0261468
C121	-0.0442434	-0.0227549	-0.000896346	0.0159428	-0.031807	-0.125391	0.00520872	-0.0761255	0.156174	-0.0116174	0.0890851	-0.0712597	-0.0427159	0.0221116	-0.0321001	0.0653133	0.0670182	-0.0983004	-0.0299083	0.0361554
C122	-0.0400537	-0.0163611	-0.00330388	-0.0335237	0.0169335	-0.00703629	0.0225306	0.0609788	0.0275772	-0.0918694	-0.135625	-0.0327427	-0.0389291	-0.0469549	0.0260304	0.000948373	0.00294227	0.0260332	-0.00152104	-0.0241859
C123	-0.0162248	0.0250935	0.00749023	-0.1536	0.0368676	-0.00687554	0.0190103	-0.0161896	-0.00514891	0.0234665	0.0193004	0.00793255	0.0017758	0.013257	-0.00187586	0.00195896	-0.00384797	-0.00897159	0.00419826	0.00358843
C124	0.0212921	-0.0524233	0.0142869	-0.0145858	-0.00889059	0.0254531	-0.00536458	0.125621	0.043095	-0.0146101	0.0557836	0.00920941	-0.00536247	0.00586313	-0.0237212	0.0136261	-0.00295366	0.00757903	0.00315582	-0.0176581
C125	-0.0162221	0.0250913	0.00749107	-0.153584	0.0368625	-0.0068779	0.0190092	-0.0161833	-0.00515568	0.0234801	0.0193036	0.007922	0.00174303	0.0132658	-0.00187487	0.0019625	-0.00385574	-0.00901643	0.00420521	0.00356153
C126	0.0212921	-0.0524233	0.0142869	-0.0145858	-0.00889059	0.0254531	-0.00536458	0.125621	0.043095	-0.0146101	0.0557836	0.00920941	-0.00536247	0.00586313	-0.0237212	0.0136261	-0.00295366	0.00757903	0.00315582	-0.0176581
C127	0.0236824	0.0245298	-0.0268531	0.01897	0.0250413	-0.00617337	0.00594502	0.00855231	-0.0038688	-0.0163743	0.00136637	0.0114861	-0.0177954	0.00956751	0.0404053	-0.000611164	-0.00576841	-0.0261772	-0.0143907	-0.016032
C128	0.0198542	0.0431844	-0.0217735	-0.00179244	-0.0608604	0.00765215	0.0089181	-0.00432632	-0.0143662	-0.0213388	-0.000440783	-0.0109574	-0.0145342	0.00927428	0.00351679	0.00456014	-0.00947874	-0.00117557	-0.0341692	-0.021746
C129	0.0216766	-0.0580089	0.0173443	-0.0166045	-0.0106328	0.0350797	-0.00540572	0.111211	0.0667731	-0.0214909	0.0699742	0.00978663	-0.0301372	-0.00716557	0.00699925	-0.0660593	-0.0185382	0.00405705	0.012097	-0.0121085
C130	0.0247469	0.0152576	-0.0265043	0.0210384	0.0652216	-0.0185259	-0.00706493	0.00369303	-0.00537503	-0.00561959	0.0135452	-0.0027528	-0.00344661	0.0180201	0.00276878	-0.0290903	0.0180898	0.0153284	0.0345839	-0.0322966
C131	0.0247476	0.0152467	-0.0265224	0.0210362	0.0652161	-0.0185181	-0.0070651	0.00370409	-0.00535665	-0.0056216	0.0135192	-0.00273958	-0.00344165	0.0180104	0.00278486	-0.0290838	0.0181003	0.0152829	0.0345813	-0.0322656
C132	0.0247483	0.015269	-0.0265072	0.0210379	0.0652502	-0.0185328	-0.0071224	0.00369446	-0.00536609	-0.00562356	0.0135263	-0.00269651	-0.00345138	0.0179845	0.0027606	-0.0290879	0.018131	0.0153621	0.0346252	-0.0323207
C133	-0.0162231	0.0250943	0.00749603	-0.153587	0.0368711	-0.00687941	0.0189958	-0.0161725	-0.00515637	0.0234673	0.0193241	0.0079391	0.00172369	0.0132676	-0.00187685	0.00196256	-0.00382302	-0.0090238	0.0042041	0.00357195
C134	-0.00263809	0.0258843	0.00196607	-0.112548	0.0168886	-0.00315027	0.00205484	-0.0114316	-0.0119693	0.0160208	0.0168772	0.00437424	0.0380229	0.0235122	-0.00743256	-0.0267534	0.00665927	0.00207473	-0.0324805	0.0220623
C135	0.0247458	0.0152694	-0.0265172	0.0210268	0.0652195	-0.0185178	-0.00707003	0.00369306	-0.00536531	-0.00561837	0.0135302	-0.0027385	-0.00343875	0.0179832	0.00273947	-0.0290978	0.0181045	0.0153275	0.0346095	-0.0323173
C136	0.019855	0.043176	-0.0217695	-0.00177139	-0.0608525	0.00765741	0.00893858	-0.00430426	-0.0143539	-0.0213431	-0.000455509	-0.0109597	-0.0145224	0.00926151	0.00352577	0.0045582	-0.00947263	-0.00118332	-0.0341495	-0.0217839
C137	0.0198512	0.0431919	-0.0217695	-0.00179959	-0.0608578	0.00764745	0.00889553	-0.00433521	-0.0143719	-0.021383	-0.000431313	-0.0109617	-0.0145288	0.0092326	0.00352486	0.00455554	-0.00943881	-0.00115506	-0.0341488	-0.021768
C138	0.0254749	0.0166337	-0.0285622	0.0246808	0.0640512	-0.0159838	0.00910956	0.0103072	-0.00890983	-0.01028	0.00984925	0.0197634	-0.0127835	0.0123574	0.0426787	0.017845	0.00224576	-0.0253794	-0.0134679	-0.0157158
C139	0.0216766	-0.0580089	0.0173443	-0.0166045	-0.0106328	0.0350797	-0.00540572	0.111211	0.0667731	-0.0214909	0.0699742	0.00978663	-0.0301372	-0.00716557	0.00699925	-0.0660593	-0.0185382	0.00405705	0.012097	-0.0121085
C140	0.0212911	-0.0524159	0.0142842	-0.0145838	-0.0088835	0.0254666	-0.00535727	0.125557	0.0431104	-0.0146161	0.0557671	0.00920405	-0.00536997	0.00585601	-0.0236897	0.0135964	-0.00294558	0.00756783	0.00314473	-0.017666
C141	-0.00263316	0.025879	0.00194076	-0.112571	0.0168238	-0.00314297	0.00212234	-0.0114573	-0.0119466	0.0161096	0.0168824	0.00430524	0.0380585	0.0234695	-0.00748737	-0.0267731	0.00654351	0.00208858	-0.032503	0.0221286
C142	-0.074527	-0.00377415	-0.0201431	0.0191673	-0.00566132	0.0158466	-0.00992912	0.00252818	-0.00942381	-0.0111523	0.00421125	0.0487632	0.0133366	0.00633636	-0.0228838	-0.00587921	0.020228	-0.00675126	0.0183113	0.0146233
C143	-0.0162232	0.0250851	0.00749288	-0.153575	0.0368772	-0.00688038	0.0190158	-0.0161793	-0.00515485	0.0234782	0.0193008	0.00792358	0.00174161	0.0132455	-0.00187829	0.00196395	-0.0038569	-0.0090184	0.0042187	0.00356126
C144	-0.0651397	-0.00235588	-0.0134319	0.00384824	0.00485721	-0.012604	0.0107757	-0.00636801	0.0522046	-0.0854826	-0.0463949	0.0154174	0.0468435	-0.0121925	0.00829106	0.00946743	-5.26126e-05	0.0536665	0.00909706	0.0201043
C145	0.0193074	0.0362886	-0.0184616	0.00269272	-0.0513253	0.00564576	0.0118235	0.0065	-0.0143811	-0.0232857	0.00597055	-0.0189838	0.00365285	0.00556283	-0.000744244	-0.0024533	0.0074332	0.00505331	-0.0418981	-0.0178658
C146	0.0204332	0.0273379	-0.0206801	0.00274567	-0.0214969	-0.00150786	0.00656096	0.0068982	-0.0181555	-0.0302486	0.00587474	-0.0142311	-0.00313193	0.0415567	0.0175643	0.00319038	0.016035	0.0031798	-0.0189863	-0.039075
C147	0.020441	0.0273288	-0.0206781	0.00273065	-0.0215158	-0.00151806	0.00655625	0.00689838	-0.0181135	-0.0302541	0.00583743	-0.0142149	-0.00315571	0.041544	0.0175667	0.00321726	0.0160342	0.00317985	-0.0190067	-0.0390792
C148	0.0204417	0.0273343	-0.0206871	0.00273378	-0.0214986	-0.00153024	0.00655373	0.00689174	-0.0181258	-0.0302595	0.00584236	-0.0142325	-0.00317465	0.0415735	0.0175559	0.0031933	0.016057	0.0031964	-0.0189767	-0.0390659
C149	-0.0463587	0.000213194	-0.0143255	-0.00950875	-0.00237849	-0.00466962	0.013793	0.0174606	0.0375499	-0.136854	-0.113394	-0.0338181	0.091058	-0.065748	-0.0728871	-0.0176162	0.0859515	0.0288201	0.0389607	0.0704802
C150	-0.0463642	0.000201436	-0.0143402	-0.00950457	-0.00237784	-0.00466884	0.0138016	0.0174642	0.0375626	-0.136874	-0.113396	-0.0338401	0.0910611	-0.0657405	-0.0728732	-0.0176025	0.085945	0.0287837	0.0389302	0.0704872
C151	-0.0463571	0.000223908	-0.0143105	-0.00949559	-0.00235651	-0.00468922	0.0137386	0.0174672	0.0375754	-0.136915	-0.113417	-0.0337511	0.0910358	-0.0657389	-0.0728022	-0.0175609	0.085979	0.0288047	0.0390076	0.0704388
C152	0.0204427	0.0273315	-0.0206828	0.00273593	-0.0214959	-0.00152454	0.00655845	0.0069025	-0.018117	-0.0302577	0.00584277	-0.0142267	-0.00316569	0.0415642	0.0175675	0.00319248	0.0160584	0.00318636	-0.0189828	-0.0390803
C153	0.0204453	0.027327	-0.0206813	0.00272487	-0.0215169	-0.00152793	0.00655204	0.00689345	-0.0180994	-0.0302569	0.00582776	-0.0142139	-0.00317728	0.0415447	0.0175603	0.0032219	0.0160453	0.00318448	-0.0189947	-0.0390711
C154	0.0204358	0.0273332	-0.0206791	0.00273408	-0.0215178	-0.00151351	0.0065549	0.00689223	-0.0181363	-0.0302526	0.00584789	-0.0142209	-0.00314274	0.0415457	0.0175598	0.00321531	0.0160229	0.00318475	-0.0190074	-0.0390676
C155	-0.0777439	-0.00416118	-0.0197768	0.0161954	0.000996309	0.0230338	-0.0170765	0.00408646	-0.00587113	0.0600502	0.0217746	-0.132022	-0.0169349	-0.0114279	0.11484	0.0810279	-0.0447358	0.0788748	0.0297722	0.0148518
C156	-0.0777439	-0.00416118	-0.0197768	0.0161954	0.000996309	0.0230338	-0.0170765	0.00408646	-0.00587113	0.0600502	0.0217746	-0.132022	-0.0169349	-0.0114279	0.11484	0.0810279	-0.0447358	0.0788748	0.0297722	0.0148518
C157	-0.0777398	-0.00415959	-0.0197747	0.0161919	0.000999666	0.0230371	-0.0170714	0.00408939	-0.00585849	0.0600474	0.0217728	-0.132035	-0.0169721	-0.0114233	0.114832	0.0810479	-0.044718	0.0788577	0.0297615	0.014868
C158	-0.0777399	-0.00416077	-0.0197753	0.0161933	0.00100051	0.0230283	-0.0170774	0.00408257	-0.00584681	0.0600252	0.021768	-0.132062	-0.0169689	-0.0114449	0.114836	0.0810438	-0.0446884	0.0788767	0.0297802	0.0148758
C159	-0.0695154	-0.00107399	-0.0136891	0.00223139	0.0052556	-0.00801263	0.0135339	-0.00963959	0.0615626	-0.0837493	-0.0534532	0.0194065	0.050776	-0.0251834	0.0090316	0.0110675	0.000652275	0.0589909	0.00650926	0.0193573
C160	-0.0695108	-0.00107409	-0.0136859	0.00222718	0.00525673	-0.00802471	0.0135377	-0.00963956	0.0615681	-0.0837478	-0.0534603	0.0194086	0.0507504	-0.0251798	0.00898009	0.011025	0.000687669	0.058914	0.00648915	0.0193093
C161	-0.0326065	0.021794	0.025893	-0.0226802	0.0115537	0.0102125	-0.0721021	0.00225161	0.0556222	-0.0361275	-0.111483	-0.034833	0.00135633	-0.0141109	-0.0746352	-0.0552602	-0.000348346	-0.0344006	-0.0307131	-0.0198399
C162	-0.0442472	-0.0227552	-0.000899588	0.0159457	-0.0318017	-0.125392	0.00520931	-0.0761251	0.15619	-0.0116273	0.0890811	-0.071299	-0.0427124	0.022106	-0.0320933	0.0653131	0.0670068	-0.0983231	-0.0299216	0.0361388
C163	-0.0442472	-0.0227552	-0.000899588	0.0159457	-0.0318017	-0.125392	0.00520931	-0.0761251	0.15619	-0.0116273	0.0890811	-0.071299	-0.0427124	0.022106	-0.0320933	0.0653131	0.0670068	-0.0983231	-0.0299216	0.0361388
C164	0.0230841	0.0141408	-0.0251989	0.0205315	0.0561202	-0.014234	0.00318723	0.00480281	-0.00534993	-0.0056351	0.00635952	-0.0013232	-0.000391084	0.0106176	0.00290495	0.000613695	-0.000204209	-0.0013983	-0.0102375	-0.00212709
C165	0.022394	-0.0287698	0.000861109	0.00543479	0.0227595	0.00442814	0.000607472	-0.00320088	-0.00659239	0.000294238	-0.00308162	-0.00306087	0.0135636	-0.00626127	0.0110464	0.0250723	0.0376541	0.00708951	-0.037066	0.00662228
C166	0.0246909	-0.0125289	-0.0109543	0.0154395	0.0453478	0.00800201	-0.0034683	-0.015177	0.00320075	-0.00419933	0.00814608	-0.00158184	-0.00677435	0.0177847	-0.00517433	-0.0291804	-0.0105591	-0.0031735	0.0239175	0.0291197
C167	0.0254769	0.0166315	-0.0285763	0.0246883	0.0640558	-0.01598	0.00913186	0.0103125	-0.00890424	-0.0102523	0.00982252	0.0198198	-0.0128093	0.0123672	0.0426848	0.0178756	0.00217104	-0.0254141	-0.0134976	-0.0157016
C168	0.0179667	-0.0407026	0.0138418	0.000746991	-0.00310904	0.00609222	0.00807666	0.0572477	0.0704458	0.0142396	0.0379597	0.0144184	-0.0205143	-0.0528166	0.0149281	0.0143579	-0.00347446	0.0253784	-0.0641701	-0.00693131
C169	0.0225474	0.00946412	-0.0147695	0.00901212	0.00412273	0.00776064	0.0104377	-0.0121442	0.00509382	-0.00358797	-0.00108719	-0.0189345	0.00268777	0.0120434	-0.00586828	-0.00916221	-0.0362943	-0.00595331	0.0152706	0.0229152
C170	0.0225474	0.00946412	-0.0147695	0.00901212	0.00412273	0.00776064	0.0104377	-0.0121442	0.00509382	-0.00358797	-0.00108719	-0.0189345	0.00268777	0.0120434	-0.00586828	-0.00916221	-0.0362943	-0.00595331	0.0152706	0.0229152
C171	-0.0463728	0.000146678	-0.0143666	-0.00945307	-0.00233674	-0.00467368	0.0138585	0.0174626	0.0375597	-0.136793	-0.11335	-0.033951	0.0909271	-0.0656969	-0.0728049	-0.0176309	0.0858686	0.0285998	0.0389289	0.0703315
C172	0.0179656	-0.0406998	0.0138375	0.000744832	-0.00311174	0.00608652	0.00807195	0.057237	0.0704371	0.0142378	0.0379593	0.0144126	-0.0205232	-0.0528073	0.0149164	0.0143587	-0.00347585	0.0253884	-0.064164	-0.00691699
C173	0.0218996	0.0268508	-0.0250648	0.0122935	-0.00201247	-0.00170073	0.0158884	0.0106298	-0.00315872	-0.0131862	-0.00219387	-0.00791719	-0.00181666	0.0138655	-0.000690183	0.0110411	0.0128104	-0.00730895	-0.012193	0.000316604
C174	0.0218995	0.0268478	-0.0250818	0.0122879	-0.00201369	-0.00169894	0.0158622	0.0106156	-0.00316701	-0.0132066	-0.00218714	-0.0079134	-0.00181988	0.0138276	-0.000703951	0.011075	0.0128095	-0.00731235	-0.0122202	0.000317915
C175	0.0158284	0.0402102	-0.00731324	-0.0240315	-0.0380095	0.00958513	-0.00977722	-0.0241613	-0.0330309	-0.00441803	0.0488961	0.00974725	0.00010871	-0.0339341	0.0079185	0.00462477	0.0220353	0.0406753	-0.0201214	0.0315349
C176	0.0179667	-0.0406981	0.0138345	0.00074925	-0.0030949	0.00608322	0.00806842	0.0572371	0.0704375	0.0142335	0.0379495	0.0144285	-0.0205343	-0.0528023	0.0149152	0.0143656	-0.00348117	0.0254005	-0.0641452	-0.00691336
C177	-0.0776421	-0.00227662	-0.0180213	0.0183533	0.000265782	0.0381955	-0.0169271	0.00936746	-0.0282132	0.033854	0.0141099	0.00765482	-0.0166666	0.00481062	-0.0348079	-0.0198931	0.0226787	-0.0329442	-0.000729013	-0.0130479
C178	0.0146778	0.0503178	0.0264098	-0.00260846	-0.0395372	-0.00226827	-0.147681	0.00423243	0.0406834	-0.00421618	-0.0548957	0.00444779	-0.0513009	0.033528	-0.00390376	0.0232687	-0.0604679	-0.099317	-0.037587	0.0962708
C179	0.0189584	-0.0336232	0.0046484	-0.00192787	-0.00941562	0.0198765	-0.00640716	0.0481582	0.00783185	-0.0134707	0.0142218	0.0113119	0.0462645	0.0286649	0.0180878	-0.00146361	0.0469015	0.000418834	0.00359924	0.00219675
C180	0.0236801	0.0245011	-0.0268651	0.0189787	0.0250543	-0.00617705	0.00595873	0.00857091	-0.00389431	-0.0164351	0.00143779	0.0114407	-0.0177961	0.00962452	0.0404443	-0.000612857	-0.00573859	-0.0262123	-0.0144826	-0.0160798
C181	0.0223952	-0.0287679	0.000861434	0.00543608	0.0227574	0.00442748	0.000609382	-0.00321414	-0.00659624	0.000290656	-0.00309437	-0.00306561	0.0135816	-0.0062739	0.0110503	0.0250683	0.0376366	0.00710502	-0.0370556	0.00662632
C182	0.0172631	0.04611	0.00469602	-0.0490095	-0.0226597	0.00243433	-0.0334023	-0.0335422	-0.0292147	0.0229472	0.0767585	0.0309228	0.0411603	-0.0365032	-0.0065224	-0.0004861	0.0349956	0.0699843	-0.0102312	0.0429655
C183	0.0176585	0.0451393	-0.0100722	-0.0362384	-0.0349923	0.00288262	-0.0182764	-0.0225558	-0.0266194	0.0080139	0.0669745	0.0226878	0.0315685	-0.0211871	-0.00617176	0.00546986	0.0364847	0.064243	-0.0280177	0.028142
C184	0.0170791	0.0383144	-0.0202776	-0.000877334	-0.0526608	-0.00179499	0.0131643	0.00562103	-0.017316	-0.0150934	0.00867306	-0.0135161	0.00599792	0.0103784	-0.00494574	-0.00588401	-0.0167728	0.00905907	-0.0313468	-0.00944692
C185	0.0214257	0.0427238	-0.00330532	-0.00152157	0.000317735	-0.00244332	-0.0797611	0.000431641	0.00708164	0.00700704	0.00762928	0.0229449	0.00340395	-0.0343612	0.0225023	0.0159854	0.0394266	0.0461402	0.0279849	-0.0647872
C186	-0.0775083	-0.00176186	-0.0153431	0.0207252	0.0010377	0.0386616	-0.0125063	0.0100167	-0.0264437	0.0340271	0.0136976	-0.00306832	-0.012867	-0.00184169	-0.0411934	-0.0357642	0.0207019	-0.0306416	-0.0142294	-0.00649217
C187	0.0216766	-0.0580089	0.0173443	-0.0166045	-0.0106328	0.0350797	-0.00540572	0.111211	0.0667731	-0.0214909	0.0699742	0.00978663	-0.0301372	-0.00716557	0.00699925	-0.0660593	-0.0185382	0.00405705	0.012097	-0.0121085
C188	-0.0442472	-0.0227552	-0.000899588	0.0159457	-0.0318017	-0.125392	0.00520931	-0.0761251	0.15619	-0.0116273	0.0890811	-0.071299	-0.0427124	0.022106	-0.0320933	0.0653131	0.0670068	-0.0983231	-0.0299216	0.0361388
C189	0.0173425	-0.0440352	0.00986609	-0.00472945	0.00202191	0.016041	0.000966054	0.00863395	0.042918	0.0171902	3.35083e-05	0.0221102	-0.0297432	-0.0317483	0.0336163	-0.051191	-0.0125923	0.00997642	-0.00146376	-0.0190154
C190	0.0254783	0.0166381	-0.0285715	0.0246863	0.0640512	-0.0159843	0.00912877	0.0103043	-0.00889025	-0.0102553	0.00981892	0.0197706	-0.0127933	0.012322	0.0426478	0.0178381	0.00218873	-0.0253816	-0.0134659	-0.0157132
C191	0.0184291	0.0137206	-0.0261101	0.0243073	0.0638471	-0.0183848	0.00949378	-0.00886253	0.00186343	-0.0163899	0.0194822	0.00714997	-0.0164764	0.0159442	0.00190741	-0.0108739	0.0220935	0.0288192	0.0136219	-0.0172373
C220	-0.0753005	-0.00153482	-0.014076	0.0227976	-0.00183265	0.0377403	-0.0108504	0.0121048	-0.0379088	0.0198751	0.0128494	0.0491053	-0.00291562	0.00903798	-0.0538844	-0.0390597	0.0300306	-0.0411703	-0.0118903	0.00300752
C221	-0.076737	-0.00108858	-0.0155387	0.0211507	-0.00107987	0.0405083	-0.0105176	0.00941404	-0.0241936	0.0238956	0.0126241	0.0154884	-0.000492387	-0.00590889	-0.0461103	-0.0377341	0.0252411	-0.0290522	-0.0173333	0.00706094
C222	0.0211963	-0.0628201	0.0206767	-0.00596271	-0.00830944	0.0354461	-0.0203131	-0.0675834	-0.0195991	-0.00831759	-0.0077145	-0.00243612	0.0171747	0.0197537	0.0296758	-0.0120796	0.00877546	-0.00210176	-0.00395557	0.0369388
C223	-0.0785981	-0.00129604	-0.0155235	0.0197753	0.00133831	0.0397891	-0.0120778	0.0110776	-0.0254345	0.0335845	0.0103261	-0.000534934	-0.0183961	0.00705907	-0.0405501	-0.0264066	0.0288821	-0.036407	-0.0231879	-0.0121305
C246	-0.0767397	-0.00108639	-0.0155396	0.0211347	-0.00107474	0.0405107	-0.0105165	0.00940778	-0.0241868	0.023882	0.0126209	0.015499	-0.000459619	-0.00591767	-0.0461113	-0.0377377	0.0252488	-0.0290074	-0.0173403	0.00708784
C272	0.0216107	0.013863	-0.0235073	0.0201927	0.0560438	-0.0145704	0.00866935	0.00818846	-0.00523244	0.00401192	0.00702877	-0.000551478	-0.00424	-0.00172598	0.00217539	-0.00783848	-0.0119525	-0.0098813	-0.0101579	-0.0119782
C275	0.0184282	0.0137082	-0.0261313	0.0243038	0.0638377	-0.0184038	0.00948643	-0.00887288	0.0018561	-0.0163916	0.0195132	0.00713661	-0.0164722	0.0159356	0.00190343	-0.010889	0.0220914	0.0287984	0.0136147	-0.0171894
C341	-0.0449313	-0.00508647	-0.00952414	-0.0145807	0.000733775	-0.00455724	0.0176632	0.0336048	0.0344593	-0.128188	-0.124447	-0.0324923	0.0510454	-0.0622404	-0.0297376	-0.0232675	0.0573099	0.0427673	0.0313477	0.0471567
C342	-0.0784833	-0.0033599	-0.0201954	0.0171361	0.000232654	0.0304656	-0.0183846	0.00297422	-0.0134425	0.0520092	0.0185758	-0.0858944	-0.0152504	-0.00619286	0.0577761	0.0407284	-0.0164006	0.0381048	0.0237194	0.0162933
C343	0.0211752	-0.054136	0.0151564	-0.0105778	-0.00385257	0.0277925	-0.00559658	0.0564046	0.0328972	-0.0144248	0.043171	0.00477258	-0.00350586	0.00871688	-0.00510718	-0.0146391	-0.0160319	0.00803719	0.00335267	-0.0101632
C344	0.00934195	-0.0346154	0.00546216	0.00769505	0.00568363	-0.0160099	-0.0053638	-0.0179452	0.00486209	0.0102306	0.00498785	-0.00296182	0.0327196	0.0125976	0.0258783	0.0174602	0.0081358	-0.00359707	-0.0309409	-0.0187968
C345	0.0215896	-0.059582	0.0191213	-0.0101829	-0.0112279	0.0340099	-0.00834268	0.0400055	0.0253787	-0.0149856	0.0320329	0.00435161	-0.00472355	0.000474971	0.0167928	-0.034455	0.00707271	0.00371792	-0.00038227	-0.000499853
C346	0.0212436	-0.0590937	0.0193081	-0.006937	-0.0106056	0.0286433	-0.0094741	0.0102528	-0.0015763	-0.00850684	0.00307316	-0.000988438	0.0118911	0.00318689	0.0179712	0.00505276	0.0267735	0.00200976	-0.0172365	0.00973082
C354	-0.0398455	-0.0149905	-0.00463169	-0.0716808	0.0341922	0.00590116	0.0298155	0.0581065	0.0350267	-0.0921285	-0.157716	-0.0792882	-0.102108	-0.0106996	0.0384646	0.00731392	-0.0287346	-0.0440059	-0.016636	-0.0852035
C355	-0.0398422	-0.0149896	-0.00463002	-0.0716729	0.0342097	0.00590289	0.0298186	0.0581042	0.0350321	-0.0921346	-0.157739	-0.0792714	-0.102092	-0.0107165	0.0384788	0.00731606	-0.028756	-0.0439883	-0.0166127	-0.0852102
C356	-0.0784832	-0.00335758	-0.0201794	0.0171416	0.000246669	0.0304722	-0.0183915	0.00299073	-0.013435	0.0520089	0.0185711	-0.085881	-0.0152376	-0.00619422	0.0577953	0.0407266	-0.0163769	0.0381098	0.0237269	0.0162538
C357	-0.0398433	-0.0149914	-0.00462704	-0.0716773	0.0341928	0.00590619	0.0298221	0.058104	0.0350316	-0.0921303	-0.157729	-0.0792872	-0.102081	-0.0107215	0.0384801	0.00730913	-0.0287507	-0.0440004	-0.0166316	-0.0852138
C358	-0.0700723	-0.000328458	-0.0184923	0.017001	-0.000660847	0.0196077	-0.00457389	-0.0110885	0.0256358	-0.00648131	0.0226789	-0.0115172	0.0343966	0.00948438	0.024588	0.00974367	-0.0109397	0.0636232	0.0127601	0.0145686
C359	-0.0765285	-0.00539404	-0.0205758	0.018267	-0.00156859	0.0220113	-0.0158941	0.00598046	-0.016619	0.0395526	0.0148619	-0.0944599	-0.0113252	-0.00608454	0.090809	0.0627798	-0.033173	0.0559415	0.0342323	0.0217103
C360	-0.0700825	-0.000318588	-0.0184574	0.0170215	-0.00064213	0.0196331	-0.00454032	-0.0110724	0.0256028	-0.00645776	0.0226983	-0.0114313	0.0343407	0.00958047	0.0246235	0.00976669	-0.0109578	0.0636509	0.0126903	0.0145693
C361	0.0225434	0.054765	0.0265064	0.00462798	0.030669	-0.00846528	-0.137272	0.00913889	0.04136	0.0147497	-0.036024	0.0122144	0.00181144	-0.0143874	0.00390259	0.0192797	-0.00382128	-0.0301648	0.0248509	-0.0261528
C362	-0.0760725	-0.00244859	-0.0167421	0.0193028	-0.00209239	0.0252182	-0.00711152	0.00080224	-0.0137521	0.00649545	0.0153253	0.021074	-0.00448665	0.0136021	-0.0422768	-0.0237001	0.015189	-0.0301018	-0.00267066	-0.0101363
C363	0.0201114	0.0374183	-0.0239773	0.00372394	-0.0413085	0.00272684	0.00315071	0.00112234	-0.0180127	-0.0252398	0.00740588	-0.00857418	-0.0105499	0.00684088	0.0120166	-9.72891e-05	-0.00816318	-0.00315935	-0.0278717	-0.0128183
C364	-0.0811303	-0.0016673	-0.0197905	0.0183984	0.00347338	0.0521946	-0.0182031	0.0167172	-0.0520575	0.0660639	0.0106176	-0.0408698	-0.0435912	0.0013554	-0.0483426	-0.0411754	0.0227966	-0.0503543	-0.0133412	-0.0370171
C365	-0.0778939	-0.00129673	-0.0201308	0.0179159	0.00480835	0.050025	-0.0172394	0.0153529	-0.0507273	0.0641194	0.0104648	-0.039025	-0.0443551	0.00181052	-0.0478938	-0.0385829	0.0206942	-0.0460519	-0.0101103	-0.0342667
C366	-0.0811365	-0.0016663	-0.0198024	0.0183997	0.00348548	0.0522116	-0.0181873	0.0167265	-0.0520402	0.0660468	0.0106288	-0.0408791	-0.0436186	0.00137394	-0.0483338	-0.0411216	0.0227733	-0.0504487	-0.0133985	-0.0370408
C367	0.00379983	-0.055074	0.0148682	0.000403147	-0.0245762	-0.0651074	-0.0226399	-0.0135909	-0.0584302	0.0194048	-0.0287237	0.00335203	0.00842315	0.0106183	0.00703781	-0.0202072	0.00486988	0.00310348	0.00155212	0.0252577
C368	-0.0162248	0.0250935	0.00749023	-0.1536	0.0368676	-0.00687554	0.0190103	-0.0161896	-0.00514891	0.0234665	0.0193004	0.00793255	0.0017758	0.013257	-0.00187586	0.00195896	-0.00384797	-0.00897159	0.00419826	0.00358843
C369	-0.0811277	-0.0016684	-0.0198131	0.0183851	0.00347803	0.0521874	-0.0182315	0.0167118	-0.0520098	0.0660222	0.0105915	-0.0409249	-0.0435728	0.00130495	-0.0483307	-0.0411273	0.0228124	-0.0504562	-0.0133074	-0.0370186
IFM40807	0.0192229	-0.056911	0.0204205	-7.30294e-05	-0.00333246	0.0362211	-0.00946359	-0.083409	-0.0098775	-0.00346883	-0.0156511	0.00606817	-0.000907659	0.020212	-0.0374768	0.0330198	-0.0367091	0.00738663	0.0395579	-0.0578185
IFM40819	0.0197161	0.0398319	-0.0233874	0.00181192	-0.0502317	0.0046382	0.00742212	0.000870663	-0.0158814	-0.0216367	0.0045444	-0.00950446	-0.0120546	0.0128395	0.00957014	-0.00210341	-0.00627642	0.0017774	-0.024846	-0.00774584
IFM41359	0.0252884	0.0146047	-0.0264868	0.0235748	0.061461	-0.0143238	0.00680517	0.0061248	-0.00372737	-0.00419651	0.0118452	0.00183529	0.000743504	0.00852845	0.0175041	-0.00481659	0.0035549	-0.0112021	0.00477311	-0.0117536
IFM41361	0.0193141	-0.0599229	0.0203978	-0.00372034	-0.00628339	0.031251	-0.0128289	-0.0594673	-0.015828	-0.0102001	-0.0185478	-0.00654044	-0.00973036	-0.0110888	0.0103029	0.00962294	0.00405451	-0.00427678	-0.023135	-0.00717581
IFM41368	0.0208985	-0.0628391	0.0218694	-0.00672359	-0.0106186	0.0257638	-0.0157418	-0.0358341	-0.012391	-0.00754364	-0.00335271	-0.00482483	0.00355472	-0.00178344	0.0470213	-0.0320595	0.0313323	-0.00305846	-0.0287976	0.0276944
IFM41392	0.0188129	-0.056265	0.0190602	-0.000886027	-0.00368593	0.0337649	-0.0121886	-0.0786153	-0.0105833	-0.00333728	-0.0135999	0.00373684	-0.000572611	0.0197721	-0.0205588	0.0151927	-0.0303257	0.00366277	0.0285928	-0.0228557
IFM46074	0.0219592	0.0135626	-0.0255173	0.0216713	0.051084	-0.0149797	0.00730517	0.0082668	-0.00108672	-0.00289518	0.00077323	-0.00226178	-0.00353324	-5.90459e-05	0.00976136	-0.0124228	-0.00742489	-0.0131724	-0.0025632	-0.0108234
IFM46896	0.0253388	0.0155715	-0.0284372	0.0257695	0.0697998	-0.0181121	0.0169765	0.00196145	-0.012321	-0.00773202	0.00552318	-0.0168166	-0.0268428	0.00461463	-0.01295	-0.0262041	0.0204019	0.0123876	-0.0188669	0.03034
IFM47064	-0.0723156	-0.00119243	-0.0139803	0.0194888	-0.00349541	0.0250527	-0.00364574	0.00516109	-0.0211354	-0.0113988	-0.00103494	0.0752377	0.0194942	0.00575761	-0.0243075	-0.0160482	0.0107072	-0.0142265	-0.000767723	0.0277648
IFM47072	0.0194607	0.0439504	-0.0234893	-0.00363701	-0.072972	0.00816657	0.0105684	0.00336418	-0.0179026	-0.0296314	0.00588318	-0.0169865	-0.0085536	0.0187798	0.00117115	0.00421737	-0.0146311	0.00224507	-0.0570157	-0.0294274
IFM47074	0.0139826	-0.0308645	0.00497418	0.0130474	-8.10962e-05	-0.0130313	0.00612104	-0.00776599	0.0467911	0.0318279	0.00409685	0.0335892	-0.0277382	-0.071304	0.0176236	0.00264005	-0.0149603	0.0260982	-0.0500559	0.00437938
IFM47278	-0.0775347	-0.00189683	-0.0163627	0.0203668	9.05284e-05	0.0359608	-0.00991144	0.00461859	-0.0148317	0.0143762	0.0169454	0.025547	-0.0105773	0.0109322	-0.0622636	-0.0266675	0.0331436	-0.0423075	-0.0114633	-0.00146766
IFM47434	0.0214823	0.0346739	-0.0225186	0.00515654	-0.0173753	-0.00195729	-0.00307735	-0.00207894	-0.0119644	-0.0151934	0.00710042	-0.00283558	-0.00665627	0.0134466	0.0139362	0.00742344	0.00589758	-0.0011032	-0.0306107	-0.010833
IFM47437	0.0147704	-0.0531999	0.0206542	0.00270528	-0.0152128	0.000383231	-0.000635411	-0.0949186	-0.00794174	0.0154734	-0.0152104	0.0157415	-0.0117513	0.00860386	-0.0458535	0.00772981	-0.0563131	-0.00507723	0.0760097	-0.123583
IFM47440	0.0241803	0.0128761	-0.0252292	0.022971	0.0574775	-0.0136021	0.00633956	0.0035094	-0.00742176	-0.00845197	0.0112772	-0.00375336	0.00195308	0.00586978	0.00937558	-0.00686714	-0.0098535	-0.00699402	0.00118153	0.000741273
IFM47444	0.014507	0.0379497	-0.0113565	-0.000777917	-0.0597635	0.0105042	0.0241836	0.00138183	-0.0190115	-0.0211711	-0.00200799	-0.0154648	0.00532011	0.00141085	-0.00305092	0.00065842	0.00803733	-0.000388474	-0.0348531	-0.0108777
IFM47448	0.0199999	-0.0564751	0.0179704	-0.00288892	-0.00296306	0.0303302	-0.0101838	-0.0483343	-0.00709444	-0.00449793	-0.0072196	-0.00314476	0.0033146	-0.00704701	0.0160145	-0.00196475	0.025692	-0.0034081	-0.0218293	0.00392428
IFM47450	0.0168865	0.0406004	-0.0144472	0.000619964	-0.0604866	0.00234018	0.0181089	-0.000290571	-0.0133484	-0.0187636	0.00608892	-0.0109504	0.00251986	0.032463	-6.13512e-05	0.00396089	-0.000267992	0.00528906	-0.0225418	-0.0235022
IFM47453	0.0197517	0.0443228	-0.0236725	-0.0017274	-0.0701523	0.00720313	0.00521242	0.00178923	-0.0133416	-0.0243052	-0.000217608	-0.0162473	-0.0096255	0.0153044	-0.00020423	-0.00271723	-0.0219736	0.00814165	-0.056672	-0.0278784
IFM47456	0.016891	0.0406034	-0.0144479	0.00060927	-0.0604808	0.00232717	0.0180848	-0.000297895	-0.0133399	-0.0187727	0.00608933	-0.0109227	0.00249595	0.0324602	-6.35601e-05	0.0039683	-0.000233645	0.00531522	-0.0225171	-0.0235018
IFM47475	0.0204272	-0.048542	0.0125585	-0.00176062	0.00327035	0.0268895	-0.00911053	-0.0408431	-0.00844561	-0.00943844	-0.00310928	-0.00319944	-0.00715018	-0.00570215	-0.00287856	0.00796574	-0.0106231	0.00240252	-0.00463249	-0.00239029
IFM48051	0.0187422	0.0414473	-0.0222259	0.000692775	-0.048859	0.00571373	0.00136601	-0.00311755	-0.0123892	-0.0265167	0.0051031	-0.00389935	-0.0219621	-0.000315368	0.0166006	-0.00859253	-0.0190534	-0.0107793	-0.0387067	-0.0103715
IFM48627	0.0177045	0.0416146	-0.0201207	0.000881808	-0.0610238	0.00736736	0.0148676	0.00432594	-0.0201552	-0.0252648	0.00965985	-0.0124893	0.00755738	0.0141419	-0.00913391	-0.00153937	-0.0124236	0.00263522	-0.0398852	-0.00852399
IFM49895	0.0244688	0.00977831	-0.0255517	0.0225366	0.0601831	-0.0119616	0.00582887	0.000696958	-0.00682081	-0.00401427	0.00620957	-0.0056782	0.0140038	0.00442698	0.00312067	-0.00498878	-0.0068357	-0.0135944	0.00220212	-0.00995519
IFM49896	0.0189358	-0.05863	0.0189942	-0.00294961	-0.00445518	0.0309704	-0.0117432	-0.0624023	-0.0126604	-0.00884356	-0.015427	-0.00688353	-0.00444756	-0.00901436	0.0086446	0.0108872	0.0120875	-0.00386965	-0.02234	-0.00303612
IFM50230	0.0257046	0.0173661	-0.0264604	0.0233906	0.0575087	-0.0144241	0.0099226	0.00894823	-0.00483426	-0.00107358	0.00683202	0.00274198	-0.000867714	0.00170891	0.00994487	-0.0014829	0.0159256	-0.00216761	0.00125565	-0.00911322
IFM50268	0.0195478	0.000621861	-0.0187042	0.0206282	0.0443865	-0.0270413	-1.88791e-05	-0.00164445	0.022971	0.0303318	0.00210883	0.0231071	-0.0120725	-0.0316892	-0.000535033	-0.00524892	-0.00217664	0.00972702	0.00530535	-0.00980133
IFM50669	0.0217833	-0.0315886	0.00449046	0.00677106	0.0153049	0.0174371	0.000514846	-0.0210797	-0.00402175	-0.00718862	0.00344664	-0.009975	0.00881281	-0.00635595	-0.0116547	0.00848243	-0.028634	-0.00634215	0.0184351	0.0113462
IFM50886	0.0194794	0.0443113	-0.0234073	-0.00124726	-0.0711252	0.00915825	0.00478447	-0.00206481	-0.0166661	-0.0275899	0.00432312	-0.012885	-0.0117371	0.0114071	0.00198455	-0.000563397	-0.0106048	0.0085553	-0.0484369	-0.0264927
IFM50916	0.0203764	0.034386	-0.0180323	0.00514024	-0.047553	0.00770576	0.0217334	0.00370094	0.00295763	-0.00889967	-0.00810906	-0.00849384	-0.00897304	0.0287235	0.00150422	0.00342337	-0.0203747	-0.0144858	-0.0115994	0.011092
IFM50917	0.0215442	0.0220677	-0.0262834	0.0164541	0.0277946	-0.0109915	0.00941409	0.00143637	-0.0127816	-0.0209221	0.0173745	-0.0163767	-0.00701658	0.00488777	-0.00818571	-0.017565	-0.00358108	0.00588758	-0.0279186	-0.00859763
IFM50997	0.0223658	-0.0402714	0.00575427	0.00527685	0.0186951	0.020834	-0.00794086	-0.0385339	-0.0107777	-0.0132329	0.00135416	-0.0126101	-0.00163775	-0.00954115	0.0125112	-0.0116366	-0.0158361	-0.00479548	-0.0275272	0.0202988
IFM50999	0.0243702	0.0106666	-0.0249549	0.0213268	0.0598776	-0.0130039	0.00415806	0.00579397	-0.00121879	-0.00213439	0.00594019	-0.00593573	0.000298666	0.0091895	-0.00295618	-0.0135961	-0.010661	0.0008295	0.00157253	-0.0025332
IFM51126	0.0189365	-0.0586301	0.0189915	-0.00294659	-0.00443948	0.0309662	-0.0117466	-0.0624012	-0.01266	-0.00884946	-0.0154164	-0.00688275	-0.00437727	-0.00902427	0.00867763	0.0109042	0.0120805	-0.00390846	-0.0223451	-0.00308644
IFM51357	0.0192026	0.0431404	-0.0216354	-0.00239402	-0.0640592	0.00864999	0.0110081	-0.000981565	-0.0139008	-0.0231016	0.002771	-0.0120778	-0.0131549	0.00273289	0.00904178	-0.00272804	-0.014559	-0.00155832	-0.0419468	-0.0264162
IFM51505	0.020499	-0.0550118	0.0167182	-0.00338612	-0.00291478	0.0267089	-0.0124194	-0.0453594	-0.00920138	-0.00753577	0.00131032	-0.00526688	0.00294456	0.00438378	0.0174296	-0.00564852	0.000954017	-0.00572997	-0.00911529	0.0260176
IFM51746	0.0192338	0.0437649	-0.0231007	-0.000883896	-0.0701561	0.00880441	0.0126706	0.00051351	-0.0167595	-0.0316177	0.00359563	-0.020201	-0.0105586	0.0221052	-0.00128865	-0.00269493	-0.0205309	0.0081937	-0.0547983	-0.030627
IFM51748	0.024214	0.00679362	-0.0231298	0.0198826	0.0617619	-0.0135631	0.00799563	-0.00565242	-0.0137896	-0.00349282	0.00234262	-0.0115457	-0.0169129	-0.00312867	-0.0198115	-0.0148557	-0.00529215	0.00905774	-0.0071867	0.0240665
IFM51944	-0.0708737	-0.00361244	-0.0108651	0.0128512	-0.00219066	-0.0223503	0.00815168	-0.011919	0.0547532	-0.0484931	0.00101339	0.0170892	0.0542134	-0.00576573	0.0578154	0.0283186	-0.0315306	0.0795948	0.00450502	0.0229829
IFM51977	-0.0718221	-0.00273879	-0.00818148	0.0164393	-0.000798624	-0.0177486	0.0163348	-0.0123471	0.0479056	-0.0568942	0.00940769	0.0248285	0.0598342	-0.00697641	0.0470767	0.0282003	-0.0304972	0.0635478	0.00397297	0.0247541
IFM51978	0.0205581	0.0135191	-0.0156055	0.00254503	-0.0134231	0.00420166	0.0105145	-0.00741925	-0.00842259	-0.0109312	0.00990282	-0.0194444	0.00795379	-0.00457572	-0.0211394	0.00547206	-0.0341155	0.000598195	-0.00484911	-0.00687806
IFM53927	0.0210374	-0.0331731	0.000686621	0.00811345	0.0194714	0.00900672	-0.00173571	-0.0343123	-0.0144311	-0.00404291	-0.0108458	-0.0166898	-0.00375069	-0.0180918	-0.00301131	0.00107489	0.0289785	0.00251335	-0.0299163	0.0109847
IFM54842	0.0204113	-0.0606394	0.0206055	-0.00512799	-0.00564138	0.0339092	-0.0145796	-0.0531394	-0.013918	-0.00320899	-0.0136994	-0.00183288	-0.00107049	-0.00321119	0.011646	0.00296059	0.00301115	-0.000396155	-0.0196151	0.0122669
IFM55369-1	0.0203196	0.0427249	-0.022519	-0.00017541	-0.0618754	0.00769915	0.0105442	0.00183686	-0.0117546	-0.0250485	0.000745435	-0.0121669	-0.00956288	0.0214341	-0.00010436	0.00544801	-0.0190922	0.00357776	-0.0545641	-0.0105694
IFM55548	0.0205786	0.0399769	-0.0221736	0.000501513	-0.0574181	0.00634786	0.00984122	0.000205238	-0.0101454	-0.0248709	0.000777602	-0.0182241	-0.0124708	0.0292666	-0.0028952	0.000886646	-0.0193431	0.00551781	-0.0438633	-0.0128091
IFM57141	0.0247024	0.00715476	-0.0236494	0.0220793	0.0574945	-0.00925915	0.00932167	-0.00178596	-0.00358428	-0.006839	0.00612711	-0.0115388	-0.00768248	0.00608621	-0.020036	-0.0134279	-0.015671	0.00630154	0.0023522	0.019009
IFM57536	0.0243314	0.0127964	-0.0278112	0.0228075	0.0656461	-0.0162103	0.000927093	0.00359517	-0.00424927	-0.00680785	0.00923226	-0.000432712	-0.0107466	0.0135256	0.00196043	-0.0231061	0.0127309	0.000325928	0.015203	-0.00167152
IFM57550	0.0248768	0.0156701	-0.0262161	0.0242999	0.0601377	-0.0159443	0.0112262	0.00762213	-0.00824635	-0.00808551	0.0125781	4.24999e-05	-0.000430218	0.0101707	0.0122255	-0.00454339	0.0105507	-0.00507576	-0.00221918	-0.00801807
IFM58067	0.0196309	0.0444016	-0.0237392	-0.000409897	-0.070976	0.00966093	0.011519	0.00512405	-0.01366	-0.0295206	0.00301896	-0.0171228	-0.00332642	0.0119068	-0.00075399	-0.00238467	-0.0155412	0.00792382	-0.0591003	-0.0405935
IFM58524	0.0188609	0.034576	-0.0211077	0.00443036	-0.0457571	0.00560117	0.014282	-0.00260339	-0.0207595	-0.0368473	0.00300068	-0.0224253	-0.00415474	0.0167544	-0.00768884	-0.00953944	-0.013586	0.00932007	-0.0343331	-0.0270053
IFM59073	0.0203754	0.0343888	-0.0180366	0.00513808	-0.0475558	0.00770006	0.0217286	0.00369017	0.00294885	-0.00890141	-0.00810947	-0.00849962	-0.008982	0.0287328	0.0014926	0.00342419	-0.0203761	-0.0144757	-0.0115933	0.0111063
IFM59359	0.020185	0.0232223	-0.0217774	0.00686726	0.00540859	-0.00377588	-5.94767e-05	-0.00419923	-0.00816434	-0.0118719	0.0157973	-0.00343268	0.0168843	0.00300873	-0.000170769	-0.0112531	0.01069	0.025222	-0.00341923	-0.00383099
IFM59362	0.0196827	0.0447927	-0.0230244	-0.000779405	-0.0681799	0.00809737	0.0105653	0.000547131	-0.0128743	-0.0215148	0.000764568	-0.0130577	-0.0115303	0.00817839	0.000293356	-0.000632282	-0.00966336	0.00844363	-0.043441	-0.0307526
IFM59633	0.0260774	0.0131949	-0.0278615	0.02579	0.0732023	-0.0173203	0.0110804	0.00211407	-0.0103146	-0.00767945	0.00917379	-0.0167199	-0.0103032	0.0119191	-0.0137279	-0.0149529	0.0259392	0.0071965	-0.00219397	0.01974
IFM59972	0.0241247	-0.0304185	-0.000552741	0.00197647	0.0163168	0.00998767	-0.00147659	0.0640856	0.000176624	-0.00844644	0.0405589	-0.00435692	0.0227815	0.0306893	-0.0642694	0.092704	-0.0713306	-0.000459397	0.0245955	0.0481003
IFM59985	0.0195852	0.0441609	-0.0243239	-0.00013369	-0.0715045	0.0099527	0.0162887	0.00565695	-0.0141587	-0.0275675	0.000626165	-0.016483	-0.00517636	0.00669885	-0.00174959	-0.0025298	-0.0169059	0.0108263	-0.0658334	-0.036862
IFM59987	0.0243632	0.0217132	-0.0294028	0.0196645	0.0400224	-0.0115923	0.015248	0.0101868	0.00278593	0.0180544	-0.00356644	-0.00344986	0.0242526	-0.0208418	-0.0303135	-0.011035	-0.0592729	0.000922321	0.000641716	0.0220201
IFM60369	0.0246905	0.000443511	-0.0192755	0.0186718	0.0535052	-0.00348022	0.00627111	-0.00913417	-0.00675955	-0.00542886	0.00634112	-0.0114938	-0.00413741	-0.00775233	-0.0176623	-0.00191253	-0.0119916	0.00547768	-0.0071523	0.0202878
IFM60748	0.0252818	0.0115923	-0.0271306	0.0245466	0.0683499	-0.0150996	0.0104209	-0.00476123	-0.0065109	-0.00466274	0.00496812	-0.0183472	-0.0145841	0.00253833	-0.0257276	-0.0289862	0.00572329	0.0123318	0.00869754	0.0252782
IFM60994	0.0239199	-0.0104841	-0.011542	0.0182408	0.0456093	0.00207495	0.00807608	-0.0266568	-0.0125449	-0.00825204	-0.0116697	-0.0154445	-0.0263525	-0.0285339	0.0035533	-0.0123023	0.0231779	0.00612836	-0.0515487	0.0343462
IFM61572	0.0190452	0.0435893	-0.0233616	-0.00100328	-0.0691211	0.00910943	0.00753855	-0.00265098	-0.0146413	-0.0245221	0.00608106	-0.0141941	-0.00946133	0.0126852	0.000799733	-0.00331064	-0.0117382	0.0104035	-0.0487129	-0.0255008
IFM61959	0.0214138	0.019732	-0.0217284	0.0119043	0.0159541	-0.00096074	0.0153366	-0.00568915	-0.0041741	-0.00529713	8.39078e-05	-0.0181918	0.00649059	-2.60265e-05	-0.00819074	-0.00323525	-0.0280594	-0.00527572	-0.0230144	-0.00249818
IFM62054	0.021844	0.011392	-0.0238792	0.0222353	0.0609668	-0.0165458	-0.00151673	0.00470652	-0.000422298	-0.000519729	0.0107789	-0.00918072	0.00237436	0.0144218	0.00585666	-0.0163197	0.0218028	0.0125351	0.0103937	-0.01335
IFM62153	0.0218917	0.0149645	-0.0223539	0.0148445	0.0361315	-0.00992817	0.00622874	0.000418751	-0.00565764	-0.00622599	0.00830994	-0.0111299	0.010596	0.0123558	-0.00582862	-0.00700508	-0.0073377	-0.00110576	0.0103824	-0.0123975
IFM62241	0.0253914	0.0124158	-0.0260067	0.0226852	0.0635862	-0.0142897	0.0105713	0.00517483	-0.00729967	-0.000175359	0.00427039	-0.00329725	0.00246485	0.00106984	0.00387141	0.000861015	0.0054794	-0.00355793	0.00214282	-0.000962569
IFM62400	0.0248994	0.014467	-0.0274745	0.0234682	0.063306	-0.0143079	0.0127551	0.003648	-0.00261129	0.00675177	0.00080215	-0.00199132	-0.0105663	-0.00906211	-0.00160247	-0.00291874	-0.00602205	-0.00442262	-0.00393339	-0.000800396
IFM62432	0.0205942	-0.0352005	0.0101312	0.00585253	0.00772647	0.0183474	0.014883	-0.0357488	0.00197639	0.0317014	-0.041881	0.00149525	0.0270262	-0.017477	-0.0144405	0.0278158	0.0865385	0.00997306	-0.0228985	-0.0275696
IFM62517	0.0191701	-0.0591108	0.0180125	-0.00459463	-0.00614841	0.0333256	-0.0142702	-0.0635995	-0.011757	-0.0067999	-0.0151284	-0.00209314	-0.00535682	-0.00160874	0.0114099	0.00236462	0.000767812	-0.00777322	-0.00916823	0.00908425
IFM62521	0.0239147	-0.0104752	-0.0115479	0.018238	0.0455971	0.00207396	0.0080743	-0.0266769	-0.0125684	-0.00827116	-0.0116527	-0.0154302	-0.0263592	-0.0285251	0.00351632	-0.0123308	0.0231851	0.00614859	-0.0515555	0.0343966
IFM62522	0.020543	-0.04152	0.0143403	0.000816947	-0.00455563	0.0168911	0.0100538	-0.0323256	-0.00311143	0.0304844	-0.0427259	0.00382712	0.0180657	-0.0216561	0.00721519	0.0451241	0.116325	0.00410336	-0.0446438	-0.0227359
IFM62686	0.0216759	-0.0580119	0.0173455	-0.0166049	-0.0106224	0.0350731	-0.00542774	0.111204	0.0667856	-0.0214863	0.0699556	0.00975874	-0.0301204	-0.00714173	0.00700422	-0.0660631	-0.0184977	0.00409102	0.0120779	-0.012103
IFM62709	0.0194414	0.0440817	-0.0235722	-0.00261088	-0.0694491	0.00854375	0.0117421	-0.000618122	-0.0180943	-0.031294	0.00573117	-0.018813	-0.0139928	0.0161695	0.000165076	-0.00193145	-0.0173469	0.00493526	-0.045595	-0.029158
IFM63141	0.0231993	-0.00373858	-0.0151394	0.0167646	0.0423611	-0.000140722	0.00889961	-0.0098281	-0.00223533	-0.00335564	-0.00244857	-0.0122477	-0.00666361	0.00278813	-0.0193396	-0.0019157	-0.0174506	0.00325887	0.0191505	0.0117528
IFM63311	0.0246149	0.0117714	-0.0262988	0.0236268	0.0613778	-0.0131301	0.0132447	-0.00129506	-0.00631186	-0.00671608	0.00212576	-0.0141371	-0.0184078	0.00315895	-0.0217339	-0.0201573	0.0038559	0.00952388	-0.00610624	0.0235422
IFM64563	0.0218881	0.0264691	-0.0250478	0.0124692	-0.00177348	-8.44299e-05	0.0213475	0.0022677	-0.000460175	-0.00357376	-0.00696409	-0.0148542	0.0025863	0.00927684	-0.0153644	0.000293373	-0.0199779	3.25427e-05	-0.00826956	0.0234787
IFM64666	0.0239168	-0.0104787	-0.0115506	0.0182429	0.0456153	0.0020681	0.00806656	-0.0266676	-0.0125682	-0.00828386	-0.0116521	-0.0154153	-0.026373	-0.0285252	0.00352859	-0.0123133	0.0231921	0.0061222	-0.05156	0.0343446
P1MR	-0.0461029	0.00809856	0.0025923	-0.0629883	0.0207961	-0.0128656	0.0235627	-0.0116679	0.0419641	-0.0643359	-0.0410175	-0.0216749	0.0460232	-0.00798698	0.00138536	-0.00385053	-0.00411332	0.0381057	-0.0248226	0.00820511
P1MS	-0.00540056	-0.0412578	0.00803476	-0.0112834	-0.0278167	-0.106179	-0.00932009	0.0805667	-0.0677233	0.0263505	-0.0372917	0.0160522	-0.00843726	-0.0020914	0.00485169	0.0125411	0.0075885	0.0113338	0.00656516	-0.00500563
P2CS	-0.0369243	0.0395891	0.0244524	-0.00063699	-0.00988196	0.0222103	-0.120993	0.00625981	0.0235778	0.030332	0.00473661	-0.0166402	-0.0226924	-0.020091	-0.0621679	-0.0276501	0.0347816	0.000398614	0.0297892	-0.0150499
746-B-1-45-2	0.021673	-0.0579997	0.0173424	-0.0166045	-0.0106217	0.0350854	-0.00541123	0.111148	0.0668039	-0.0214858	0.0699496	0.00976236	-0.0301255	-0.0071455	0.00704116	-0.0660517	-0.0184952	0.00407312	0.012058	-0.0121318
743-B-1-45-5	0.0203489	-0.0594962	0.018906	-0.00427775	-0.00308519	0.0350438	-0.0149385	-0.0581607	-0.0171383	-0.00675045	-0.0162013	-0.00544872	0.000407478	-0.00429334	0.00937305	0.00883035	-0.00163299	-0.00265441	-0.0215687	0.0168629
717-E-1-74s-1	0.0208095	-0.0466957	0.0127741	-0.00969554	-0.011009	0.0190467	-0.0051513	0.0474523	-0.0145546	-0.000907573	0.0079398	0.00207868	0.0401098	0.0281152	-0.105977	0.140276	-0.0238047	0.0136937	0.0238012	-0.0495617
716-E-1-70L-5	0.00837007	-0.0365059	0.00417522	-0.00779979	-0.00636549	-0.0606493	-0.00770807	0.0953294	-0.0463346	0.0177019	-0.0309705	-0.00667316	-0.00443048	-0.00280927	-0.0517403	0.131623	0.0341665	0.0186646	-0.0328942	0.00439878
711-B-1-43-1	0.0242557	0.0404065	0.0133787	0.018389	0.0686882	-0.0168699	-0.104769	0.00769873	0.0389142	0.00821695	-0.0329953	-0.00982718	0.00373201	0.00517457	-0.0173063	-0.0220596	-0.00481095	-0.022531	0.0363243	-0.0138706
111-C-1-76s-1	0.0211758	0.0503171	0.0303642	0.00703082	0.0277891	-0.00886166	-0.168975	0.0104882	0.040542	0.0163015	-0.0287934	0.00756009	0.0267709	-0.0173007	-0.00633864	0.00182171	0.0294913	0.0221171	0.0702503	-0.04747
704-E-1-70L-4	0.00823434	-0.0407536	0.00683035	-0.00936946	-0.018275	-0.0627488	-0.00990201	0.0689667	-0.0412493	0.028177	-0.00676476	0.00265237	0.0277052	-0.000489244	-0.0610221	0.0702954	0.000830728	-0.0204823	0.014134	-0.0208061
701-E-1-75s-1	-0.00463221	-0.0517524	0.0165881	-0.00515428	-0.0338555	-0.118613	-0.0194926	-9.22108e-05	-0.1018	0.0315689	-0.0558263	-0.00845411	0.00423669	-0.0108811	0.06556	-0.0917271	0.0106439	-0.0155408	0.00771389	0.0319142
68-C-1-93L-3	0.0184285	0.0136938	-0.0261429	0.024298	0.0637962	-0.0183993	0.00953766	-0.00887625	0.00186063	-0.0163421	0.0195383	0.00705571	-0.0164475	0.0159284	0.00187887	-0.0108987	0.0220345	0.028784	0.0135598	-0.0172282
616-D-2-23L-5	0.011071	0.0328472	0.0225337	-0.000148088	-0.0401413	0.00190175	0.0514179	-0.0128199	-0.0592007	-0.0669878	0.069435	-0.00865959	-0.0557528	-0.176545	0.00792979	0.0239274	0.0288078	-0.0512247	0.149069	0.0392871
480-E-1-21-2	-0.0756657	-0.00154023	-0.0160666	0.0224807	-0.00225174	0.038213	-0.0101731	0.0111206	-0.0245327	0.0246593	0.013555	0.0125359	0.00408962	-0.00620237	-0.0402875	-0.0350051	0.0272838	-0.0268865	-0.0144603	0.0057734
477-E-1-25-10	0.02008	-0.0529657	0.0143117	-0.000743684	0.000733128	0.0203431	-0.0137562	-0.0365252	-0.0164843	-0.013766	-0.00428548	-0.0123898	0.0050811	0.00786126	0.0205083	-0.00947699	0.0175041	0.0004199	-0.0285592	0.0267279
473-E-1-7-1	0.0214221	0.0427015	-0.0033451	-0.00154856	0.000269444	-0.00243136	-0.0796468	0.00041882	0.00711232	0.00708156	0.00765215	0.0228469	0.00341647	-0.034409	0.0224046	0.0159708	0.0393188	0.0461194	0.0279378	-0.0647214
470-E-1-14-1	0.0215946	-0.0609984	0.0188969	-0.0147338	-0.00634633	0.0379553	-0.0070683	0.0699898	0.0501291	-0.0193819	0.0532425	0.00803223	-0.023931	-0.00387561	0.0203756	-0.0647961	-0.00671229	0.00354168	0.00410006	-0.00329117
47-C-1-72L-1	0.0094485	0.00857303	-0.00891103	-0.00711018	-0.0194192	-0.00426486	-0.00489398	0.00120915	-0.0113782	-0.00275352	0.0222996	0.0105422	0.0176685	-0.016891	-0.017579	0.0019034	0.0192445	0.0256538	-0.0137553	0.0147694
453-E-1-56s-1	0.0198959	-0.0618618	0.0198608	-0.00546808	-0.00806766	0.0328779	-0.0151956	-0.0423177	-0.0103422	-0.0111382	-0.0115488	-0.00464052	-0.00166309	-0.00999907	0.0395524	-0.0109157	0.028657	-0.00409453	-0.0420977	0.0245269
106-C-1-72s-2	0.0216449	-0.0593799	0.0186766	-0.0135989	-0.00423888	0.03809	-0.00881233	0.0573794	0.0481981	-0.0241088	0.0492147	0.00450698	-0.0375435	-0.00587257	0.0297457	-0.0716332	-0.0141047	0.000814204	0.00287918	0.00307004
452-C-1-51s-1	-0.0149859	0.0563562	0.171929	0.0381923	0.0259919	0.00311657	0.0456254	0.00917013	-0.0082183	0.00288191	-0.000744682	-0.0116612	0.00263575	0.0178049	0.00293975	-0.000655029	-0.00706076	0.00696842	-0.022013	0.00209596
451-D-2-24s-1	0.0193345	-0.0537466	0.0149486	-0.00188765	-0.00539698	0.0213186	-0.00893655	-0.0171403	-0.00457253	-0.00829513	0.00258875	-0.00461115	0.0147352	0.0119615	0.00694203	-0.00595741	0.00534851	0.0107711	0.0112877	0.0103565
442-D-2-17L-1	-0.0732081	-0.00104679	-0.0128858	0.0222641	-0.00321853	0.0279635	-0.00303344	0.0092983	-0.0289112	-0.0159506	0.00518633	0.0725917	0.00261699	0.0111117	-0.0146393	-0.00535693	0.0100042	-0.0119836	0.00417814	0.0250138
43-C-1-69L-1	-0.0772848	-0.00242649	-0.0155589	0.02145	-0.00212314	0.0334471	-0.011461	0.0072415	-0.0291	0.0225193	0.0118457	0.0183229	-0.0137511	-0.00356464	-0.0345399	-0.0283578	0.0213277	-0.0351769	-0.00842858	9.02383e-05
429-D-2-25L-2	0.0220092	-0.0379869	0.00658476	-0.00655735	0.00737935	0.0144323	9.74093e-05	0.0994016	0.0261998	-0.00328841	0.0372535	0.0118076	-0.00674116	-0.00426967	-0.042715	0.0569095	0.00988786	0.0155043	-0.0153398	-0.0141338
424-D-2-22s-1	0.0216747	-0.0580033	0.0173434	-0.0166036	-0.0106188	0.0350717	-0.00541666	0.11114	0.0667537	-0.0214562	0.0699155	0.00977866	-0.0301235	-0.00713072	0.00704182	-0.0660804	-0.0185116	0.00406532	0.0120472	-0.0121085
423-D-2-25L-3	-0.0148824	0.0563051	0.171869	0.038369	0.0256169	0.00286508	0.045465	0.00923106	-0.00867151	0.00344735	-0.000206418	-0.0105254	0.00320175	0.0168409	0.0031102	-0.000897107	-0.0072511	0.00653036	-0.0213073	0.00304409
118-B-1-63s-1	0.0210365	-0.0463065	0.0115203	-0.0077344	-0.00761595	0.0237008	-0.00638352	0.0233326	-0.0130253	0.00209156	0.00177938	0.00217276	0.047235	0.0293011	-0.07777	0.111744	-0.0181962	0.0088141	0.0216757	-0.0347673
115-B-1-70s-1	0.00854239	-0.0252803	0.00356716	0.0040288	-0.0249701	-0.0170042	-0.00200192	0.0210928	0.019531	0.0152745	0.0166177	0.0101873	-0.00347282	-0.00375404	-0.0507535	0.0244065	-0.0472088	0.0131356	0.0161027	0.0161314
114-B-1-69L-1	0.00747298	-0.0480813	0.0136923	-0.00415735	-0.029438	-0.0767481	-0.0145226	0.0682013	-0.0546139	0.0226903	-0.00677555	0.00624748	0.00522771	0.00169028	-0.0181938	0.0356446	0.01165	-0.00400392	0.00309472	0.00469932
975-B-1-27-5	0.020803	-0.046695	0.0127669	-0.00968602	-0.0110182	0.0190604	-0.00512978	0.047391	-0.0145863	-0.000851426	0.00786797	0.00194886	0.0401065	0.0280832	-0.105937	0.140262	-0.0238013	0.0136958	0.0238116	-0.0495059
969-B-1-26-5	0.0185241	-0.0614206	0.0221316	-0.00737397	-0.00923322	0.028279	-0.0140934	-0.0446632	-0.0235219	-0.00746099	-0.0109107	-0.00815051	0.00421287	0.0061052	0.0364812	-0.0199196	0.0044622	0.00668786	-0.0126772	0.0233771
94-D-2-28L-1	0.0210756	-0.0579231	0.017815	-0.00994394	-0.0118531	0.0318701	-0.00647582	0.06205	0.0395914	-0.0131664	0.0509814	0.010236	-0.0137672	-0.0137227	0.0147873	-0.0516062	0.000986316	0.00822792	0.00753809	0.00199096
939-E-1-75s-2	-0.0762864	-0.00181435	-0.0157499	0.0186054	0.00103915	0.0328523	-0.0111363	0.00401167	-0.0194652	0.0106584	0.0109969	0.046048	0.00120001	0.00809484	-0.0496967	-0.0249756	0.0247316	-0.0464235	-0.0104412	0.00124809
113-B-1-71L-1	0.0086331	-0.0250422	0.00292836	0.00429296	-0.0231189	-0.0168484	-0.0021875	0.0190102	0.0194609	0.0140377	0.016352	0.00939613	-0.00338306	-0.0034489	-0.0490589	0.024115	-0.0447682	0.0115673	0.0155124	0.0153469
875-E-1-65L-4	0.0206721	0.0206238	-0.0188238	0.00994182	-0.00688189	-0.00227631	0.00550265	0.00160913	-0.00742958	-0.0171892	0.00638251	-0.0090377	-0.0198918	0.0167103	0.00125922	-0.0108371	-0.00970951	0.00446611	-0.00945764	-0.000455358
84-D-2-49L-5	0.0218275	-0.0584421	0.0168015	-0.0103944	-0.0104762	0.032324	-0.0118456	0.0535448	0.0336075	-0.0154624	0.0457909	0.0065128	-0.00312835	0.00494328	0.0117038	-0.0344549	0.00134681	0.00321339	0.00275704	0.0180799
83-D-2-47L-1	0.0238317	0.0251967	-0.0158677	0.0134386	0.0475398	-0.0154976	-0.0484201	0.00169625	-0.000511264	-0.0105758	0.0174138	0.00159449	0.00326826	0.0140758	0.00294927	-0.0269553	0.0217472	0.0351938	0.0533658	-0.0510542
774-B-1-44-s	-0.0442452	-0.0227553	-0.000899956	0.0159437	-0.0317915	-0.125368	0.00520905	-0.0761214	0.156209	-0.0116591	0.0890913	-0.0712992	-0.0427284	0.0220997	-0.0320925	0.0653262	0.0670329	-0.0983071	-0.0299124	0.0361221
766-E-1-65L-2	0.0183643	0.0498169	-0.00572935	-0.02552	-0.0315906	-0.000254803	-0.0423959	-0.0133832	-0.0119965	0.0112893	0.0427953	0.0223082	0.0364738	-0.00909662	0.00167876	-0.0027021	0.0246305	0.0628512	-0.0393988	0.0109883
4-C-1-24L-2	-0.0704402	-0.00122907	-0.0110229	0.0195727	-0.0021471	0.0180997	-0.00167525	0.00161968	-0.016849	-0.0318214	0.0057485	0.0854246	0.0274115	-0.000418359	-0.0366543	-0.0106948	0.0157622	-0.031818	0.00195306	0.0269982
386-C-1-33L-1	-0.0167718	-0.0435312	0.011714	-0.00243936	-0.0413417	-0.165696	-0.018626	0.0203825	-0.103527	0.0389024	-0.0573222	-0.00166367	-4.20223e-05	-0.011476	0.0324635	-0.0783591	0.00234604	0.000583103	0.00750207	0.0157486
383-C-1-27s-1	0.0220413	0.0170614	-0.0229569	0.017553	0.0370842	-0.0107134	0.00639749	0.00831226	0.00178904	-0.00130301	-0.0020797	-0.00313693	-0.00819795	-0.00326934	0.00209211	-0.0106241	0.00757685	1.07522e-05	0.0116572	-0.00844711
105-D-2-38L-1	0.0200816	-0.0529635	0.0143099	-0.000740285	0.000747594	0.02034	-0.0137764	-0.0365206	-0.0164816	-0.013769	-0.00428049	-0.0123989	0.00508506	0.0078673	0.0204964	-0.00946109	0.017509	0.000434116	-0.028522	0.026729
375-C-1-6s-2	-0.0678873	-0.000445052	-0.0124815	0.000167142	0.00919171	0.0123994	0.0122576	0.0102566	0.0230387	-0.0783168	-0.084056	-0.0190982	0.0224821	-0.0421342	-0.0297823	-0.0105997	0.0230135	0.0165473	0.0162582	0.00648369
355-E-1-35-1	-0.00231327	-0.0331403	0.00761629	0.00927947	-0.0217089	-0.0528546	-0.00228965	-0.00347422	0.0184184	-0.00414411	0.0282434	0.00206839	-0.00791473	0.0294744	-0.0209227	0.0138595	0.0104004	-0.00581851	0.010934	-0.00875037
349-E-1-33L-1	-0.05471	0.00410365	-0.000651085	0.0123502	-0.00515366	0.00638174	0.0186559	-0.00318421	-0.0160531	-0.0724074	-0.0292748	0.122995	0.0312408	-0.00958665	-0.00989974	-0.00437935	-0.0317487	-0.00718817	-0.0195609	0.038423
336-E-1-49-1	0.0252712	0.0127443	-0.0254323	0.0222495	0.0702737	-0.0175642	-0.00746942	0.0045827	-0.00116716	0.00105292	0.00713991	-0.00124586	0.00371088	0.00870272	-0.00107945	-0.010249	0.0224297	0.012971	0.0243463	-0.0193163
334-E-1-48-2	-0.0632212	-0.000268527	-0.0113176	-0.000666634	0.00918299	-0.0072353	0.0152756	0.000745452	0.0393912	-0.0985657	-0.0758729	-0.000283837	0.0349187	-0.0290512	-0.00695573	-0.00120902	0.0127518	0.0473042	0.0173796	0.0225031
332-C-1-31L-1	-0.00398287	-0.0466461	0.0138568	-0.0057892	-0.0381641	-0.126308	-0.0163378	0.0930621	-0.0773633	0.0409073	-0.025024	0.00914026	0.00540537	-0.0153493	-0.00857526	-0.020009	-0.0177623	-0.00261141	0.0162116	-0.00264636
327-C-1-28L-2	0.0257901	0.0135828	-0.0269702	0.0244915	0.0640602	-0.0152755	0.0117352	0.00336106	-0.0073486	-0.0052936	0.00856493	-0.0028053	-0.00703626	1.36252e-05	0.00411003	0.0026621	0.0237218	-0.00338061	-0.00517468	-0.0123758
325-C-1-6s-3	-0.0411684	-0.0197682	-0.00240973	0.00795418	-0.0233534	-0.108396	-0.000863536	-0.0188418	0.00480745	0.0117618	-0.000481866	0.00610395	-0.0200767	0.00931017	0.00540382	-0.0157562	-0.0197374	0.00567559	0.0164693	-0.0108786
305-B-1-48-5	0.021188	0.0503007	0.0302867	0.00696933	0.0277143	-0.00887549	-0.16885	0.0104189	0.0405308	0.0163811	-0.0287052	0.0074679	0.0268044	-0.0174014	-0.00639949	0.00179091	0.0294891	0.0222509	0.0703026	-0.04737
302-B-1-32-1	0.0191101	-0.0620999	0.0219643	-0.00545986	-0.00934758	0.0251101	-0.0160006	-0.0295345	-0.0185945	-0.0102159	-0.00572705	-0.00941797	0.00677118	-0.00370574	0.0518066	-0.0319578	0.0175984	-0.00163865	-0.0297391	0.0315694
100-C-1-80s-1	0.0188673	0.0419174	-0.0156519	0.000983858	-0.0614098	0.00707392	0.0125666	0.00286167	-0.0107104	-0.0194322	0.00130124	-0.0139335	-0.00666962	0.0148325	0.0107542	-0.000202744	0.00906146	-0.0030096	-0.0131669	-0.0234424
3-D-2-2s-2	0.0207793	-0.0567359	0.0183097	-0.0103053	-0.0113175	0.0258152	-0.00741336	0.0464883	0.0249229	-0.0148131	0.0356617	0.00154526	-0.00864384	-0.00199821	0.00632072	-0.029126	0.0105794	0.00612223	-0.00204303	0.00347031
29-D-2-35s-1	-0.0365142	-0.026532	0.0085078	0.0135605	-0.0293186	-0.128343	0.00706257	-0.0386917	0.0279697	-0.000521955	0.0177593	0.00685595	-0.0095739	0.00952079	0.000968528	-0.0495447	-0.0325219	0.0384534	0.0084871	-0.0385302
26-D-2-29s-1	0.0206793	-0.0614824	0.0206948	-0.00550733	-0.0080159	0.0300096	-0.0166112	-0.0533495	-0.0169931	-0.0084028	-0.00914237	-0.00491845	0.0131394	0.0135643	0.0259513	-0.0129426	0.0154301	0.00292947	-0.00783258	0.0224464
22-C-1-60L-1	-0.0418993	-0.0236758	0.00918922	0.01454	-0.0286966	-0.130702	0.0160245	-0.0532457	0.0553883	-0.00998478	0.0418662	0.0407773	-0.0212648	0.0463629	-0.0227509	-0.0886498	-0.0622782	0.0848103	0.027215	-0.081577
15-D-2-39L-1	0.0184661	-0.05434	0.0157764	-0.00897108	-0.00814604	0.0353083	-0.0105878	-0.0236221	0.0130762	-0.0184003	-0.00120397	-0.00380576	-0.0124931	-0.00607842	0.0360388	-0.0483149	0.0110291	-0.00570846	-0.0125363	-0.00980155
14-D-2-43L-2	-0.0419007	-0.0236711	0.00916882	0.0145363	-0.0286919	-0.130714	0.0160058	-0.0532575	0.0553732	-0.00999422	0.041851	0.0407744	-0.0212794	0.0463011	-0.0227559	-0.0886122	-0.062264	0.0847874	0.027168	-0.0815564
122-B-1-75L-1	0.0184669	0.0437678	-0.00536772	-0.0366077	-0.0347662	0.00228791	-0.0278025	-0.0278312	-0.0200593	0.0291266	0.0706037	0.0234198	0.0476919	-0.0492578	-0.00866007	-0.0176243	0.0527598	0.105382	-0.0400794	0.0374977
121-B-1-67L-1	0.0241262	0.00696462	-0.0232385	0.0204577	0.0575485	-0.0110323	0.00926628	0.00661444	0.00138355	0.00834305	0.00177496	0.00585098	0.0224331	-0.00777392	0.0168093	0.0213427	-0.00607303	-0.0322449	-0.014863	-0.0209547
120-B-1-68s-1	-0.0728472	-0.0016705	-0.0137129	0.022056	-0.00405776	0.0227917	-0.0048238	0.006708	-0.0218344	-0.0158256	0.0076965	0.0494689	0.0212399	-0.00526569	-0.033658	-0.0148202	0.0207483	-0.0245117	0.00560075	0.0239346
119-B-1-66s-1	0.0122573	-0.0492688	0.0150257	-0.00350338	-0.0197996	-0.0334465	-0.0133946	0.0630588	-0.033934	0.0149204	0.00343081	0.00429369	0.0279527	0.0182841	-0.0343938	0.0447164	-0.00121641	0.0145066	-0.00555577	0.005176
10-C-1-40s-1	0.0185888	-0.0282902	0.00696599	-0.00844147	-0.0186426	0.0326294	0.0298714	0.0710109	0.10174	0.0754576	-0.00995802	0.0368689	-0.0182519	-0.0608752	0.0242743	-0.0518671	-0.01195	0.00745161	0.010749	-0.0129952
1-D-2-2s-3	0.00902168	-0.0525384	0.0154684	-0.00813363	-0.0249999	-0.0412626	-0.0161387	0.0512141	-0.0471011	0.01333	-0.0253977	0.00214638	0.0155486	0.00381291	-0.00274349	0.0532317	0.0225836	0.0157941	-0.0252998	0.0218196
AFIS2068	0.0110268	0.0332911	0.0227219	-0.000185058	-0.0402613	0.00180894	0.0516455	-0.0131949	-0.0595344	-0.0672144	0.0696458	-0.00854526	-0.0560429	-0.177601	0.00832302	0.0237332	0.0291306	-0.0516125	0.149788	0.0395245
AFIS1492	0.020554	0.0250672	-0.0110636	0.0122359	-0.038383	0.0128257	0.0452891	0.00275988	0.030948	0.0334392	-0.0311978	0.000705785	0.000505179	0.0327013	0.00934637	-0.00426396	0.029887	-0.0209207	0.0445048	0.0221846
AFIS1417	0.0182473	0.013398	-0.0187022	0.0157214	0.00510635	-0.00311776	0.0323962	0.00422718	0.0437956	0.0761108	-0.0320836	0.0304858	0.00256928	-0.0863233	-0.00668303	0.00336293	-0.0209024	0.0132665	-0.0229197	-0.00327867
AFIS1415	0.017345	0.0204894	-0.0177149	0.00716053	-0.00936738	-0.00498702	0.0256081	0.00643337	0.0283171	0.0449962	-0.0100259	0.00975661	0.00666357	-0.00702791	0.00496523	0.00126898	0.0106375	0.0121058	-0.00497149	0.0124675
AFIS2067	0.0205138	-0.048266	0.0142956	-0.00492535	-0.00847135	0.0324046	-0.0101317	-0.039868	-0.0039198	-0.0216635	0.00331195	-0.00710456	-0.0169546	-0.00921082	0.0394106	-0.0196127	0.0279242	-0.0105186	-0.0140848	0.0102199
AFIS2066	0.0239663	-0.00793221	-0.00946543	0.0149579	0.0364813	0.000406655	0.0197368	-0.0122257	0.00545005	0.0362845	-0.0387188	0.00324965	0.0119039	-0.0244567	-0.0148717	0.0609765	0.151742	0.012892	-0.0412482	-0.0140597
AFIS2065	0.0199381	-0.0562509	0.0158945	-0.0010835	-0.00207214	0.028728	-0.0124345	-0.0457451	-0.01583	-0.00833412	-0.0114385	-0.00789406	0.0074748	-0.00737245	0.0139726	0.00476529	0.00845606	-0.00100701	-0.0192202	0.0202111
AFIS2064	0.0163175	0.0214406	0.0060069	-0.0165685	-0.0415158	0.00842996	-0.0174397	-0.0247566	-0.0267852	-0.00201375	0.0403659	0.00770717	0.0249995	-0.0285845	-0.00854238	-0.0262102	0.0205139	0.0595018	-0.0343687	0.0389068
AFIS2063	0.0238181	-0.0156142	-0.009545	0.0131692	0.027915	0.00808414	0.000769901	-0.011127	0.00710684	-0.0114041	0.0132976	-0.0116535	0.00211188	0.00658988	-0.00321623	-0.0285862	-0.038535	0.00162125	0.0133646	0.0185967
AFIS2062	0.0208147	0.0245497	-0.00797761	0.00486831	-0.0390745	0.0120018	0.0421216	0.0139064	0.0341274	0.0413485	-0.0348611	0.00086038	0.0181397	0.0617584	0.0203114	-0.0111799	0.0732198	-0.0190298	0.0554043	0.0103397
AFIS2061	0.0183142	-0.0454759	0.0112583	-0.00562058	-0.00821379	0.0346581	-0.00813336	-0.0226406	0.0165917	-0.0234044	-0.0060114	-0.00774132	-0.00754491	0.00731664	0.0406012	-0.040956	0.0187141	-0.0111743	-0.0104852	-0.0111147
AFIS2060	0.0215594	0.0117829	-0.0177955	0.00719847	0.006914	0.00473936	0.00618394	-0.00116056	0.00849369	-0.00251377	-0.000832476	-0.00637416	0.0173652	0.0128622	-0.0105605	-0.0128417	-0.0165348	-0.00640351	0.00527796	-0.00255713
AFIS2059	0.0229961	0.00770282	-0.021488	0.0146033	0.0193252	0.000819334	0.0141242	-0.0107791	-0.000530072	0.0224464	-0.0269359	-0.0126129	0.0260402	0.00155304	-0.0884222	0.00943778	-0.144717	0.00112994	0.0421026	0.0857852
AFIS2013	0.0212424	-0.0271694	0.00687062	-0.0105264	-0.0140948	0.0297496	0.0183415	0.0562997	0.0510005	0.0125186	0.00814305	0.00902522	-0.0111669	-0.00530572	0.00217445	-0.0518732	0.010159	0.000273488	0.024157	-0.00640003
AFIS1489	0.0207396	0.0139313	-0.0219693	0.0106086	0.0206081	-0.00345609	0.00620502	0.00330377	-0.0148416	-0.00633073	-0.000875392	-0.0215821	-0.0105291	0.017383	-0.01782	-0.0136225	-0.0145539	0.000993905	0.00462697	0.00787127
AFIS2009	0.0199432	0.0446064	-0.0231768	0.000242381	-0.0710285	0.00919703	0.0169169	-0.000592477	-0.00825363	-0.0177326	-0.00717345	-0.0188906	-0.00917556	0.0100703	0.00174084	-0.00514335	-0.0185456	0.00705948	-0.0445363	-0.0271158
AFIS2001	-0.0511702	-0.000811978	-0.0163026	0.0091322	0.00170227	0.00588531	-0.00445969	0.00382239	0.0121536	-0.00337178	-0.00739376	-0.000245501	0.00881973	0.00217974	0.0277203	-0.00209641	-0.00957974	0.0363744	0.0190488	0.00469797
AFIS1990	0.019606	0.0411387	-0.0227983	-0.000651573	-0.0551304	0.00504342	0.0121211	0.00102271	-0.00623106	-0.00927639	0.00195745	-0.00813057	-0.0021142	0.00222754	-0.0026882	0.00559215	-0.00582479	-0.00163217	-0.0475027	-0.0178992
AFIS1960	0.0214424	-0.0243479	0.00349521	0.00859101	-0.00843545	0.0158118	0.00345582	-0.0302224	-0.0100993	-0.00795551	-0.00515904	-0.0156316	0.00609985	0.00538947	-0.00487612	-0.0156052	-0.023967	-0.00200343	0.0130071	-0.0183117
AFIS1958	0.0166544	-0.0560521	0.0208566	0.00193194	-0.0106915	0.0109567	-0.00299336	-0.0916612	-0.00518248	0.00856078	-0.0138889	0.00997724	-0.0106658	0.00657601	-0.0377272	0.0151174	-0.0464824	-0.00273974	0.0561971	-0.107607
AFIS1956	0.0222651	0.0281233	-0.0220381	0.00632724	-0.0124267	0.00075105	0.0184026	0.00772161	0.0106358	0.00331128	-0.013617	-0.00351348	-0.00568724	0.00710823	0.0110514	-0.0040096	0.00504188	-0.00415241	-0.018464	-0.0130985
AFIS1949	0.0191903	-0.0603886	0.0206095	-0.00424361	-0.00685488	0.0305942	-0.0137651	-0.0589724	-0.0210095	-0.0101937	-0.0208381	-0.0085799	-0.00174138	-0.0147892	0.0220359	0.00374167	0.0173545	-0.00323786	-0.0354694	0.0165139
AFIS1948	0.0216316	-0.0206644	-0.00459284	0.0165404	0.0340822	0.00859462	0.00146188	-0.0549083	-0.0173815	-0.00387727	-0.020529	0.00386017	-0.0213	0.018012	-0.0435812	0.0300004	-0.0246485	0.0167427	0.0322925	-0.0603672
AFIS1946	0.0220436	0.0168514	-0.0245527	0.0139228	0.0245267	-0.00505706	0.0246888	0.00324971	0.0477379	0.0839579	-0.0358716	0.038073	-0.00421555	-0.105821	-0.0198405	-0.0136329	-0.0716712	0.00567294	-0.0396731	0.00894617
AFIS1938	0.0209585	0.0374581	-0.0225838	0.00307503	-0.0522524	0.0069732	0.0183045	0.00831873	-0.00686567	-0.010459	-0.0050521	-0.00962751	0.00316684	0.00887462	-0.00762492	-0.00600023	-0.0356047	0.0115861	-0.0212304	-0.0174211
AFIS1484	0.0224727	0.0183981	-0.0231476	0.0137011	0.00754418	-0.00211547	0.0322859	0.00521893	0.029424	0.063779	-0.0337181	0.0190058	0.00376015	-0.0731036	-0.0144198	-0.00522555	-0.0575174	0.00025782	-0.0303891	0.0128242
AFIS1933	0.0210805	0.0288875	-0.0121233	0.00566181	-0.054517	0.0152731	0.0441624	0.0147281	0.0342638	0.0386458	-0.0412758	-0.00528402	0.00796918	0.0644823	0.0213018	-0.0146297	0.0294679	-0.0236489	0.0782021	0.00332876
AFIS1927	0.0203818	-0.0481571	0.0111417	-0.00567868	0.010414	0.0302974	-0.00350156	-0.0302286	0.0118427	-0.0106344	-0.000314639	-0.00412925	-0.00601391	0.00186376	0.000273226	-0.013295	-0.0303518	-0.00754334	0.00874187	-0.00952634
AFIS1926	0.0199768	0.0326318	-0.0153186	0.00845539	-0.0242745	-0.00248734	0.0185231	0.00852704	-0.0310864	-0.0367356	0.0372558	-0.000117052	-0.0191248	-0.0601165	0.00752576	0.0214404	-0.0139552	-0.0249498	-0.00569437	0.000566151
AFIS1904	0.0178803	-0.0563796	0.0203163	0.00078648	-0.0088317	0.0235065	-0.0049324	-0.0891949	-0.0110736	0.00192935	-0.0182915	0.00853884	-0.000759216	0.00344949	-0.0383449	0.0229743	-0.0412077	0.00112841	0.053412	-0.0987622
AFIS1903	0.0223268	0.0198967	-0.0218685	0.0102444	-0.00756277	0.00446856	0.0140469	0.000222459	-0.00101314	-0.00773065	0.00101465	-0.013653	0.029961	0.0351992	-0.0241816	0.00422437	-0.0558783	-0.00428096	0.0105548	-0.00104134
AFIS1898	0.0223267	0.0198957	-0.0218652	0.0102433	-0.00755635	0.00446556	0.0140292	0.000210588	-0.00102177	-0.0077462	0.00101393	-0.0136517	0.0299544	0.0351575	-0.0241533	0.00422365	-0.0558559	-0.00423612	0.0105173	-0.00105978
AFIS1893	0.019261	-0.0482604	0.014077	-0.00151197	-0.00106344	0.0293386	-0.00253983	-0.0572112	-0.0139876	0.00378514	-0.0255242	-0.00168359	0.0138172	-0.00597731	-0.0157749	0.0270607	0.0413702	0.00175091	-0.0306317	-0.0425472
AFIS1892	0.0200761	-0.0604534	0.020291	-0.00610672	-0.00765604	0.0340597	-0.00935005	-0.0323257	0.0119068	-0.00820673	0.000353169	0.00149869	-0.0156424	0.000406358	0.0241748	-0.042326	-0.00645738	-0.00638523	0.0129053	-0.010287
AFIS1889	0.0165449	-0.0554332	0.0198381	-0.00145779	-0.0125224	0.0114485	-0.0046108	-0.0921691	-0.010845	0.00753812	-0.0167578	0.0161396	-0.0187922	0.00379776	-0.038202	0.0103241	-0.0504213	-0.00402747	0.0663483	-0.106186
AFIS1886	0.0215911	-0.00615298	-0.0103774	0.00800269	0.0142729	0.00905714	0.00989028	-0.0159905	-0.00990336	0.00360527	-0.00925629	-0.0145734	0.0140594	0.00266054	-0.0204311	0.00713881	-0.0286664	-0.00510925	0.0159629	0.00126576
AFIS1461	0.0160407	-0.0553708	0.0206771	-0.000611076	-0.0140277	0.0102101	-0.00442749	-0.0918518	-0.00679408	0.0144682	-0.0167525	0.0158552	-0.0175357	0.00230326	-0.0424102	0.0160984	-0.0520645	-0.0061886	0.0692068	-0.111928
AFIS1885	0.0229955	0.00770886	-0.0214805	0.0145936	0.0193303	0.00081987	0.0140967	-0.0107834	-0.000527808	0.0224606	-0.0269286	-0.0126257	0.0260477	0.00155185	-0.0884032	0.00944755	-0.14472	0.00116106	0.0421067	0.0857988
AFIS1878	0.0173683	0.0339718	-0.00412444	-0.00382706	-0.0237762	2.30972e-05	0.030609	-0.00657015	-0.0466903	-0.0310334	0.058168	0.00102835	-0.0386997	-0.116608	-0.0027089	0.0265091	0.0147242	-0.0201545	0.0662889	0.00667633
AFIS1876	0.0194503	0.0298336	-0.0185291	0.00385731	-0.0373171	0.00814726	0.0375346	0.0101114	0.0315866	0.0462695	-0.0366907	0.0122299	0.00827339	-0.0116884	0.00410562	0.0134747	0.0419915	-0.00204415	0.0028696	-0.0131573
AFIS1874	0.0229936	0.00770577	-0.0214867	0.0146008	0.0193226	0.000813096	0.0141192	-0.0107751	-0.000540649	0.0224399	-0.0269411	-0.0126135	0.0260416	0.00155732	-0.0884141	0.00945372	-0.14471	0.00111313	0.042091	0.0857906
AFIS1873	0.0209056	0.0359582	-0.0205179	-0.000375604	-0.068126	0.0129025	0.0242274	0.00397955	0.00309907	0.00607858	-0.0126718	-0.0074183	-0.00091817	-0.00235662	-0.000153334	-0.0157056	-0.0237071	0.00657399	-0.00464596	-0.00471557
AFIS1867	0.0200082	-0.0402562	0.0110348	-0.00518624	-0.0182216	0.0343235	-0.0016379	-0.0290076	0.00543038	-0.00425362	-0.0158142	-0.00737498	-0.00342547	-0.0011691	-0.0165502	-0.00554069	-0.0210707	-0.00111434	0.00496076	-0.01272
AFIS1866	0.0216316	-0.0206644	-0.00459284	0.0165404	0.0340822	0.00859462	0.00146188	-0.0549083	-0.0173815	-0.00387727	-0.020529	0.00386017	-0.0213	0.018012	-0.0435812	0.0300004	-0.0246485	0.0167427	0.0322925	-0.0603672
AFIS1861	0.0220436	0.0168514	-0.0245527	0.0139228	0.0245267	-0.00505706	0.0246888	0.00324971	0.0477379	0.0839579	-0.0358716	0.038073	-0.00421555	-0.105821	-0.0198405	-0.0136329	-0.0716712	0.00567294	-0.0396731	0.00894617
AFIS1857	0.023966	-0.00794141	-0.00948485	0.0149541	0.0364759	0.000400181	0.0197638	-0.0122377	0.00544925	0.0362588	-0.0387187	0.00322263	0.0118964	-0.0244668	-0.0148734	0.0609635	0.151747	0.0128792	-0.0412569	-0.0139965
AFIS1845	0.0215588	-0.0311052	0.000152409	0.00535875	0.0284946	0.0166954	0.00318455	-0.0374439	-0.00023171	-0.000749861	-0.00981222	-0.0124002	0.00916212	-0.00127791	-0.0445157	0.0415349	-0.0336113	-0.00640206	0.0149076	-0.0121475
AFIS1460	0.0239663	-0.00793877	-0.00948734	0.0149489	0.036474	0.000409586	0.0197706	-0.0122293	0.00543397	0.0362752	-0.0387251	0.00324703	0.0118981	-0.0244417	-0.0148924	0.0609778	0.15173	0.0128778	-0.0412966	-0.0139877
AFIS1843	0.0215917	-0.0171798	-0.0055944	0.00449089	0.0066063	0.0163049	0.00708673	-0.0291315	0.00193362	0.0261812	-0.0288689	-0.00507685	0.0231876	-0.0184377	-0.0516998	0.0202875	-0.0778653	-0.00375396	0.0235925	0.0389823
AFIS1842	0.0183142	-0.0454759	0.0112583	-0.00562058	-0.00821379	0.0346581	-0.00813336	-0.0226406	0.0165917	-0.0234044	-0.0060114	-0.00774132	-0.00754491	0.00731664	0.0406012	-0.040956	0.0187141	-0.0111743	-0.0104852	-0.0111147
AFIS1828	0.0181131	-0.0239375	0.00643473	0.000500913	-0.0309357	0.0248129	-0.00453305	-0.0454668	-0.0127838	-0.00104079	-0.0116608	-0.00272693	0.00732365	0.0209524	-0.00733254	0.000766106	-0.0143326	-0.00346068	0.0237581	0.00764155
AFIS1827	0.0206595	-0.0449797	0.0157881	0.000646589	-0.000679131	0.0300018	0.0143666	-0.0405624	0.00364899	0.0293471	-0.0398848	0.00449418	0.0272464	-0.0236135	0.00604084	0.026424	0.105172	-0.00101929	-0.0381788	-0.0246053
AFIS1821	0.0159561	-0.0362027	0.0140824	0.000429997	-0.0210536	0.0083416	0.0209899	-0.0591282	0.0226592	0.0709539	-0.0462143	0.0457176	-0.0169695	-0.0285808	-0.0323519	0.0310298	-0.0122867	-0.00128421	0.0535655	-0.0898812
AFIS1820	0.0120391	0.0169606	0.0024276	0.00623267	-0.0520683	0.0166581	0.0306935	-0.0303847	-0.00512103	-0.00407723	0.00303568	-0.000691163	-0.00280641	0.0349031	0.00965331	0.0074574	0.0146157	0.0107949	0.00172861	-0.00757063
AFIS1817	0.020957	0.0374526	-0.0225821	0.00307399	-0.0522432	0.00697315	0.01833	0.00831656	-0.00686934	-0.0104516	-0.00504425	-0.00962506	0.00317202	0.00885781	-0.00763689	-0.00599907	-0.0356042	0.011593	-0.0212427	-0.0174191
AFIS1786	0.0195266	0.0205709	-0.0186938	0.00468079	-0.0241677	0.00627213	0.0154208	0.00538161	0.00520372	6.9632e-05	-0.0043101	-0.00925658	0.0041568	0.0282769	-0.0125269	0.00808099	0.00602954	-0.00097073	0.0141441	0.0189461
AFIS1785	0.0222639	0.0281204	-0.0220352	0.00632486	-0.0124182	0.00074872	0.018383	0.007723	0.010631	0.00329931	-0.013605	-0.0035074	-0.00571185	0.00707911	0.0110758	-0.00400635	0.00508177	-0.00412308	-0.0185119	-0.0131209
AFIS1784	0.021557	-0.0311043	0.00016826	0.00535936	0.0284854	0.0166998	0.00322199	-0.0374255	-0.000214186	-0.000712691	-0.00982855	-0.0124108	0.00917469	-0.00124916	-0.0445174	0.0415206	-0.0336072	-0.00640195	0.0149748	-0.0121025
AFIS1458	0.0233375	0.0145983	-0.0231351	0.0174152	0.0317436	-0.0106983	0.00842874	0.00987203	-0.00554026	-0.00669896	0.00443481	-0.00395078	-0.00193761	0.00763538	-0.00674947	-0.00470344	0.0220609	0.00695902	0.00661209	-0.00207265
AFIS1783	0.0110268	0.0332911	0.0227219	-0.000185058	-0.0402613	0.00180894	0.0516455	-0.0131949	-0.0595344	-0.0672144	0.0696458	-0.00854526	-0.0560429	-0.177601	0.00832302	0.0237332	0.0291306	-0.0516125	0.149788	0.0395245
AFIS1782	0.0239663	-0.00793877	-0.00948734	0.0149489	0.036474	0.000409586	0.0197706	-0.0122293	0.00543397	0.0362752	-0.0387251	0.00324703	0.0118981	-0.0244417	-0.0148924	0.0609778	0.15173	0.0128778	-0.0412966	-0.0139877
AFIS1777	0.0147704	-0.0531999	0.0206542	0.00270528	-0.0152128	0.000383231	-0.000635411	-0.0949186	-0.00794174	0.0154734	-0.0152104	0.0157415	-0.0117513	0.00860386	-0.0458535	0.00772981	-0.0563131	-0.00507723	0.0760097	-0.123583
AFIS1775	0.0239663	-0.00793877	-0.00948734	0.0149489	0.036474	0.000409586	0.0197706	-0.0122293	0.00543397	0.0362752	-0.0387251	0.00324703	0.0118981	-0.0244417	-0.0148924	0.0609778	0.15173	0.0128778	-0.0412966	-0.0139877
AFIS1738	0.0211819	0.0309575	-0.0221127	0.00754157	-0.0114133	-0.00179573	0.00696838	0.000172894	-0.014924	-0.0223713	0.013076	-0.0107876	-0.0255764	-0.00332298	-0.00128598	0.00101984	0.00259181	-0.000259013	-0.0243751	0.00120067
AFIS1737	0.0211805	0.0309519	-0.022111	0.00754052	-0.0114042	-0.00179578	0.00699393	0.000170728	-0.0149276	-0.0223639	0.0130838	-0.0107851	-0.0255712	-0.00333979	-0.00129795	0.001021	0.00259232	-0.000252125	-0.0243874	0.00120264
AFIS1722	0.0236385	0.0203793	-0.0251304	0.0174104	0.0342816	-0.0109929	0.00777038	0.00669082	-0.00164394	-0.00212139	-0.000394817	-0.00235137	0.00530574	0.00704076	0.0091957	0.00910368	0.00705021	-0.012231	-0.0130972	-0.0138646
AFIS1709	0.0231839	0.01325	-0.0209026	0.018277	0.0276256	-0.00620133	0.0222	0.00376324	0.00712293	0.0246539	-0.00926292	0.00113121	0.014279	0.00478503	0.00328451	-0.00433199	-0.031736	-0.0140571	0.0210311	0.00031977
AFIS1703	0.0210979	-0.0618832	0.0207645	-0.00384383	-0.00574993	0.0378675	-0.0153678	-0.0669537	-0.0158188	-0.00144386	-0.0160867	3.8911e-05	0.0144062	0.0087024	0.0137185	0.00393803	0.0134904	-0.00195783	-0.00566964	0.0127942
AFIS1457	0.0189235	0.0416846	-0.00469299	-0.0349311	-0.0256782	0.00153705	-0.0267674	-0.0297646	-0.0302252	0.0231559	0.0762879	0.0211689	0.042989	-0.0314614	-0.0103302	-0.0113146	0.0460156	0.101383	-0.037772	0.0484739
AFIS1670	0.0247341	0.0160211	-0.0263468	0.022163	0.0513185	-0.0147427	0.00546918	0.00674943	-0.00405366	0.000575032	0.00395604	0.000804836	0.00392332	0.00326356	0.00586509	-0.00485822	-0.00285629	-0.00692025	0.00104551	-0.010046
AFIS1663	0.0226966	-0.0167842	-0.00823147	0.00985305	0.0388101	0.00461918	0.000407104	-0.0408763	-0.0169063	-0.000920132	-0.00836121	-0.0137037	-0.0128055	-0.00218477	-0.0378721	0.000657345	-0.0300895	0.00479826	0.00619188	0.0167666
AFIS1662	0.019158	-0.0265424	0.0089357	0.00144644	-0.0106495	0.0143256	0.0176444	-0.0157142	0.0253592	0.0345139	-0.00482953	0.00953142	0.0216796	0.00759777	0.0229021	-0.0011325	0.0143789	0.00515867	-0.00307003	0.0236966
AFIS1661	0.0190532	-0.0173331	0.00296996	0.00912372	-0.0260924	0.0263706	0.013289	-0.0503836	-0.00390115	0.00603501	-0.0226874	0.00232267	0.00299091	0.0137382	-0.0472038	0.0419085	-0.0343119	0.0173188	0.0290265	-0.0425878
AFIS1659	0.0222553	0.00390771	-0.015157	0.0159253	0.0200806	0.00492586	0.0187193	-0.021533	0.00340461	0.0185068	-0.0175631	-0.011692	0.0155299	0.0182045	-0.0356803	-0.00547451	-0.0582703	-0.0045958	0.0468377	0.0164959
AFIS1652	0.0182649	-0.0563771	0.0209749	-9.72319e-05	-0.00997796	0.0244811	-0.00641638	-0.0788919	-0.0130035	-0.00497258	-0.0140413	-0.0011024	-0.00325569	-0.000803491	-0.0187102	0.0101654	-0.0249529	-0.00168369	0.0327699	-0.0653915
AFIS1636	0.0172364	-0.0305018	0.0142837	0.0105125	-0.00734718	0.0124002	0.023839	-0.0450279	0.0204286	0.0370714	-0.0402345	0.018372	0.012273	-0.0235597	-0.0191196	0.053029	0.0911035	0.0352639	-0.0524325	-0.0463801
AFIS1635	0.0229961	0.00770282	-0.021488	0.0146033	0.0193252	0.000819334	0.0141242	-0.0107791	-0.000530072	0.0224464	-0.0269359	-0.0126129	0.0260402	0.00155304	-0.0884222	0.00943778	-0.144717	0.00112994	0.0421026	0.0857852
AFIS1623	0.0212204	-0.0198885	0.0077369	0.000382542	-0.0288077	0.0155651	0.0179437	-0.0233229	0.00500961	0.0274671	-0.0283312	0.000925898	0.0159612	-0.00551873	0.00242692	0.00204366	0.0625046	-0.00431585	0.00128681	-0.0375147
AFIS1622	0.0203484	0.0323852	-0.0153839	0.00430393	-0.0541039	0.0132248	0.05049	0.0151235	0.0270611	0.0431234	-0.0477305	0.00410252	0.0166967	0.0402585	0.0187336	-0.000106804	0.0618247	-0.0152824	0.0434714	0.00480779
AFIS1456	0.0218425	0.00836288	-0.00773429	0.00563496	0.0180934	0.00282451	0.0333336	0.0054308	0.0106987	0.0308216	-0.00287264	0.0083064	0.0255177	0.044541	0.00312516	0.00817441	0.0413493	-0.00709701	0.0240899	0.0193174
AFIS1613	0.0238129	0.023683	-0.0271155	0.0177998	0.0290064	-0.00944059	0.00891343	0.0109058	-0.0146298	-0.0228805	0.0213153	0.00576409	-0.0106828	0.0062087	0.033169	0.0106866	-0.00853863	-0.0280361	-0.0293763	-0.012377
AFIS1608	0.0223156	-0.00375894	-0.0131227	0.0177003	0.0313684	0.00395341	0.0110142	-0.00652996	-0.00707564	-0.0106582	0.00507194	-0.0144132	-0.000329376	0.0136598	-0.025906	0.0224885	-0.0745257	-0.00977449	0.0314643	0.0470311
AFIS1599	0.0250517	0.0174137	-0.027987	0.0229886	0.064469	-0.0158377	0.0065249	0.00428944	-0.00516112	-0.00664772	0.00566582	-0.00402806	-0.0146353	0.012287	0.00314742	-0.0163566	0.0153532	-0.0054247	0.00465135	-0.00184443
AFIS1588	0.0192838	-0.0519477	0.013507	0.000688285	-0.00499213	0.0177695	-0.0109203	-0.0301302	-0.0015403	0.0124014	-0.0160165	0.00729657	0.0097253	-0.013534	0.00769686	0.00480623	0.0189701	0.0126457	-0.0134945	-0.00641484
AFIS1587	0.0220439	0.0198354	-0.0116516	0.00594374	-0.0432332	0.0141969	0.0413328	0.0124147	0.0246951	0.0442111	-0.0378744	0.00841653	0.00813373	0.0347586	0.0190273	-0.0130404	0.0362799	-0.0124591	0.0673827	0.00455768
AFIS1554	0.0203777	0.0326429	-0.0156268	0.000758644	-0.0665577	0.0123307	0.0365006	0.00745554	0.014769	0.0213221	-0.0211638	-0.00323348	0.00168352	0.0101293	0.00944444	-0.0105933	0.0107689	-0.0106318	0.019735	-0.000233343
AFIS1549	0.0203777	0.0326429	-0.0156268	0.000758644	-0.0665577	0.0123307	0.0365006	0.00745554	0.014769	0.0213221	-0.0211638	-0.00323348	0.00168352	0.0101293	0.00944444	-0.0105933	0.0107689	-0.0106318	0.019735	-0.000233343
AFIS1543	0.0215255	0.021166	-0.0128142	0.00969027	-0.00958859	0.0077706	0.0298687	0.00906354	0.00629349	0.0096139	-0.00399759	-0.0113156	0.023453	0.0341122	-0.00690168	-0.00190809	-0.00773066	-0.0169367	0.0505165	0.03065
AFIS1542	0.0209489	0.0211533	-0.00976696	0.00601413	-0.043775	0.0193587	0.0423431	0.0167289	0.0431766	0.0438751	-0.0383579	-0.00266582	0.0269439	0.0953649	0.0193816	-0.039535	0.0195863	-0.0272965	0.125877	0.00702961
AFIS1541	0.0210282	0.0110167	-0.00961655	0.00230413	-0.0416992	0.0111421	0.0190597	-0.0112334	-0.0167768	0.00967534	-0.0173969	-0.00269658	0.0188157	-0.0127956	-0.0234726	0.0235096	0.0298097	0.0248844	-0.0443103	-0.0262427
AFIS1433	0.00310766	-0.0386087	0.0148851	-0.00497244	-0.0149737	-0.0110712	0.00686693	-0.0717986	0.00313607	0.0200586	-0.0168704	0.0362163	-0.00819755	-0.00543413	-0.0376122	0.022403	-0.0491819	-0.0167378	0.0384462	-0.113343
AFIS1527	0.0205943	0.0131475	-0.00733291	0.00639419	-0.0426871	0.0202407	0.0301468	0.00385717	0.0173623	0.0185457	-0.0195428	-0.0101537	0.0279704	0.0572686	-0.00806434	-0.00526821	0.0112957	-0.0127327	0.0747913	0.0175568
AFIS1526	0.0222658	0.0281209	-0.02206	0.00631256	-0.0124393	0.00075243	0.0184124	0.0077113	0.0106389	0.00332858	-0.0136133	-0.00350018	-0.0056819	0.00711641	0.0110472	-0.00402125	0.0050562	-0.00414526	-0.0184404	-0.0131047
B6687	-0.072926	-0.00417174	-0.010116	0.0166421	-0.00214895	-0.0205743	0.00972714	-0.0153434	0.0583375	-0.0497085	0.0132651	0.0253544	0.0563533	-0.000551086	0.0577065	0.0337055	-0.0370575	0.0872088	0.00347008	0.0275284
B5603	-0.072926	-0.00417174	-0.010116	0.0166421	-0.00214895	-0.0205743	0.00972714	-0.0153434	0.0583375	-0.0497085	0.0132651	0.0253544	0.0563533	-0.000551086	0.0577065	0.0337055	-0.0370575	0.0872088	0.00347008	0.0275284
B11982	-0.0203649	0.00493166	-0.0248388	0.0210588	0.0401284	-0.020493	0.00422389	0.0174984	0.00556374	0.00575306	0.0436001	-0.00104015	0.247702	-0.0422014	0.127594	0.00400635	-0.0651044	-0.19186	-0.032919	-0.0902734
B11978	-0.0203649	0.00493166	-0.0248388	0.0210588	0.0401284	-0.020493	0.00422389	0.0174984	0.00556374	0.00575306	0.0436001	-0.00104015	0.247702	-0.0422014	0.127594	0.00400635	-0.0651044	-0.19186	-0.032919	-0.0902734
B11973	0.0091555	0.0274543	0.0243152	0.00123805	-0.0360499	0.00258756	0.0493776	-0.0141911	-0.0697831	-0.0574845	0.0776029	-0.0052557	-0.0480424	-0.180597	-0.00364514	0.0247774	0.0264756	-0.0600868	0.142538	0.0163967
B11971	-0.0296398	-0.0103659	0.0217215	0.0184154	-0.00889712	-0.0305099	0.0299992	-0.0454779	-0.00275305	-0.0231784	0.0328296	0.0543163	-0.0221352	-0.0174117	-0.0881973	0.000945222	-0.0333869	-0.0467533	-0.0353184	-0.0798299
B11969	0.0236387	0.0129577	-0.0228892	0.0183553	0.038029	-0.00975238	0.00884133	0.00532797	-0.00432827	0.00110814	0.00899735	-0.00119442	0.00143772	0.00613295	-0.00704709	0.00647824	-0.00520481	-0.00423842	0.0124321	0.00646519
B11965	0.0205103	0.0247814	-0.017123	0.00967792	-0.0390078	0.00744247	0.0370817	0.011243	0.0307429	0.0379977	-0.0327017	-0.000755225	-0.000383162	0.0205137	0.0147878	-0.0288949	0.0217637	0.0100281	0.0440055	0.0199687
AFIS1522	0.020549	0.0214871	-0.0126262	0.00658215	-0.0425013	0.0178873	0.0382935	0.012808	0.0494844	0.0503628	-0.0459117	0.00536084	0.0180127	0.0628265	0.0112355	-0.0181781	0.0386795	-0.0233956	0.0967795	0.00701962
B11959	0.0218246	0.0228625	-0.0131191	0.00736096	-0.0508042	0.0169369	0.0424931	0.0192226	0.0323423	0.0369357	-0.0310452	0.00370934	0.00715807	0.0477971	0.016503	-0.0191948	0.0208189	-0.0118722	0.0790387	0.0113289
B11957	-0.0203649	0.00493166	-0.0248388	0.0210588	0.0401284	-0.020493	0.00422389	0.0174984	0.00556374	0.00575306	0.0436001	-0.00104015	0.247702	-0.0422014	0.127594	0.00400635	-0.0651044	-0.19186	-0.032919	-0.0902734
B11951	-0.0295183	-0.010595	0.0208115	0.0176968	-0.00948474	-0.0293377	0.0296949	-0.0443296	-0.0021329	-0.0282236	0.0357736	0.0573606	-0.0241439	-0.017284	-0.0859328	0.00482095	-0.0367633	-0.0488772	-0.0350756	-0.0804796
B11943	-0.0203637	0.00493454	-0.0248417	0.0210612	0.0401199	-0.0204907	0.0042435	0.017497	0.00556852	0.00576503	0.0435881	-0.00104623	0.247727	-0.0421723	0.12757	0.0040031	-0.0651443	-0.191889	-0.032871	-0.0902509
B11930	-0.0203649	0.00493166	-0.0248388	0.0210588	0.0401284	-0.020493	0.00422389	0.0174984	0.00556374	0.00575306	0.0436001	-0.00104015	0.247702	-0.0422014	0.127594	0.00400635	-0.0651044	-0.19186	-0.032919	-0.0902734
B11928	-0.0295159	-0.0105902	0.020809	0.0177005	-0.00949532	-0.0293361	0.0297164	-0.0443443	-0.00213197	-0.0282152	0.0357489	0.0573497	-0.0241013	-0.0172675	-0.0859533	0.00481372	-0.0368207	-0.048891	-0.0350172	-0.0804531
B11927	-0.0203649	0.00493166	-0.0248388	0.0210588	0.0401284	-0.020493	0.00422389	0.0174984	0.00556374	0.00575306	0.0436001	-0.00104015	0.247702	-0.0422014	0.127594	0.00400635	-0.0651044	-0.19186	-0.032919	-0.0902734
AFIS3199	0.0211215	0.028165	-0.0111427	0.00850828	-0.0443787	0.0122895	0.0454685	0.013685	0.0306768	0.0405952	-0.0406741	-0.00391623	0.0171494	0.0932133	0.021817	-0.0207544	0.0307591	-0.0276853	0.110053	0.0135772
AFIS3137	0.0211191	0.0281602	-0.0111402	0.00850463	-0.0443681	0.0122878	0.0454469	0.0136996	0.0306759	0.0405868	-0.0406493	-0.00390541	0.0171068	0.0931968	0.0218375	-0.0207472	0.0308165	-0.0276714	0.109995	0.0135507
AFIS3129	0.00224276	-0.0405942	0.00927466	-0.0174623	-0.0233241	-0.0818004	-0.0104676	0.111597	-0.0470389	0.0117342	0.00254062	-0.0121692	0.0203674	0.0121815	-0.0443163	0.0537424	0.00200666	-0.0132772	-0.00536424	-0.00113038
AFIS1517	0.0221236	-0.045067	0.0108611	0.00474131	0.00523255	0.0188365	-0.00680017	-0.0350133	-0.0184977	-0.00499617	-0.0159985	-0.0128711	0.0174308	0.00312308	0.00715756	0.0108746	0.00320085	0.0036895	-0.00152661	0.0197869
AFIS3092	0.017881	-0.056395	0.0202825	0.00076318	-0.00882992	0.023513	-0.00499672	-0.0892199	-0.0110858	0.00187412	-0.0182675	0.00855017	-0.000793078	0.00332558	-0.0383657	0.0230151	-0.0412501	0.00113397	0.0533079	-0.098783
AFIS3068	0.0216393	0.0269541	-0.00536696	0.00961267	-0.0532664	0.020133	0.06546	0.0138851	0.0559243	0.0700197	-0.0492616	0.00419299	0.0338352	0.0922226	0.0326676	-0.0271085	0.0925774	-0.0275536	0.135077	0.0257866
AFIS2889	-0.0785473	-0.00159119	-0.0122678	0.0205856	0.00299838	0.0138426	-0.000661463	0.00158139	0.0153438	0.0164256	0.0182188	-0.0447029	0.0303143	-0.00819404	0.0496644	0.0239614	-0.0298703	0.0313811	-0.0124618	-0.0100412
AFIS2768	-0.0534834	0.000176546	-0.0137676	-0.0158929	0.0122561	0.0177492	0.00226941	0.00587513	-0.00394486	-0.0245029	-0.0333716	-0.0121656	-3.41266e-05	-0.0101877	0.00338817	-0.0270208	-0.0127568	0.013911	0.0123276	0.0088583
AFIS2714	-0.0505478	0.00159069	-0.0140049	0.0158317	-0.000671915	0.0161793	-0.00276305	0.0148902	-0.017989	0.0101266	-0.0022522	0.0182967	0.0209461	0.0115119	0.0355479	-0.0135189	-0.0209273	0.0212924	0.00530389	-0.00126926
AFIS2575	0.0190834	0.0422783	-0.0209093	-0.000378965	-0.0596808	0.00680006	0.0251534	0.00356387	-0.0119141	-0.00969287	-0.00104412	-0.0147834	0.00190125	0.0266684	0.00496729	-0.00484069	-0.00362189	0.00256811	-0.0133813	-0.00540794
AFIS2574	0.0231881	-0.0123798	-0.00642812	0.0118855	0.0200764	0.00776627	0.00620444	-0.020563	-0.00012656	0.0219944	-0.0241581	0.00339147	0.0152737	-0.00883833	-0.0128697	0.03037	0.018537	-0.00599723	-0.000714793	0.00120069
AFIS2567	0.0168469	0.02037	-0.0172735	0.012186	-0.0105146	-0.00176764	0.0239624	0.000450938	0.025619	0.0382418	-0.0181636	0.0120729	-0.0101154	-0.0320024	0.00473631	-0.000909126	0.000937166	0.0124993	-0.0156367	0.00126991
AFIS2566	0.0202611	-0.0249406	-0.00125854	0.00705439	0.0102192	0.0094952	0.00363783	-0.0308229	-0.00420247	-0.00130931	-0.0175267	-0.0134359	-0.00178849	-0.0120008	-0.0366543	0.000717893	-0.0250771	0.00348587	0.00212043	-0.0175105
AFIS2558	0.0200824	0.0261696	-0.0121453	0.00721374	-0.0441534	0.0127345	0.0344954	0.0118867	0.0209149	0.016753	-0.0204584	-0.0105689	0.0205316	0.0595929	0.00994382	-0.00428719	0.0355937	-0.0182269	0.0494406	0.00717331
AFIS1516	0.0197737	0.0160122	-0.00767762	0.00774318	-0.0377042	0.0167285	0.0443303	0.00619055	0.034961	0.0433353	-0.0280882	-0.00193363	0.0238819	0.0225718	-0.00424416	-0.00253974	0.00181024	-0.0111861	0.0686519	0.0245221
AFIS2548	-0.0609296	0.000881492	-0.00575836	0.0150894	-0.00507149	0.0125725	0.0116549	-0.00547161	-0.0061436	-0.051475	-0.000675263	0.107943	0.0299997	-0.007882	-0.0197135	-0.00274355	-0.0063267	-0.0137914	-0.0101247	0.0214982
AFIS2546	0.017978	-0.0117337	-0.000457809	-0.00251199	-0.0334852	0.0286955	0.000722357	-0.0465961	0.000156016	-0.0170305	-0.00699613	0.000406202	-0.00633324	0.0393572	-0.0135318	0.0155415	-0.0143873	0.00640454	-0.0119303	-0.0567004
AFIS2512	0.0150785	0.0305353	-0.00381397	0.00477711	-0.0410666	0.00313131	0.0287952	-0.00667767	-0.0358286	-0.0531128	0.0332069	-0.00923736	-0.0394089	-0.0685805	0.0109971	0.0109564	0.00203078	-0.0490299	0.0469585	0.0172186
AFIS2511	-0.0043484	-0.0490164	0.0163227	-0.00239305	-0.037052	-0.111914	-0.0173635	-0.0132165	-0.0793979	0.0403084	-0.0396011	-0.00196465	7.51754e-05	-0.0143367	0.01233	-0.0616792	-0.010776	-0.0096056	0.0135533	-0.000898309
AFIS2506	0.0230692	0.0132916	-0.0226646	0.0163146	0.0261187	-0.00437564	0.0117341	0.00831	-0.00128623	-0.00732453	0.000427757	0.000478941	-0.00213873	0.0160413	-0.00463568	0.0184393	-0.00436986	-0.00765216	-0.000231687	0.00690595
AFIS2503	0.0203472	0.0323824	-0.015381	0.00430156	-0.0540954	0.0132225	0.0504703	0.0151249	0.0270563	0.0431114	-0.0477185	0.0041086	0.0166721	0.0402294	0.018758	-0.000103554	0.0618646	-0.0152531	0.0434234	0.00478532
AFIS2488	0.0203472	0.0323824	-0.015381	0.00430156	-0.0540954	0.0132225	0.0504703	0.0151249	0.0270563	0.0431114	-0.0477185	0.0041086	0.0166721	0.0402294	0.018758	-0.000103554	0.0618646	-0.0152531	0.0434234	0.00478532
AFIS2487	0.0203458	0.0323768	-0.0153793	0.00430052	-0.0540862	0.0132224	0.0504959	0.0151228	0.0270526	0.0431189	-0.0477106	0.00411105	0.0166773	0.0402125	0.0187461	-0.000102392	0.0618651	-0.0152462	0.0434112	0.00478729
AFIS2413	0.0189733	0.00411025	-0.00301687	0.0150326	-0.0222462	0.0111167	0.0471122	-0.00413968	0.0730778	0.0834755	-0.0391371	0.0245028	-0.00693084	-0.0279743	0.0171852	0.0057575	0.0214062	0.0219594	0.038578	-0.000158194
AFIS2400	0.0199763	0.0326185	-0.0153368	0.008452	-0.0242841	-0.0024874	0.0185181	0.0085262	-0.0310789	-0.0367397	0.0372599	-0.00015267	-0.0191383	-0.060163	0.0075281	0.0214298	-0.0139401	-0.024958	-0.00575282	0.000571737
AFIS1511	0.0201555	0.028695	-0.00944023	-0.00050458	-0.0475843	0.0125196	0.042021	0.0024933	0.0182494	0.0301191	-0.0125845	-0.00560795	0.014435	0.0608862	0.0170372	-0.0140852	0.0502059	-0.0153147	0.0628338	0.0148992
AFIS2394	0.0202889	-0.0440739	0.0172686	-0.00439572	-0.0140529	0.0282103	0.00494664	-0.0415181	-0.00419272	0.0138569	-0.0187544	-0.00505001	0.01433	0.005641	0.021424	-0.00759659	0.0126968	-0.0145204	-0.00251313	0.025817
AFIS2393	0.0229961	0.00770282	-0.021488	0.0146033	0.0193252	0.000819334	0.0141242	-0.0107791	-0.000530072	0.0224464	-0.0269359	-0.0126129	0.0260402	0.00155304	-0.0884222	0.00943778	-0.144717	0.00112994	0.0421026	0.0857852
AFIS2351B	0.0161654	0.0308058	-0.00240058	0.00414643	-0.0424351	0.0058319	0.0217117	0.00672283	-0.0251957	-0.0241933	0.0126498	-0.00866016	-0.0154874	-0.0315897	0.00130978	0.0150756	0.00239003	-0.011569	0.0091748	-0.0203375
AFIS2351A	0.0218614	-0.024286	-0.00186376	0.0108467	0.0269152	0.0086573	-0.00415449	-0.0246483	-0.0223602	-0.0155118	-0.00354576	-0.0045071	0.00123581	-0.00347092	0.0301521	0.000727203	0.00738761	-0.0161101	-0.0308851	-0.00388171
AFIS2305	0.0216394	0.026957	-0.00534994	0.00961823	-0.0532651	0.0201312	0.0654862	0.0138993	0.0559326	0.0700401	-0.0492684	0.0041892	0.0338384	0.0922605	0.0326814	-0.0271424	0.0925783	-0.0275502	0.135104	0.0257852
AFIS2297	0.0200832	-0.00811939	-0.00335345	0.0038359	-0.0146268	0.00989496	0.0153999	-0.0129717	-0.0011216	0.0166252	-0.0444579	0.00308642	0.0218517	-0.00656319	0.00593629	0.019982	0.0985667	0.0120608	-0.0370938	-0.0432218
AFIS2292	0.0176595	-0.0483614	0.0170101	0.00316193	-0.00140808	0.0149897	0.000225454	-0.0342965	0.0268977	0.0208394	-0.00706092	0.0142662	-0.00763643	-0.0368395	0.0111522	0.000168588	-0.00551106	0.0297446	-0.0322032	-0.0134115
AFIS2288	0.0216394	0.026957	-0.00534994	0.00961823	-0.0532651	0.0201312	0.0654862	0.0138993	0.0559326	0.0700401	-0.0492684	0.0041892	0.0338384	0.0922605	0.0326814	-0.0271424	0.0925783	-0.0275502	0.135104	0.0257852
AFIS2277	-0.0621678	0.00124767	-0.0080802	0.0161305	-0.00498592	0.0154553	0.0107095	-0.00204536	-0.000872477	-0.0602235	-0.0104766	0.104358	0.0317458	0.00369739	-0.0199016	-0.0100349	-0.0020783	-0.0210876	-0.0133474	0.0321328
AFIS2275	0.020948	0.0211541	-0.00976522	0.00600638	-0.0437684	0.0193576	0.0423283	0.0167128	0.0431723	0.0438735	-0.0383421	-0.0026416	0.0269139	0.0953227	0.0194503	-0.0395462	0.0196051	-0.0272938	0.12582	0.00696712
AFIS1501	0.0202255	0.0161919	-0.0216423	0.011685	0.00846887	-0.00519327	0.0331845	-0.00467482	0.0490222	0.0956452	-0.0489254	0.035868	-0.00272584	-0.0886409	-0.0296098	0.00718788	-0.0706828	0.00093229	-0.0309862	0.0386552
AFIS2247	0.0195294	0.0205658	-0.018693	0.00468252	-0.024166	0.00627738	0.0154422	0.00537408	0.00522382	7.23751e-05	-0.00431455	-0.00929131	0.00415851	0.0282653	-0.0125282	0.00807923	0.00600915	-0.00101714	0.0141357	0.0189544
AFIS2244	0.0090077	-0.0505091	0.0167512	-0.00818745	-0.0114411	0.00345048	-0.00370645	-0.0554743	0.00426242	0.0145586	-0.0139987	0.0267422	-0.0167851	-0.010056	-0.000704931	1.1481e-05	-0.0267643	-0.0217428	0.0032764	-0.0735138
AFIS2242	0.0210624	0.0073931	-0.00919001	0.00263247	-0.0406112	0.0180861	0.0108842	-0.0198112	-0.0036028	-0.00807436	0.00239271	-0.00754944	-0.00737897	0.00706255	-0.00529094	0.00779571	-0.0132637	0.0040367	0.00306221	-0.0220747
AFIS2241	0.0147712	-0.0532009	0.0206568	0.00270929	-0.0152022	0.000389055	-0.000635838	-0.0949027	-0.00793784	0.0154598	-0.0152028	0.0157603	-0.0117499	0.00859757	-0.0458403	0.00773586	-0.0563074	-0.00509529	0.0759954	-0.123633
AFIS2231	0.0226966	-0.0167842	-0.00823147	0.00985305	0.0388101	0.00461918	0.000407104	-0.0408763	-0.0169063	-0.000920132	-0.00836121	-0.0137037	-0.0128055	-0.00218477	-0.0378721	0.000657345	-0.0300895	0.00479826	0.00619188	0.0167666
AFIS2224	0.021352	0.0178671	-0.00653329	0.00948114	-0.0395607	0.0130676	0.0390695	0.0134995	0.0230533	0.0302998	-0.0200544	0.000996248	0.0210849	0.0659623	0.0235408	-0.0194573	0.0528588	-0.0236869	0.0740634	0.00783992
AFIS2219	0.0229869	-0.0033078	-0.0139759	0.0142896	0.0352676	-0.000425523	0.0179403	-0.0186626	1.07115e-05	0.0394344	-0.0371738	0.0138841	0.0155701	-0.0302314	-0.0111574	0.0310103	0.040029	0.003283	-0.0225389	-0.0292699
AFIS2211	0.0170244	0.0218522	-0.0111265	0.00652676	-0.0459003	0.00932349	0.0502266	-0.00203168	0.0751909	0.119658	-0.0681729	0.0490144	-0.0204437	-0.0755913	0.0229701	0.00263434	-0.00158389	0.0121145	-0.0269883	0.00806176
AFIS2202	0.0209071	0.0359725	-0.020502	-0.000360668	-0.0681538	0.0129109	0.0242413	0.00397996	0.0031017	0.00608653	-0.0126937	-0.00741757	-0.000896036	-0.00222963	-7.66781e-05	-0.0157117	-0.0236662	0.00653779	-0.0045757	-0.00470315
AFIS2194	0.0229961	0.00770282	-0.021488	0.0146033	0.0193252	0.000819334	0.0141242	-0.0107791	-0.000530072	0.0224464	-0.0269359	-0.0126129	0.0260402	0.00155304	-0.0884222	0.00943778	-0.144717	0.00112994	0.0421026	0.0857852
AFIS1499	0.0220716	0.0242468	-0.019093	0.0079102	-0.0328519	0.011807	0.0335593	0.00769648	0.0244051	0.0451434	-0.0364136	-0.00306211	0.0260982	0.0145515	-0.0272037	-0.032178	-0.0784748	0.00127708	0.0657657	0.0543442
AFIS2193	0.0206595	-0.0449797	0.0157881	0.000646589	-0.000679131	0.0300018	0.0143666	-0.0405624	0.00364899	0.0293471	-0.0398848	0.00449418	0.0272464	-0.0236135	0.00604084	0.026424	0.105172	-0.00101929	-0.0381788	-0.0246053
AFIS2190	0.0215917	-0.0171798	-0.0055944	0.00449089	0.0066063	0.0163049	0.00708673	-0.0291315	0.00193362	0.0261812	-0.0288689	-0.00507685	0.0231876	-0.0184377	-0.0516998	0.0202875	-0.0778653	-0.00375396	0.0235925	0.0389823
AFIS2188	0.0201219	-0.000128144	-0.00552676	0.0028896	-0.0429357	0.0196022	0.00946889	-0.0217329	-0.00930852	-0.000855847	-0.00854539	-0.0163003	0.029347	0.0165757	-0.0233296	-0.000299483	-0.0190915	0.0148001	-0.000449573	-0.0396958
AFIS2165	0.0216316	-0.0206644	-0.00459284	0.0165404	0.0340822	0.00859462	0.00146188	-0.0549083	-0.0173815	-0.00387727	-0.020529	0.00386017	-0.0213	0.018012	-0.0435812	0.0300004	-0.0246485	0.0167427	0.0322925	-0.0603672
AFIS2164	0.02124	0.018218	-0.016686	0.00621263	-0.0173702	0.00659407	0.0145641	-0.0194734	-0.0160081	-0.00849042	0.000910346	-0.0189167	-0.00484943	0.00176018	-0.000919478	-0.00883828	-0.0259896	0.00117855	-0.00770368	0.00675157
AFIS2162	0.0218282	0.0170929	-0.0199475	0.012072	-0.0043088	0.00308805	0.0111815	0.00427133	-0.00267803	-0.0134036	0.00263706	-0.014707	0.0259547	0.036007	-0.0100957	0.00292093	-0.0431502	-0.00225078	-0.00306563	-0.00385505
AFIS2159	0.0199793	0.0408984	-0.022438	0.00120834	-0.052304	0.00723043	0.00229832	-0.00240333	-0.00820097	-0.0236378	-0.000959291	-0.00608172	-0.020955	0.00425004	0.0150449	-0.00730566	-0.0148712	-0.006219	-0.0415702	-0.0140773
AFIS2157	0.0220703	0.0242439	-0.0190901	0.00790783	-0.0328434	0.0118047	0.0335397	0.00769788	0.0244004	0.0451314	-0.0364015	-0.00305603	0.0260736	0.0145224	-0.0271793	-0.0321747	-0.0784349	0.00130641	0.0657178	0.0543217
AFIS2153	0.0162077	-0.0389574	0.0069262	0.0130665	-0.00038837	0.0072164	0.00226233	-0.0270309	0.0108628	0.0245156	-0.00679968	0.0239835	-0.00730322	-0.0373609	0.00779343	0.0200982	-0.0272851	0.0100477	-0.0120015	0.00592085
AFIS2152	0.0215893	-0.0171839	-0.00558981	0.0044866	0.00660493	0.0163036	0.00708878	-0.0291219	0.00192987	0.0261767	-0.028857	-0.00508716	0.0231858	-0.0184505	-0.0517163	0.020286	-0.0778757	-0.00374484	0.0235984	0.0390086
AFIS1493	0.0223471	0.0272939	-0.0235287	0.0147019	0.00496514	-0.0058453	0.0152849	0.0122222	0.00269394	0.00742916	-0.0104627	0.00117388	-0.0040535	0.00049606	0.00149035	0.00221124	0.0165966	-0.00223512	0.000178949	0.0110146
AFIS2150	0.022069	0.0242422	-0.0190699	0.00791325	-0.0328232	0.0117979	0.0335512	0.00770813	0.0244026	0.0451506	-0.0363997	-0.00305691	0.0260591	0.0145544	-0.0271712	-0.0321959	-0.0784649	0.0012953	0.065731	0.0543201
AFIS2123	0.0223621	0.0200258	-0.0212951	0.0128576	-0.00128127	0.00214659	0.0267386	0.00424529	0.00579057	0.0250709	-0.0153483	-0.0117899	0.0385955	0.0218787	-0.0261087	-0.00581355	-0.0709983	-0.0139253	0.0431473	0.0312709
AFIS2122	0.0223621	0.0200258	-0.0212951	0.0128576	-0.00128127	0.00214659	0.0267386	0.00424529	0.00579057	0.0250709	-0.0153483	-0.0117899	0.0385955	0.0218787	-0.0261087	-0.00581355	-0.0709983	-0.0139253	0.0431473	0.0312709
AFIS2105	0.0216394	0.026957	-0.00534994	0.00961823	-0.0532651	0.0201312	0.0654862	0.0138993	0.0559326	0.0700401	-0.0492684	0.0041892	0.0338384	0.0922605	0.0326814	-0.0271424	0.0925783	-0.0275502	0.135104	0.0257852
AFIS2101	0.0200098	-0.0402508	0.011035	-0.00518318	-0.0182442	0.0343226	-0.0016297	-0.0290103	0.00543716	-0.00427722	-0.0158154	-0.00740771	-0.00342366	-0.00115748	-0.0165392	-0.00554876	-0.0210354	-0.00109595	0.00497691	-0.0127398
AFIS2099	0.0200098	-0.0402508	0.011035	-0.00518318	-0.0182442	0.0343226	-0.0016297	-0.0290103	0.00543716	-0.00427722	-0.0158154	-0.00740771	-0.00342366	-0.00115748	-0.0165392	-0.00554876	-0.0210354	-0.00109595	0.00497691	-0.0127398
AFIS2098	0.0199754	0.0326443	-0.0153137	0.00845741	-0.0242548	-0.00248582	0.0184212	0.0085345	-0.0310765	-0.0367826	0.0372295	-4.88539e-05	-0.0191227	-0.0601273	0.00753737	0.0214317	-0.0138659	-0.0249616	-0.00563044	0.000568803
AFIS2097	0.0199777	-0.0170364	0.0043954	0.00172102	-0.0209106	0.0108218	0.00127507	-0.0312672	-0.00744412	-5.40326e-05	-0.013416	-0.0100533	0.0230805	0.00705483	-0.00893804	-0.0137685	0.035847	0.0119283	-0.00608555	-0.0394027
AFIS2093	0.0163193	0.0214495	0.0060058	-0.0165793	-0.0415218	0.00843011	-0.0174636	-0.0247674	-0.0267752	-0.00199506	0.0403686	0.00771658	0.0250373	-0.0285676	-0.00856865	-0.0262181	0.0204939	0.0594995	-0.0343076	0.0389208
AFIS2254	-0.0226677	0.00634887	-0.0039255	0.0189385	0.0211409	-0.0159347	0.022363	0.00454387	0.0220606	-0.00610886	0.0169404	-0.00169652	0.0341677	-0.017165	0.0552459	0.0109124	-0.0382217	0.0424925	0.00855904	-0.00340217
CM11	0.0192457	-0.0533471	0.0165671	-0.00167546	-0.0106717	0.0240527	-0.012409	-0.0658424	-0.0157072	-0.00298145	-0.0038243	0.00232496	0.00780987	0.0131494	0.00571533	-0.0102634	-0.0153315	-0.000949829	0.028894	-0.0142748
CM38	0.0197191	0.00999998	-0.0118316	0.00381327	-0.0194718	0.0120821	0.0172087	0.00148474	0.000833679	-0.00454209	0.00241244	-0.0138043	0.0248406	0.0138132	-0.0162695	0.00762808	-0.0258584	-0.00379815	0.0036108	0.0241574
P20	0.0231144	-0.0218868	-0.0046395	0.0131029	0.0334922	0.0104368	0.00740526	-0.0340897	-0.00563646	0.00699275	-0.01618	-0.00153985	0.000135799	-0.0116686	-0.0157159	0.0322819	0.00569105	-0.00551222	0.00201824	-0.00503011
15-33	0.0163258	0.0290863	0.00301073	0.00721813	-0.00500845	-0.0019345	0.0337739	-0.0130339	-0.0470626	-0.039308	0.0580487	-0.0104457	-0.0393049	-0.111667	-0.00346718	0.00699161	0.0291092	-0.016698	0.106861	0.0187777
AV88	0.0231185	-0.026899	0.000802619	0.011035	0.0174165	0.0157828	-0.00459649	-0.00951719	0.00433956	-0.013092	0.0181036	-0.00876816	0.0051169	0.00937505	0.00250781	-0.0252245	-0.0434349	-0.000372467	0.0155231	0.0372567
15-1	0.0180427	-0.0133463	0.00809693	0.00260824	-0.0296376	0.0225429	0.0291248	-0.00529856	0.0249239	0.0166741	-0.0128789	-0.00170487	0.0219775	0.0520793	0.0123926	0.00221738	0.0276339	-0.0290059	0.0522804	0.00297835
P80	0.0223874	0.0260274	-0.0209689	0.00601935	-0.0108791	0.0039184	0.0272448	0.0136184	0.015352	0.0203409	-0.00823643	0.00133466	0.0133655	0.00589363	-0.000327206	-0.00841396	0.0217944	0.00086479	0.000687862	0.0173796
CM65	0.0156467	-0.0439023	0.0134424	0.0031444	0.000659029	0.0112649	0.00593602	-0.0526312	0.0408691	0.034307	-0.0119389	0.0219209	-0.0166407	-0.0551437	-0.00165012	0.0161199	-0.0410239	0.0263417	-0.0165516	-0.0288828
CM21	-0.0774319	-0.00139916	-0.0131957	0.021468	-1.87493e-05	0.0345027	-0.00635834	0.00645009	-0.0196595	0.0105746	0.01438	0.0284321	-0.00793004	0.0110178	-0.0616056	-0.0273289	0.0324099	-0.0442133	-0.0164723	0.00286093
CON4	0.00859476	0.0109919	0.00188434	0.00666619	-0.0277695	0.00132436	0.025349	-0.015185	-0.0380665	-0.0529008	0.0267066	0.00360896	-0.0265955	-0.0471611	0.0357884	0.0225421	0.0126275	-0.0658718	0.0384224	-0.00533477
CAPA-D	-0.0731733	-0.00412473	-0.0132399	0.0133483	-0.00458868	-0.0219023	0.00532418	-0.0164001	0.0627013	-0.0457227	0.00231096	0.0293036	0.0531542	-0.00846818	0.0320278	0.0178984	-0.0180298	0.0799849	0.0069967	0.0328801
CAPA-C	0.00616495	-0.0488057	0.0157825	0.00327421	-0.00903153	0.0111376	-0.00196676	-0.0110433	0.0171558	-0.0147797	0.00830214	0.00475144	0.0326316	0.00865471	0.0253667	0.017903	0.0159458	0.0230477	-0.00276729	0.0167772
CAPA-B	0.0189161	-0.0637057	0.0229154	-0.0098831	-0.00774778	0.0260255	-0.0115582	0.0132405	0.00771413	-0.0137141	0.0118201	-0.00145941	-0.0139615	-6.72022e-05	0.0443465	-0.0555493	0.00328646	0.0077243	-0.017311	0.0102699
CAPA-A	0.0214312	0.0427054	-0.00334762	-0.00154212	0.000243715	-0.00243542	-0.0796139	0.000408367	0.00710306	0.00711	0.00764063	0.0228371	0.00343196	-0.034388	0.0224375	0.0159692	0.0392477	0.0461253	0.0279087	-0.0647337
238-F-1-4L-1	0.021034	-0.0463008	0.0115172	-0.007733	-0.00760923	0.0236934	-0.00638067	0.0232765	-0.0130437	0.00210455	0.00174664	0.00217022	0.0472158	0.0293024	-0.0777346	0.111725	-0.0181621	0.00878727	0.0216532	-0.0347694
231-K-1-12L-1	-0.0442456	-0.022756	-0.000898118	0.0159409	-0.0317969	-0.125379	0.00520239	-0.0760973	0.156155	-0.011635	0.0890686	-0.0712588	-0.0427569	0.0221558	-0.0321706	0.0652703	0.0670522	-0.0983551	-0.0299517	0.0361316
230-K-1-4s-1_2	-0.075565	-0.000876362	-0.0137548	0.0203435	-0.00139502	0.0332283	-0.00771395	0.00755593	-0.0275741	0.00740717	0.00203548	0.060509	0.00848232	0.00473919	-0.0686412	-0.0452073	0.0337382	-0.0391101	-0.00680843	0.0128318
229-K-1-24L-1	0.0246898	-0.0125309	-0.0109546	0.0154382	0.0453498	0.00800268	-0.00347021	-0.0151638	0.00320459	-0.00419574	0.00815883	-0.0015771	-0.00679236	0.0177974	-0.00517819	-0.0291764	-0.0105416	-0.00318901	0.023907	0.0291156
227-F-1-10L-1	-0.0803481	-0.000954129	-0.016599	0.0205051	0.00194538	0.0507106	-0.0158297	0.0145552	-0.0397316	0.0572804	0.0164596	-0.0307875	-0.0350257	0.00223421	-0.0447378	-0.0346553	0.0274961	-0.0465578	-0.0225477	-0.0224585
220-L-2-11-4	0.0217537	0.00853141	-0.0234932	0.0222006	0.0579776	-0.00957624	0.00940374	0.00311025	-0.00869473	-0.00431311	0.00420316	-0.00959253	-0.0145953	0.00855835	-0.0162265	-0.00858959	0.021194	0.0120822	-0.0074229	0.0272897
211-L-2-11-2	-0.0753392	-0.00192836	-0.0142109	0.0194076	-0.00183334	0.0246325	-0.00957405	0.00782811	-0.0145821	0.0109091	0.0151031	0.0297385	-0.00124279	0.0089887	-0.0387976	-0.0312758	0.0194232	-0.0172095	-0.00297905	0.000383742
210-L-2-22-4	0.0163887	0.0274814	0.00217916	-0.00737295	-0.0352576	0.00570114	-0.0936191	-0.0209267	0.0068759	-0.00833102	-0.0392112	0.0160644	-0.0548119	0.0436012	0.030231	0.00192735	-0.0498421	-0.0991295	-0.0215647	0.180187
124-B-1-66L-1	-0.0167787	-0.0435368	0.0117016	-0.00243546	-0.0413475	-0.165661	-0.0186411	0.02043	-0.103517	0.0388948	-0.0572639	-0.00164724	-1.15674e-06	-0.0114944	0.0324249	-0.0783187	0.00231933	0.000581267	0.0075241	0.0157221
207-L-2-16-3	0.0203974	-0.0536354	0.0171091	-0.00408758	-0.00658399	0.024566	-0.00742422	-0.0190615	-0.00674191	-0.00943616	0.00674929	0.00041217	0.00327069	-0.00200018	0.0321257	-0.0215024	0.0118665	-0.00402386	-0.00459316	0.0188426
205-L-2-15-4	0.022792	0.0304491	-0.0258521	0.0140655	0.00316457	-0.00436248	0.0067027	0.000522603	-0.00533302	-0.0185728	-0.000639143	-0.0105634	-0.0218539	0.014437	0.00392409	-0.017472	0.0135443	0.0132029	-0.0155306	-0.0119573
201-L-2-9-5	0.0198688	-0.0621389	0.0212925	-0.00572123	-0.00954605	0.0222521	-0.0176428	-0.0406013	-0.0237147	-0.00953305	-0.0152281	-0.00889282	0.00411339	0.000721128	0.0312965	-0.0147794	0.0250544	0.00323223	-0.0352007	0.0272963
200-L-2-9-1	0.0210828	-0.0505768	0.0133511	-0.00113131	0.00184917	0.0256609	-0.0121558	-0.0288003	-0.014515	-0.0136019	-0.00540282	-0.0115409	0.00330312	0.0101639	0.0414661	-0.0296236	0.0195284	-0.00265622	-0.0227852	0.0310587
198-L-2-7-1	0.0212266	-0.0588321	0.0189027	-0.0020315	-0.00662974	0.032642	-0.0147275	-0.0453049	-0.00814534	-0.0144119	0.00494014	-0.00226506	0.00790363	0.0103322	0.0312933	-0.0225085	0.0210151	-0.000105133	-0.00164844	0.0315225
197-L-2-7-2	0.0251507	0.00859976	-0.023899	0.0223719	0.0612693	-0.0106045	0.0101152	0.00279733	-0.00787486	-0.00436692	0.00410621	-0.0111478	-0.0146729	0.00858711	-0.0158792	-0.008022	0.0212955	0.0135034	-0.00892891	0.0275228
194-L-2-17-1	0.0189552	-0.0336247	0.00465006	-0.00193175	-0.00941113	0.0198708	-0.00641675	0.0481837	0.00783377	-0.0134708	0.01424	0.0113184	0.0462407	0.0286896	0.0180812	-0.0014558	0.0469405	0.000420695	0.00359218	0.00220277
193-L-2-16-1	0.0206421	-0.0597866	0.0198041	-0.00664867	-0.00637172	0.0238575	-0.0158969	-0.0202118	-0.0131475	-0.0127507	-0.00145343	-0.00392984	0.00585847	0.00998217	0.0276896	0.00730971	0.0240988	-0.00139117	-0.0250946	0.0257406
190-K-1-4s-1	-0.0755731	-0.000858389	-0.0137334	0.0203461	-0.00137036	0.0332292	-0.00777785	0.00754938	-0.0275777	0.00735778	0.00204	0.0605773	0.00849105	0.00472121	-0.0686277	-0.045216	0.0338273	-0.0390952	-0.00676735	0.0128726
186-K-1-18L-6	-0.00463226	-0.0517554	0.0165712	-0.00515984	-0.0338575	-0.118612	-0.0195187	-0.000106438	-0.101812	0.0315466	-0.0558186	-0.00845012	0.00423158	-0.0109249	0.0655477	-0.0916925	0.0106439	-0.0155493	0.00769336	0.0319155
112-B-1-78L-1	0.0238319	0.0251786	-0.015884	0.0134388	0.0475178	-0.0155005	-0.048377	0.00168559	-0.000507939	-0.0105714	0.0174161	0.00154353	0.00326786	0.0140709	0.00295441	-0.0269488	0.0217016	0.0351589	0.0533288	-0.0509597
182-K-1-3L-4	0.0219267	-0.0112156	-0.00808443	0.0127105	-0.000731841	0.0151066	-0.00300444	-0.0184101	-0.000883116	-0.0138777	-0.00128116	-0.0115724	0.0200277	0.0266164	0.00968731	-0.01684	0.00228708	-0.00965966	0.0157745	0.0242338
AB01_C9_NRZ-2016-342	0.0211773	-0.0581202	0.0179947	-0.012686	-0.0118201	0.0379415	-0.00745016	0.0591985	0.0512962	-0.0179511	0.0483233	0.00649035	-0.0225557	-0.0082524	0.0230408	-0.0757921	-0.0125169	-0.000750431	0.0147367	-0.00425512
AB01_C8_NRZ-2016-141	0.0229251	0.0385589	-0.00557437	0.00342657	0.0311866	-0.0136155	-0.0568902	-0.00513286	-0.00836603	-0.0148029	0.0335686	0.0003695	0.00565826	-0.0159035	0.00585492	-0.0154196	0.0244233	0.0377566	0.045091	-0.0528383
AB01_C7_NRZ-2016-121	-0.0769375	-0.00426032	-0.0216822	0.0183043	-0.00224878	0.0227932	-0.0142838	0.00364817	-0.01369	0.0267223	0.0105169	-0.0627618	0.00348105	-0.0047493	0.0622855	0.0476464	-0.0226064	0.0491571	0.0376414	0.0251068
AB01_C6_NRZ-2016-108	0.0216468	-0.0593924	0.0186887	-0.013599	-0.00424583	0.0380892	-0.00881731	0.057373	0.0481763	-0.0241085	0.0492142	0.00450407	-0.0375343	-0.00585531	0.0297375	-0.0716315	-0.0141226	0.000828537	0.00285295	0.00306695
AB01_C5_NRZ-2016-071	0.0138032	0.0359247	0.00473878	-0.0067779	-0.0445516	0.00394473	0.0364933	-0.00716463	-0.0581768	-0.0492084	0.070903	-0.00163469	-0.0439461	-0.134552	0.00731984	0.0310443	0.00482871	-0.037163	0.108167	0.0169747
AB01_C50_NRZ-2018-649	0.0170711	0.0464153	-0.0063453	-0.0405011	-0.0322276	0.00375751	-0.0219268	-0.0256361	-0.0302017	0.0225203	0.0704396	0.0245164	0.0395405	-0.0250419	-0.0098664	-0.000735007	0.0346571	0.0788671	-0.0305538	0.0319706
AB01_C4_NRZ-2016-063	-0.0736789	-0.00376004	-0.0138846	0.020218	-0.0031313	-0.000234103	0.00112419	-0.0115371	0.0322176	-0.0267512	0.0142993	0.0247994	0.0315978	0.00071884	-0.00891999	-0.00276291	0.00170493	0.0176848	0.000705751	0.00867603
AB01_C49_NRZ-2018-646	0.0159668	-0.0295449	0.00346552	-0.0086653	-0.0101402	-0.00614236	0.00378161	0.0822069	-0.00873615	-0.0140901	0.0111325	-0.00619148	0.0187803	0.018144	-0.0540102	0.100726	0.00808991	0.0139524	-0.011102	-0.0142998
180-K-1-8L-1	-0.0769114	-0.00143619	-0.016766	0.0209056	-0.00214891	0.0312006	-0.0104711	0.0016691	-0.0123501	0.00352313	0.0157204	0.04283	0.000374093	0.0154428	-0.0516417	-0.0265423	0.025505	-0.0321254	-0.00711053	0.00260323
AB01_C48_NRZ-2018-539	0.020795	-0.0475954	0.0122665	-0.00542425	-0.0116039	0.0236602	-0.0126629	0.0298708	0.00597059	-0.0168027	0.0182829	0.00213222	0.021979	0.0208718	0.0216598	-0.0160992	0.0233283	-0.00421939	0.0016295	0.0195413
AB01_C47_NRZ-2018-529	-0.0403525	0.0110219	-0.00577728	-0.081936	0.0225821	0.0219362	-0.00253001	0.0042576	0.0030133	0.000290084	0.00284979	-0.0231237	-0.0188772	-0.00896387	-0.0144092	-0.0171852	0.0106324	-0.00205881	0.0209686	-0.02395
AB01_C46_NRZ-2018-396	0.0159668	-0.0295449	0.00346552	-0.0086653	-0.0101402	-0.00614236	0.00378161	0.0822069	-0.00873615	-0.0140901	0.0111325	-0.00619148	0.0187803	0.018144	-0.0540102	0.100726	0.00808991	0.0139524	-0.011102	-0.0142998
AB01_C45_NRZ-2018-326	0.0106882	-0.0439387	0.0116588	-0.0103327	-0.0198615	-0.0573299	-0.0114155	0.0882622	-0.0406308	0.0253773	0.00909971	0.00760923	0.0148291	-0.000834026	-0.0445763	0.0482782	0.00227163	-0.00712766	0.00261918	0.00238367
AB01_C44_NRZ-2017-339	-0.0149753	0.0560898	0.171437	0.038077	0.0257771	0.00331979	0.0469702	0.00937465	-0.00918196	0.0024016	1.16117e-05	-0.0113723	0.00222782	0.0177626	0.00329906	-0.00112126	-0.00752444	0.00711197	-0.0223118	0.00251343
AB01_C43_NRZ-2018-313	0.0164338	-0.0181886	0.00600657	-0.000192213	-0.0241422	-0.0281982	0.0272894	0.0514017	-0.00140002	0.0620805	-0.0291573	0.0206267	0.0239914	0.0356349	-0.049247	0.079667	0.0508217	-0.00132057	0.0538526	-0.0047194
AB01_C42_NRZ-2018-307	0.022938	0.0108389	-0.0244892	0.0205624	0.0594316	-0.0150963	0.00671116	0.00602005	-0.00612476	-0.00541638	0.0105272	-0.00624305	0.0113096	0.00820341	-0.000756763	-0.00913558	-0.0117526	-0.00728133	-0.00217497	-0.00106003
AB01_C41_NRZ-2018-300	-0.00480041	0.0423313	-0.00266387	0.000138344	-0.0374534	0.0152134	-0.0663282	-0.00975337	0.0135151	-0.000795211	0.0426159	0.0557335	0.0275044	-0.0157532	-0.00307018	0.0153703	0.0387047	0.0409524	-0.0048015	-0.0333455
AB01_C40_NRZ-2018-290	-0.0245559	-0.0342782	0.000947893	-0.00217521	-0.00893091	0.0132627	-0.0142672	-0.00486504	-0.0179266	0.0235224	-0.0204805	-0.0316406	0.0513253	-0.0111072	0.0640073	0.031327	-0.00858329	-0.0055669	0.0231372	0.00718102
AB01_C3_NRZ-2016-032	0.0147676	0.0504372	0.026579	-0.00266754	-0.0395471	-0.00235046	-0.148174	0.00417462	0.0409364	-0.00405133	-0.0550439	0.00435906	-0.0513185	0.0335675	-0.0038664	0.0233573	-0.0606452	-0.099338	-0.0374659	0.0965459
179-K-1-1L-5	0.0229242	0.0385401	-0.00558178	0.00342838	0.0311818	-0.0136281	-0.056924	-0.00514766	-0.00837165	-0.0148737	0.0335913	0.00031582	0.00566943	-0.0159116	0.0059048	-0.0154599	0.0245023	0.037723	0.0450865	-0.0528293
AB01_C39_NRZ-2018-286	0.0215935	-0.06098	0.0188921	-0.0147309	-0.00633938	0.037964	-0.00704636	0.0699438	0.0501415	-0.0193692	0.0532256	0.00805238	-0.0239314	-0.00388005	0.0204096	-0.0648373	-0.00674683	0.0035314	0.00408478	-0.00329366
AB01_C38_NRZ-2018-281	0.0224369	0.0378707	-0.00876874	0.00237349	0.0058756	-0.0064061	-0.0507615	0.00119122	-0.00181709	-0.000619994	0.0142794	0.0139752	0.00420044	-0.0213864	0.0114889	0.00605113	0.0421953	0.0460742	0.0344011	-0.0547382
AB01_C37_NRZ-2018-272	-0.0125259	0.021862	-0.0022665	-0.0151398	-0.0132444	0.00468626	-0.0223737	-0.0163613	-0.00914248	-0.010924	0.0267835	0.0244648	0.0215468	-0.0425752	0.00765576	0.00539413	0.0152378	0.0638217	0.00481358	0.00909475
AB01_C36_NRZ-2018-236	0.0242596	0.0404958	0.0135113	0.018391	0.0687263	-0.0168457	-0.105159	0.00771696	0.0390238	0.00822642	-0.0331745	-0.0098018	0.00374875	0.00522732	-0.0173967	-0.0219863	-0.00490695	-0.022619	0.0363384	-0.0137918
AB01_C35_NRZ-2018-146	-0.0803331	-0.000958415	-0.016611	0.0205011	0.00190972	0.050685	-0.0158568	0.0145095	-0.0397447	0.0572869	0.0165229	-0.0307011	-0.0349475	0.00215141	-0.0448057	-0.0346854	0.0274951	-0.0466001	-0.0225274	-0.0224265
AB01_C34_NRZ-2018-123	-0.0419007	-0.0236711	0.00916882	0.0145363	-0.0286919	-0.130714	0.0160058	-0.0532575	0.0553732	-0.00999422	0.041851	0.0407744	-0.0212794	0.0463011	-0.0227559	-0.0886122	-0.062264	0.0847874	0.027168	-0.0815564
AB01_C33_NRZ-2017-101	0.0229871	0.0338572	-0.0129672	0.00213983	0.0280822	-0.00874916	-0.0552759	-0.0013605	0.0129949	0.0167891	5.76301e-05	0.018106	0.000828875	-0.0115532	0.0141866	-0.0028383	0.00930769	0.00728251	0.00541738	-0.0137727
AB01_C32_NRZ-2018-097	-0.0167669	-0.0435352	0.011735	-0.00243792	-0.0413431	-0.165714	-0.0186083	0.0204582	-0.103511	0.0389053	-0.0573196	-0.00170312	-6.66006e-05	-0.0114487	0.0324395	-0.0783489	0.00238719	0.000594946	0.00754832	0.0157789
AB01_C31_NRZ-2018-043	0.0193495	0.0483109	-0.00876851	-0.011034	-0.0389675	0.00123473	-0.0332396	-0.00661952	-0.0159093	-0.0104096	0.0358291	0.00384614	0.0185287	-0.02924	0.00319943	0.00273822	0.0272136	0.0518499	0.006222	-0.0300757
AB01_C30_NRZ-2017-546	0.0204225	-0.062543	0.0208618	-0.00640946	-0.00924166	0.0299317	-0.0188128	-0.0594533	-0.0194333	-0.00684011	-0.0095381	-0.00395035	0.00977864	0.0163071	0.0318149	-0.0148127	0.0145418	-0.00056424	-0.00938861	0.032735
174-K-1-32s-1	0.00836919	-0.0364913	0.00418689	-0.0077933	-0.00634698	-0.0606301	-0.00773436	0.0953183	-0.0463023	0.0176775	-0.0309583	-0.00666047	-0.00444224	-0.00281203	-0.0517462	0.131651	0.0341683	0.0186737	-0.0328906	0.00431593
AB01_C2_NRZ-2015-218	0.0203451	-0.0545388	0.0175747	-0.00264965	-0.000917473	0.0327753	-0.00874068	-0.0616146	-0.00300053	-0.00309666	-0.00741505	-0.00295712	0.00106149	0.00459943	-0.0164124	0.00819429	-0.0296294	-0.000161336	0.0279039	-0.0203305
AB01_C29_NRZ-2017-537	-0.0442491	-0.0227542	-0.000902181	0.0159481	-0.0318008	-0.125393	0.00520965	-0.0761303	0.156181	-0.0116421	0.0890919	-0.071277	-0.0427164	0.0221024	-0.0321078	0.0652943	0.0670181	-0.0983313	-0.0299308	0.0361584
AB01_C28_NRZ-2017-534	0.00623604	-0.0556186	0.0157881	-0.00164816	-0.0216087	-0.0377533	-0.0216064	-0.00502726	-0.0530198	0.00999256	-0.02626	0.00795986	0.0246858	-0.00506279	0.0440913	-0.0553269	0.0139099	0.00718629	-0.00514874	0.0395293
AB01_C27_NRZ-2017-508	-0.0619933	-0.0100446	-0.00749496	0.0114192	-0.012567	-0.0568256	0.00335635	-0.0251201	0.0612393	-0.0277559	0.0300774	0.0314788	0.0175014	0.0170271	0.0350597	0.0153363	-0.0196859	0.0632583	-0.0010132	0.00629485
AB01_C26_NRZ-2017-434	0.0148821	0.0368357	-0.00174607	-0.0356332	-0.0226882	0.00337305	-0.0207778	-0.0279867	-0.0305285	0.0115128	0.0590312	0.0243164	0.0292333	-0.0116804	-0.00842489	-0.0101851	0.0155955	0.0533424	-0.0354091	0.0501498
AB01_C25_NRZ-2017-381	-0.0348906	0.00968825	-0.000413817	-0.0903969	0.0231827	-0.00546047	0.00569543	0.00586788	0.00460009	-0.0174839	-0.036709	0.00344996	0.0149286	0.0236766	0.0179523	0.011207	-0.020484	0.0030012	-0.0204014	0.0219019
AB01_C24_NRZ-2017-362	0.00896333	-0.0326469	0.00332748	-0.000187135	-0.0129103	-0.0499939	-0.00649151	0.0719566	-0.0528121	0.0104485	-0.0133893	0.0140049	0.0130118	0.00917086	-0.0116419	0.0852548	-0.00843793	0.000499736	0.00215064	0.000504765
AB01_C23_NRZ-2017-346	0.0238294	0.0251978	-0.0158553	0.0134446	0.0475524	-0.0154987	-0.0484726	0.00170155	-0.000506472	-0.0105972	0.0173933	0.00161068	0.0032729	0.0140869	0.00297162	-0.0269538	0.021799	0.0351953	0.0533923	-0.0510325
AB01_C22_NRZ-2017-322	0.0238299	0.0251927	-0.015863	0.0134423	0.0475437	-0.015499	-0.0484475	0.00169827	-0.000507821	-0.01059	0.0173956	0.00159285	0.00327111	0.0140834	0.00297198	-0.026946	0.021778	0.0351896	0.0533763	-0.0510138
AB01_C21_NRZ-2017-283	0.0214943	0.0605181	0.0312803	0.00784871	0.0120058	-0.00651053	-0.14032	0.0112703	0.0317097	-0.00196863	-0.0236045	0.00759976	0.00727716	-0.0349491	0.00793868	0.0164908	-0.00348173	-0.00889511	0.0167413	-0.0495737
16-D-2-39L-2	-0.0552018	-0.00639699	-0.00257808	0.00530343	-0.000458178	-0.0160195	0.0175998	-0.00999664	0.0323554	-0.0759439	-0.040922	0.0386686	0.0551991	-0.0303811	-0.0143527	-0.00505328	-0.00535647	0.0215656	0.0157076	0.0121547
AB01_C20_NRZ-2017-282	-0.0744538	-0.00193119	-0.0150351	0.0184021	-0.000666597	0.0243275	-0.00640153	0.00110056	-0.00959106	-0.000901123	0.00748047	0.0487893	0.00773858	0.00242952	-0.0378249	-0.0238145	0.0191801	-0.0291134	-0.00807874	-0.00232791
AB01_C1_NRZ-2014-065	-0.0328958	0.0117566	-0.0206879	0.00904343	-0.00799974	0.006787	-0.00139156	-0.00173956	0.00939096	-0.0149662	0.0141072	0.0433792	0.0215025	0.0404015	-0.0189499	-0.0111292	-0.00163878	0.0558603	0.0017599	-0.00280233
AB01_C19_NRZ-2017-214	0.0213464	-0.0497448	0.0142071	-0.0133596	-0.0143553	0.0356015	-0.00697347	0.0424932	0.0389274	-0.019834	0.0360084	-0.000602002	-0.0200029	0.00697467	0.0206692	-0.0542877	-0.0103482	-0.00228488	0.00456677	-0.00153852
AB01_C18_NRZ-2017-195	0.0147682	0.0504499	0.0265917	-0.00268714	-0.0395348	-0.00235328	-0.148197	0.00415996	0.0409427	-0.00403819	-0.0550179	0.00439488	-0.0512853	0.0335113	-0.00389468	0.0233387	-0.0606142	-0.0992684	-0.0374345	0.0965242
AB01_C17_NRZ-2017-134	-0.0358596	-0.0244071	0.00597463	0.012163	-0.0332736	-0.125797	0.00580763	-0.0467014	0.0504445	0.00802216	0.0409017	0.00550763	-0.0332475	0.019907	-0.0196049	-0.0368408	-0.032199	0.0613928	0.0110699	-0.0341678
AB01_C16_NRZ-2017-115	0.0169662	0.043035	-0.00408913	-0.00826557	-0.0609235	0.00414615	0.0294496	-0.00586256	-0.0368673	-0.0367005	0.0497082	-0.00826002	-0.027269	-0.0859474	-0.00113408	0.0165285	0.00716693	-0.0156069	0.0601069	0.00990386
AB01_C15_NRZ-2017-096	0.0189239	0.041702	-0.00469303	-0.0349456	-0.0256772	0.00153052	-0.0268561	-0.0297795	-0.0302314	0.023134	0.0763157	0.0212306	0.0429907	-0.0314639	-0.0103305	-0.0113365	0.0460697	0.101416	-0.0377429	0.0484753
AB01_C14_NRZ-2017-076	0.0147681	0.0504428	0.0265805	-0.00267127	-0.0395448	-0.00235339	-0.148181	0.00417616	0.040932	-0.00406979	-0.0550433	0.00438366	-0.0513108	0.0335446	-0.00387365	0.0233611	-0.0606282	-0.0993017	-0.0374006	0.0965152
AB01_C13_NRZ-2017-069	0.00145579	-0.0559499	0.0197878	0.00726867	-0.0382583	-0.0905906	-0.0202359	0.00301777	-0.0743893	0.0360982	-0.0393769	0.00337946	0.0011438	-0.00799693	0.04151	-0.0586948	0.00454919	0.00521796	0.0089354	0.0356037
663-G-2-3-1	-0.0240791	-0.0378707	0.0135716	0.00589047	-0.0376533	-0.157798	-0.00274412	-0.00984757	-0.0393913	0.0133908	-0.0240316	0.00539343	-0.00825167	0.00114261	0.0157667	-0.0747798	-0.0255307	0.0391602	0.0139315	-0.021525
658-G-2-5-2	0.021875	-0.0208107	-0.00407416	0.0063874	0.0256819	0.00653707	-0.00196784	0.00586672	0.00932087	-0.0194941	0.0191001	-0.00593567	-0.0128347	0.00522595	0.011657	-0.0398883	-0.00454615	0.00551538	-0.0188753	-0.0104938
656-G-2-14-1	0.015549	0.0671103	0.0484879	-0.0084402	-0.0400914	0.0042147	-0.122423	-0.000199397	-0.000692588	-0.0335884	0.0193347	-0.0014087	-0.027959	-0.106059	0.00233057	0.0334071	-0.00511986	-0.0227778	0.0663762	0.00227091
653-G-2-1-2	-0.0419004	-0.023676	0.00916662	0.0145406	-0.0286845	-0.130718	0.0160031	-0.0532564	0.055359	-0.00999959	0.0418626	0.0408032	-0.0212885	0.0462828	-0.0227703	-0.0886368	-0.0622358	0.084792	0.0271392	-0.0815393
652-G-2-6-1	0.011144	-0.0500078	0.0157287	-0.00578298	-0.0265508	-0.0541264	-0.0151032	0.0577347	-0.0456702	0.0243621	0.0019156	0.0107829	0.0241103	0.026237	-0.0600864	0.0666255	-0.0138888	0.000842918	0.0299447	-0.0153948
64-C-1-90L-1	0.0181013	0.0367615	-0.0167849	-0.00428494	-0.057299	0.00414576	0.00276799	0.00622272	-0.0167028	-0.0249407	0.0184129	-0.00749778	-0.00177049	-0.000152275	0.00309746	0.00738688	0.00842947	0.000644372	-0.0196226	-0.0166489
649-G-2-22-4	-0.0150045	0.05636	0.171971	0.0381205	0.0259498	0.00322335	0.0458617	0.00937224	-0.0085702	0.00248551	-0.000775387	-0.0113135	0.00279778	0.0176381	0.00285897	-0.00125973	-0.00714032	0.00695099	-0.0220296	0.00227473
625-H-1-26-1	0.0251497	0.00860368	-0.023899	0.0223647	0.061253	-0.0106058	0.0100976	0.002802	-0.00788298	-0.00438349	0.00410919	-0.0111569	-0.0146984	0.00857425	-0.0159386	-0.00805748	0.0213247	0.0135496	-0.00893943	0.0274911
5-C-1-24L-3	0.021808	-0.0576364	0.0178663	-0.00137303	-0.00243049	0.0298309	-0.0135407	-0.0504637	-0.0192833	-0.00710318	-0.0106146	-0.00822898	0.0141623	0.0120385	0.0155024	0.00465181	-0.000145261	-0.000364907	0.000921548	0.0169027
599-F-1-14-1	0.0241263	-0.0304251	-0.00054045	0.00197494	0.0163143	0.00998024	-0.00146582	0.064172	0.000128904	-0.00843652	0.0406058	-0.00437619	0.0227108	0.0306519	-0.064282	0.0927591	-0.0713316	-0.00055239	0.0246516	0.0480941
153-A-2-48s-2	0.0184631	0.0437383	-0.00539134	-0.0365933	-0.034768	0.00228718	-0.0277036	-0.0278162	-0.020067	0.0291023	0.0705676	0.0233863	0.0476106	-0.0492367	-0.00864266	-0.017602	0.052693	0.105258	-0.0400538	0.0375276
592-I-1-49-3	0.0236799	0.024514	-0.0268628	0.0189793	0.0250819	-0.00617964	0.00590868	0.00858551	-0.00388763	-0.0164453	0.00142197	0.0115464	-0.0178352	0.00961848	0.0404502	-0.000582225	-0.00570573	-0.0262008	-0.0144157	-0.0160933
588-I-1-48-3	0.0163889	0.0274861	0.00218013	-0.00737816	-0.0352556	0.00570022	-0.0936482	-0.020934	0.00686707	-0.00833203	-0.0391925	0.0161106	-0.0548217	0.0436017	0.0302496	0.00194812	-0.0498235	-0.0991235	-0.0215502	0.180192
570-H-1-23-3	0.0216738	-0.0579929	0.0173577	-0.016596	-0.0106105	0.0350834	-0.00538314	0.11109	0.0667773	-0.0214418	0.0698923	0.00976952	-0.0301277	-0.00709991	0.00708712	-0.0661439	-0.0185026	0.00405752	0.0120634	-0.0121177
569-H-1-10-6	0.0211732	0.0605908	0.0231061	0.000409442	-0.00262409	-0.00474818	-0.132461	0.00746356	0.0292908	-0.00460843	-0.0203441	-0.00479641	-0.00117007	-0.0245494	-0.0103182	-0.00863812	0.00721993	-0.00155255	0.0309051	-0.0563783
55-C-1-66L-3	-0.0442474	-0.0227563	-0.000900273	0.015947	-0.0318006	-0.125399	0.005203	-0.076131	0.1562	-0.0116479	0.0890757	-0.0713262	-0.0427105	0.0220837	-0.0320915	0.0653076	0.0670374	-0.0983087	-0.029903	0.0361464
552-H-1-1-2	0.0209421	-0.0544154	0.0182003	-0.00865434	-0.0123133	0.01847	-0.00961571	0.0243812	-0.00360535	-0.00347992	0.0188427	0.000507846	0.0202157	0.0104672	-0.0219027	0.0380425	0.0185741	0.00512701	-0.012104	-0.00258202
54-C-1-66L-2	0.0211945	-0.0628248	0.0206797	-0.00596584	-0.00831035	0.0354481	-0.0203067	-0.0675832	-0.0196018	-0.00831911	-0.00771037	-0.00243892	0.0171933	0.0197761	0.0296638	-0.0120826	0.00875202	-0.00209153	-0.00395762	0.0369362
545-K-1-8L-3	0.0209315	0.0628918	0.0243046	-0.00138098	-0.0103414	-0.00366548	-0.135248	0.00634601	0.0280074	-0.00622736	-0.0185138	-0.00402809	-0.00172974	-0.0272761	-0.00948115	-0.00733873	0.0091974	0.00218352	0.029697	-0.0602244
542-K-1-48s-1	-0.0103396	0.0521635	0.0336824	-0.00220184	-0.0180929	-0.00537614	-0.144453	6.51127e-05	0.037425	-0.00486612	-0.0123388	0.0339979	-0.00688896	0.010996	0.00534547	0.018562	0.0146358	-0.0465233	0.0301158	0.00461901
AB01_C11_NRZ-2017-040	-0.0150309	0.0562296	0.171972	0.0383569	0.0258285	0.00305182	0.0458048	0.00891297	-0.0084166	0.00358416	-0.000185747	-0.0113357	0.00212152	0.0176924	0.00467462	-0.000812221	-0.00804767	0.00706129	-0.0214834	0.00222721
169-K-1-18L-3	-0.00462764	-0.0517612	0.0165708	-0.00516516	-0.0338663	-0.118621	-0.0195326	-4.62861e-05	-0.101829	0.0315454	-0.0558028	-0.00845294	0.00422649	-0.0109028	0.0655087	-0.0916735	0.0106387	-0.0155306	0.0077102	0.0319123
AB01_C10_NRZ-2017-039	0.0197959	-0.0616995	0.020878	-0.00367173	-0.0069007	0.031777	-0.0147742	-0.0618378	-0.0206676	-0.0139189	-0.0153512	-0.0102118	0.00827757	-0.00113261	0.0249752	0.00294704	0.0175228	-0.00701569	-0.0298317	0.0252902
9-D-2-15L-2	-0.0598428	-0.0128163	-0.00497737	0.0108586	-0.0153362	-0.0676447	0.00480778	-0.0296841	0.0580306	-0.0186172	0.02791	0.0122782	0.00848288	0.0114615	0.0265686	0.0083906	-0.0188276	0.0519911	0.00242993	0.00819695
99-C-1-77s-2	0.0203489	-0.0594962	0.018906	-0.00427775	-0.00308519	0.0350438	-0.0149385	-0.0581607	-0.0171383	-0.00675045	-0.0162013	-0.00544872	0.000407478	-0.00429334	0.00937305	0.00883035	-0.00163299	-0.00265441	-0.0215687	0.0168629
978-B-1-46-5	-0.0442484	-0.0227571	-0.000899913	0.0159444	-0.0317996	-0.125391	0.0052074	-0.0761118	0.156194	-0.0116237	0.0890939	-0.0712943	-0.0427304	0.0221186	-0.0320971	0.0653171	0.0670242	-0.0983386	-0.0299321	0.0361348
940-A-2-43L-2	0.00836911	-0.0364985	0.00417254	-0.00779774	-0.0063584	-0.0606358	-0.00770075	0.095265	-0.0463192	0.0176959	-0.030987	-0.00667853	-0.00443798	-0.00281639	-0.0517087	0.131593	0.0341745	0.0186534	-0.0329053	0.00439092
93-D-2-48L-1	0.0238207	0.023682	-0.0270861	0.0177868	0.0290018	-0.00942534	0.00894733	0.0108932	-0.0146051	-0.0228991	0.0213188	0.00570249	-0.0107105	0.00624031	0.0331791	0.0107204	-0.00860302	-0.0279645	-0.0294051	-0.0123418
92-D-2-43s-1	-0.0734336	-0.00187646	-0.0147017	0.0206443	-0.00256132	0.0255331	-0.0040024	0.00359347	-0.0142959	-0.0215469	0.00974508	0.0559622	0.0181608	-9.25191e-05	-0.0391722	-0.0133294	0.0218892	-0.0322325	0.00878837	0.0185508
91-D-2-50s-1	0.0257938	0.0135803	-0.02696	0.0244868	0.0640471	-0.015264	0.0117491	0.00335704	-0.00734602	-0.0052459	0.00856493	-0.00276677	-0.00702054	1.32095e-05	0.00415162	0.0026372	0.0236727	-0.00340434	-0.00519907	-0.0123781
901-A-2-45L-5	0.00837007	-0.0365059	0.00417522	-0.00779979	-0.00636549	-0.0606493	-0.00770807	0.0953294	-0.0463346	0.0177019	-0.0309705	-0.00667316	-0.00443048	-0.00280927	-0.0517403	0.131623	0.0341665	0.0186646	-0.0328942	0.00439878
882-F-1-39-1	-0.045022	-0.0218444	0.00520003	0.0125709	-0.0247306	-0.0900209	0.0061264	-0.0347512	0.0503583	-0.00378029	0.0242268	0.00655105	-0.00602076	0.00833684	0.0117157	-0.0148889	-0.0277421	0.0813828	-0.00589546	-0.0208736
167-K-1-34L-1	0.0170827	0.0383069	-0.0202794	-0.000874569	-0.0526492	-0.00180849	0.013167	0.00561821	-0.0173072	-0.0150992	0.00866876	-0.0135141	0.00596766	0.0103516	-0.0049568	-0.00587542	-0.0167592	0.00906426	-0.0313081	-0.00944073
87-D-2-49L-2	0.0219566	-0.0439506	0.00953786	-0.00844958	0.00241774	0.0195634	-0.00504884	0.0448263	0.0393699	-0.00311626	0.0380776	0.00973975	-0.0242596	-0.0090622	0.0186895	-0.0354362	-0.0127734	-0.00167596	-0.00564044	0.0069559
865-A-2-44L-2	0.0215938	-0.06099	0.0188949	-0.0147331	-0.00634032	0.0379755	-0.00705468	0.0699312	0.0501347	-0.0193673	0.0532314	0.00805408	-0.0239404	-0.0038604	0.0204054	-0.0648202	-0.0067348	0.00351609	0.00407034	-0.00330658
863-A-2-35L-1	0.0215925	-0.0609824	0.018892	-0.0147304	-0.00633568	0.0379673	-0.00704992	0.0698619	0.0501125	-0.0193579	0.0531859	0.00804679	-0.0239415	-0.00387172	0.0204447	-0.064843	-0.00671811	0.00350478	0.00405828	-0.00330461
860-F-1-42-2	-0.0728322	-0.00427514	-0.0131546	0.0133498	-0.00454745	-0.021659	0.00526402	-0.0161582	0.0627114	-0.0455912	0.00257322	0.0290255	0.0528813	-0.00829953	0.0319455	0.0180352	-0.0178075	0.0798001	0.00697532	0.0326587
82-D-2-47L-2	0.0213243	-0.0506007	0.0142499	-0.0058196	-0.00857555	0.0218292	-0.00569592	0.0137197	-0.0146027	-0.00698367	0.00425037	-0.00413467	0.0327977	0.0216837	-0.0481063	0.0824559	0.00210666	0.00625212	0.010401	-0.0139153
815-A-2-34L-2	0.0223324	-0.00970207	-0.00817466	0.0119581	0.0205859	0.00155563	-0.00138861	-0.0161875	-0.0227513	-0.023001	0.017012	0.00279416	0.00969706	0.010442	0.0379839	-0.000884299	0.0121912	-0.0118841	-0.0284532	-0.0144247
7-C-1-34s-1	-0.0167631	-0.0435365	0.0117201	-0.00244693	-0.0413413	-0.165713	-0.0186293	0.0204444	-0.103504	0.0388791	-0.0573166	-0.00170846	-9.74402e-05	-0.0114828	0.0324219	-0.0782882	0.00240289	0.000583072	0.00751281	0.0157996
79-C-1-69s-1	0.0203527	-0.0594821	0.0188937	-0.00427368	-0.00305124	0.0350344	-0.0149311	-0.0581627	-0.0171867	-0.00676719	-0.0162035	-0.0054585	0.000451465	-0.00429583	0.00940716	0.00880427	-0.0016333	-0.00260322	-0.0215118	0.016866
78-C-1-99L-2	0.022066	0.0192563	-0.0209572	0.0108282	0.0098779	-0.00186211	0.00514517	-0.00255059	-0.00982522	-0.0201412	0.0085256	-0.00330821	-0.0207227	0.0130587	0.0199791	0.00955348	0.0165868	-0.00119236	-0.0359104	0.00170817
788-A-3-30s-2	0.021176	-0.0581248	0.0179977	-0.0126832	-0.0118064	0.0379387	-0.00745006	0.0592034	0.0513106	-0.017939	0.048299	0.00649062	-0.022574	-0.00825497	0.0230359	-0.0757797	-0.0125285	-0.000795211	0.014791	-0.00425326
164-K-1-3L-2	-0.014903	0.0563609	0.171948	0.0382596	0.0257792	0.00302525	0.0456639	0.0090726	-0.00856437	0.00318459	-0.000374435	-0.0107269	0.00322652	0.0180363	0.00278076	-0.00119965	-0.00658434	0.00646756	-0.0211941	0.00319535
540-K-1-1L-2	0.0242616	0.0405048	0.01348	0.0183727	0.0686952	-0.0168477	-0.105115	0.00768718	0.0390393	0.00828828	-0.0331957	-0.00979161	0.0037978	0.00513675	-0.0174557	-0.0220424	-0.00497226	-0.0225497	0.0363912	-0.0137767
13-D-2-43L-1	-0.0418977	-0.0236651	0.0091759	0.0145316	-0.0286828	-0.130703	0.0159892	-0.0532454	0.0553292	-0.0100219	0.0418335	0.0408223	-0.0213073	0.0463275	-0.0228275	-0.0886629	-0.0622208	0.084779	0.0271578	-0.0815451
52-C-1-64L-2	-0.0745373	-0.00381287	-0.0201936	0.0191674	-0.00571999	0.0158773	-0.00984501	0.00253012	-0.00943113	-0.0110879	0.0042704	0.0486447	0.0133648	0.0063057	-0.0229584	-0.00591567	0.0201882	-0.00687169	0.0181894	0.0146365
514-H-1-29-2	0.0215938	-0.06099	0.0188949	-0.0147331	-0.00634032	0.0379755	-0.00705468	0.0699312	0.0501347	-0.0193673	0.0532314	0.00805408	-0.0239404	-0.0038604	0.0204054	-0.0648202	-0.0067348	0.00351609	0.00407034	-0.00330658
487-E-1-20-2	-0.0148473	0.0563423	0.171877	0.0381932	0.0258805	0.00300419	0.0458125	0.00908073	-0.00858164	0.00316577	-0.000262644	-0.0111298	0.00288073	0.017816	0.0024923	-0.00131578	-0.00690784	0.0057826	-0.0213805	0.0025297
479-L-2-13-4	0.0199941	-0.0587912	0.0195521	-0.00236252	-0.000874394	0.0333836	-0.0117377	-0.0667651	-0.0180737	-0.00914641	-0.0184898	-0.00611248	-0.00890765	-0.00812303	0.00749927	0.0104753	-0.000553968	-0.00502331	-0.0158409	-0.00464668
476-H-1-21-9	0.0120427	0.0569307	0.0323605	-0.0431649	-0.012641	0.00105522	-0.100074	-0.0273516	-0.00101473	0.0255356	0.0329289	0.0244864	0.027393	-0.0145398	-0.0188511	-0.000594165	0.0242362	0.0332783	-0.0166344	0.0662154
468-H-1-30-2	-0.00397448	-0.0466437	0.0138634	-0.00582916	-0.0381533	-0.126305	-0.0163273	0.0930239	-0.0773998	0.0409187	-0.0249697	0.009153	0.00539449	-0.0153892	-0.00858664	-0.0200364	-0.0177793	-0.00259516	0.0162257	-0.00263146
459-H-1-21-5	0.0163868	0.0274689	0.00217577	-0.00736029	-0.0352484	0.00570328	-0.0935474	-0.0209232	0.00685984	-0.00833301	-0.0392123	0.0160715	-0.0548359	0.0436086	0.0302321	0.00194077	-0.0498627	-0.0991618	-0.0215959	0.18022
454-A-3-40L-1	0.0180214	0.0331516	0.00678923	0.0109653	0.0553869	-0.014047	-0.0956009	-0.000209427	0.0253583	0.00957254	0.00852271	0.0174115	0.0142064	-0.00651135	-0.00108586	-0.00413863	0.0431021	0.0452679	0.0620552	-0.0637286
441-A-3-45L-2	0.0217094	-0.0554303	0.0160292	-0.0170772	-0.00941072	0.0267658	-0.00507859	0.12309	0.050111	-0.0182786	0.0577583	0.00734942	-0.0127492	-0.00291989	-0.0120114	-0.0123167	-0.00705804	0.00321955	0.00206674	-0.0142131
439-A-3-46s-1	-0.0650238	1.23266e-05	-0.0132127	-0.00102138	0.00658339	-0.00478009	0.013685	-0.00065589	0.0372266	-0.098714	-0.0706493	0.0078887	0.0340393	-0.0382437	-0.0152474	-0.00254927	0.0159295	0.0376568	0.0214039	0.020351
12-D-2-44L-1	-0.0167625	-0.0435309	0.0117233	-0.00245327	-0.0413354	-0.165708	-0.0186428	0.0204494	-0.10352	0.0388949	-0.0572986	-0.00165821	-0.000109898	-0.0114623	0.0324227	-0.0782853	0.00239584	0.000586144	0.00750456	0.0157814
410-L-2-21-2	-0.0540446	0.00701058	-0.00141392	0.0113035	-0.00692153	0.0029438	0.017933	-0.0099414	0.00564787	-0.0724781	-0.0227703	0.122449	0.0396139	-0.0113649	-0.00269623	0.00846662	-0.0295501	0.00401971	-0.0300363	0.0427396
407-L-2-4-3	0.0211956	-0.0628203	0.0206765	-0.00596309	-0.00831246	0.0354484	-0.0203167	-0.0675868	-0.0196089	-0.00833499	-0.0077091	-0.00243527	0.0171906	0.0197652	0.0296491	-0.012084	0.00875541	-0.00208877	-0.00396852	0.0369478
394-L-2-24-1	0.009957	-0.0379092	0.0067326	-0.000359373	-0.005744	-0.0429904	-0.00867894	0.0110151	-0.0431872	0.00898167	-0.0162555	0.000319843	0.00395731	0.000460839	0.00980257	-0.0130145	0.00518203	0.000544652	0.0050885	0.00172349
393-A-3-43s-1	-0.014942	0.0562552	0.171862	0.038381	0.025803	0.00312995	0.0450922	0.00944029	-0.00791346	0.00374399	-0.000395043	-0.0102019	0.00199349	0.0178034	0.00439801	-0.00138141	-0.00764113	0.00611952	-0.0206913	0.00209073
390-A-2-36s-3	-0.0044743	-0.0517766	0.016588	-0.00509668	-0.0337002	-0.11779	-0.0195258	-0.000396083	-0.101402	0.0313963	-0.0555208	-0.00838975	0.00432243	-0.0106072	0.0653565	-0.0913531	0.0107131	-0.0154749	0.00757626	0.0318105
382-A-2-35s-1	0.00837027	-0.0364966	0.00417286	-0.00779645	-0.00636048	-0.0606365	-0.00769884	0.0952517	-0.046323	0.0176923	-0.0309997	-0.00668327	-0.00441997	-0.00282902	-0.0517049	0.131589	0.0341571	0.0186689	-0.0328948	0.00439495
377-C-1-33L-2	-0.077056	-0.00072222	-0.0106011	0.0199416	0.00173656	0.0278994	-0.00522827	0.00778561	-0.0230906	0.0161735	0.00834699	0.0155615	-0.0138705	0.00738145	-0.0437141	-0.033532	0.0144236	-0.0271214	-0.0232794	-0.00924827
373-C-1-40L-2	0.0185877	-0.0282921	0.00696566	-0.00844275	-0.0186405	0.03263	0.0298695	0.0710241	0.101743	0.0754612	-0.00994528	0.0368736	-0.0182699	-0.0608625	0.0242705	-0.0518632	-0.0119326	0.0074361	0.0107385	-0.0129992
350-E-1-37L-2	0.0216751	-0.0580034	0.0173435	-0.0166042	-0.0106164	0.0350933	-0.00541411	0.111145	0.0667913	-0.0214716	0.0699445	0.00978059	-0.0301298	-0.00712652	0.00703403	-0.0660872	-0.0185202	0.00406543	0.0120482	-0.0121184
347-E-1-46-2	0.022738	0.0197001	-0.0220809	0.0123214	0.0198125	-0.00408726	-0.000584798	-0.00064122	-0.00824628	-0.0117436	0.00651938	-0.00270105	-0.00834782	0.00310133	0.00821041	0.0147888	0.0174414	0.00143383	-0.0377442	-0.0184076
128-A-2-27s-1	0.0184669	0.0437678	-0.00536772	-0.0366077	-0.0347662	0.00228791	-0.0278025	-0.0278312	-0.0200593	0.0291266	0.0706037	0.0234198	0.0476919	-0.0492578	-0.00866007	-0.0176243	0.0527598	0.105382	-0.0400794	0.0374977
333-C-1-28L-1	0.0190614	-0.0616928	0.0222672	-0.00515001	-0.00912021	0.029677	-0.0155669	-0.0465386	-0.0226307	-0.0101601	-0.00782518	-0.00723568	0.00811363	0.00711637	0.0416824	-0.0287388	0.00714839	0.00938964	-0.0149851	0.0364951
328-C-1-30L-1	0.0192177	-0.060133	0.0208122	-0.00299645	-0.00621551	0.0300707	-0.0129852	-0.0639904	-0.0221748	-0.010783	-0.0214581	-0.00977546	-0.00321617	-0.0201119	0.0197513	0.00256595	0.0110815	-0.00758465	-0.0360387	0.0102855
326-C-1-31s-1	0.0210955	-0.0179356	0.0133606	-0.00657821	0.00549071	0.00810825	-0.0628237	-0.0458653	-0.020551	-0.00111143	-0.0136982	0.00906618	0.021618	0.00433629	0.0256806	0.00769684	0.0360431	0.0167861	-0.00341551	0.00633825
319-B-1-30-1	0.0221604	0.0551704	0.0340065	0.0049451	0.0270172	-0.00938387	-0.14824	0.00718799	0.0422291	0.0097214	-0.0264605	0.00107807	0.0103182	-0.0173793	-0.00866028	-0.00398057	0.0115703	0.00446132	0.0619528	-0.0442087
313-H-1-15-2	0.0216443	-0.0593834	0.0187023	-0.0135937	-0.0042395	0.0380773	-0.00878659	0.0574263	0.0481991	-0.0240829	0.0492272	0.00450807	-0.0375582	-0.00581178	0.0297477	-0.0716745	-0.0140988	0.000816232	0.0028737	0.00307049
303-B-1-32-3	0.0189584	-0.0336232	0.0046484	-0.00192787	-0.00941562	0.0198765	-0.00640716	0.0481582	0.00783185	-0.0134707	0.0142218	0.0113119	0.0462645	0.0286649	0.0180878	-0.00146361	0.0469015	0.000418834	0.00359924	0.00219675
2-D-2-15L-3	0.0257926	0.0135723	-0.0269749	0.0244874	0.064057	-0.015252	0.0117248	0.00336815	-0.00735467	-0.00528343	0.00857687	-0.0027665	-0.00703103	-1.55058e-05	0.00410178	0.00271677	0.0236927	-0.00340591	-0.00523053	-0.0123995
289-I-1-2-2	-0.0149721	0.0563201	0.172077	0.0381909	0.0259552	0.00332414	0.0455938	0.00899054	-0.00835595	0.00336169	0.000164248	-0.0113591	0.00232175	0.0178754	0.00335045	-0.00129427	-0.00750576	0.00568686	-0.0217455	0.0023004
285-I-1-2-4	0.0214305	-0.061558	0.0208158	-0.00466702	-0.006744	0.0340304	-0.0144877	-0.0456076	-0.0138596	-0.00859804	-0.00485086	-0.00379661	0.0136699	0.0112651	0.0326285	-0.00936915	0.0200023	-0.00329785	-0.0122901	0.0244994
275-I-1-19-2	-0.0759262	-0.00183714	-0.0163585	0.0202125	-0.00317225	0.0319989	-0.0128344	0.00815521	-0.031166	0.0162143	0.00863397	0.0480178	0.00650929	0.0112574	-0.0460098	-0.0339071	0.028181	-0.0332219	-0.00127222	0.0061038
126-A-2-26s-2	0.00970183	-0.0502166	0.0142567	-0.00143693	-0.0293179	-0.0652745	-0.0154554	0.0587792	-0.0520909	0.0139884	-0.012192	0.00807798	-0.0010065	-0.00454475	0.00625086	0.0291145	0.0181534	-0.00387542	0.000595975	0.00641435
271-I-1-32-1	0.000899729	-0.0459908	0.0121976	-0.0117764	-0.0326903	-0.0949728	-0.0135572	0.10057	-0.0721438	0.0272403	-0.0301114	-0.00714943	0.0171385	-0.00278527	-0.0248345	0.0758667	0.0199951	-0.00099768	-0.0235162	0.00245451
269-I-1-32-2	0.0163867	0.0274794	0.00218394	-0.00735569	-0.0352533	0.0057085	-0.093614	-0.0209126	0.00687345	-0.00833711	-0.0392412	0.0160895	-0.0548335	0.0436363	0.0302458	0.00193986	-0.0498394	-0.0991775	-0.0215613	0.180188
265-I-1-22-4	-0.0149911	0.0563465	0.171908	0.0381881	0.0259946	0.00312679	0.0456357	0.00918594	-0.00826881	0.00287591	-0.000662232	-0.0116843	0.00260191	0.0178157	0.00286118	-0.000737899	-0.00710636	0.00693784	-0.0220615	0.0020574
264-I-1-22-5	-0.0148685	0.056337	0.171995	0.0383893	0.0258574	0.00317075	0.0455959	0.0088747	-0.00818288	0.00298937	0.00027852	-0.0108453	0.00321339	0.0179945	0.00443263	-0.00113238	-0.00725289	0.00646173	-0.0209324	0.00292193
262-I-1-12-1	-0.0769348	-0.00426251	-0.0216814	0.0183202	-0.00225391	0.0227909	-0.0142849	0.00365443	-0.0136967	0.0267359	0.0105201	-0.0627724	0.00344829	-0.00474052	0.0622865	0.04765	-0.0226142	0.0491122	0.0376484	0.0250799
25-D-2-26s-1	0.0196681	-0.0511954	0.0159816	-0.00170788	0.00384888	0.0221141	-0.0118536	-0.0408496	-0.0240733	-0.00939655	-0.0179425	-0.00603029	0.00615497	0.00854469	0.0461602	-0.0162118	0.0117302	-6.43446e-05	-0.0311159	0.00990751
259-I-1-25-1	-0.075547	-0.00183824	-0.0129127	0.0217934	-0.000944826	0.0355635	-0.01211	0.0100007	-0.0309602	0.0276227	0.0162595	0.0263002	-0.00799111	0.00574797	-0.0573332	-0.0461527	0.027257	-0.0457858	-0.0278533	-0.00107746
255-F-1-3L-1	0.0218808	-0.0561197	0.0176197	-0.00867162	-0.0128379	0.0297689	-0.00806078	0.0535568	0.0207837	-0.0151369	0.031767	0.000743202	0.00297023	0.00619647	0.00831761	-0.0179383	0.0133472	0.00842122	-0.00169582	0.00467335
254-F-1-13L-3	0.0225706	0.0349412	-0.0177794	0.00814297	0.0109618	-0.00671958	-0.0296701	0.00517978	-0.00718765	-0.0201357	0.0227766	0.00555923	0.00369149	-0.00179707	0.0332003	0.00466006	-0.00956369	-0.0124612	-0.0105428	-0.0246657
24-C-1-93s-1	0.0184286	0.0136923	-0.0261383	0.0242998	0.0637879	-0.0183985	0.00955124	-0.00888154	0.00186644	-0.0163369	0.0195288	0.00702843	-0.0164389	0.0159179	0.00187511	-0.0109123	0.0220222	0.0287786	0.0135646	-0.0171705
125-B-1-73L-1	0.0241283	-0.0304289	-0.000559906	0.00197095	0.0163079	0.00997852	-0.00149643	0.064151	0.000144982	-0.008402	0.0405874	-0.004361	0.0227465	0.0307055	-0.0642845	0.0927394	-0.0713456	-0.0005245	0.0246184	0.048078
243-F-1-33L-2	-0.0149363	0.056253	0.17185	0.0383938	0.0257891	0.00314225	0.0450585	0.00942967	-0.0079133	0.00376144	-0.000353111	-0.0101673	0.00202783	0.0178067	0.00442483	-0.00136093	-0.00764234	0.00612654	-0.0206663	0.00211387
240-F-1-13L-1	0.0225709	0.0349299	-0.0177864	0.00814003	0.0109301	-0.00672247	-0.0296205	0.00515455	-0.00719096	-0.0201658	0.0227845	0.00545811	0.00372559	-0.00182361	0.033206	0.00463993	-0.00957658	-0.0124634	-0.0105458	-0.0246017
767-E-1-67s-1	0.0218887	-0.0439321	0.00959332	-0.0058868	-0.00412421	0.0194731	-0.00475218	0.0230662	-0.00404897	-0.00823082	0.0139388	-0.00374535	0.0356063	0.0290091	-0.046776	0.0771216	-0.00969837	0.00144576	0.0104804	-0.0109023
754-A-3-37s-1	0.0239183	-0.0104815	-0.0115411	0.0182379	0.0455982	0.00207426	0.00807954	-0.0266425	-0.0125395	-0.0082565	-0.0116626	-0.015438	-0.0263429	-0.0285266	0.00354236	-0.0122764	0.0231329	0.00610984	-0.0515235	0.0343372
74-C-1-94L-2	0.016319	0.000457588	0.00143252	-0.0158392	-0.0283641	-0.00717726	-0.0171985	0.000107369	-0.0227201	0.011046	0.0340844	0.00848307	0.02327	-0.0239643	-0.00272633	-0.00907289	0.0279298	0.0511186	-0.0214316	0.0237425
72-C-1-67s-1	-0.0769387	-0.00426225	-0.0216826	0.018303	-0.0022467	0.0227939	-0.0142857	0.00366144	-0.0136861	0.0267259	0.0105296	-0.0627571	0.00346304	-0.00473667	0.0622817	0.0476504	-0.0225889	0.0491416	0.037631	0.0251028
709-A-2-49L-5	0.0108839	-0.0337908	0.00381471	-0.00102381	-0.0132843	-0.0513843	-0.00685577	0.0738011	-0.0530398	0.0103526	-0.0134633	0.0147239	0.0143109	0.00956232	-0.0124174	0.0876572	-0.00798539	0.000143354	0.00158037	0.000391638
703-E-1-66s-1	0.0184289	0.0137217	-0.0261082	0.024307	0.0638383	-0.0183996	0.00948486	-0.00887077	0.00185429	-0.0163808	0.0195121	0.00712458	-0.0164648	0.0159234	0.00188904	-0.0108987	0.0220818	0.0288312	0.0136286	-0.0172298
6-C-1-49-1	0.0209664	-0.0514905	0.0152224	-0.00429996	-0.00176358	0.0277506	-0.0104619	-0.0244963	-0.00444359	-0.0138711	0.00617842	-0.00260685	0.00329888	0.00770288	0.0339682	-0.0213839	0.00440886	-0.00960026	-0.00541168	0.0324625
699-A-2-49L-2	-0.0803277	-0.000969632	-0.0166264	0.0204991	0.00190599	0.0506731	-0.0158789	0.0145284	-0.0396938	0.0572951	0.0164875	-0.030759	-0.0349389	0.00215613	-0.0448012	-0.034669	0.0274933	-0.0466135	-0.0225057	-0.022465
698-L-3-11-2	0.0211777	0.0503328	0.0303755	0.00700933	0.027781	-0.00886265	-0.169018	0.0104682	0.0405543	0.0163216	-0.0287869	0.00757562	0.0268004	-0.0173463	-0.00635201	0.00180129	0.0295124	0.0221707	0.0702997	-0.0474251
692-L-3-24-3	-0.00536813	-0.0102785	-0.000941268	0.00715045	-0.0334075	-0.05632	0.00344494	-0.0304804	0.0270911	-0.00637962	0.0296881	-0.0165551	-0.0470389	0.00391596	-0.0317719	-0.017586	-0.0213484	0.0309541	0.0111297	0.0160894
155-A-2-47s-3	0.0241249	-0.0304158	-0.00056573	0.0019744	0.0163217	0.00998449	-0.00148627	0.0640305	0.000141986	-0.00839503	0.0405382	-0.00436891	0.0227198	0.0306997	-0.0642175	0.0926909	-0.0713033	-0.000562521	0.0245848	0.0480681
690-L-3-22-2	0.0212047	-0.0429471	0.00886182	3.75528e-05	0.012055	0.0203595	-0.00806915	-0.0386298	-0.0124064	-0.0107883	-0.00716284	-0.0105479	0.00678772	0.015124	0.010279	-0.0019292	-0.00719508	-0.00393366	-0.00101122	0.00317454
684-L-3-7-1	0.0210771	-0.0579282	0.0178351	-0.00993935	-0.0118549	0.031879	-0.00645602	0.0620383	0.0395891	-0.0131476	0.0509677	0.0102291	-0.0137549	-0.0136778	0.0148008	-0.051627	0.000981756	0.00823153	0.00756138	0.00198076
683-L-3-24-1	0.0216454	-0.0593814	0.0187027	-0.0135924	-0.00424158	0.0380767	-0.00878468	0.057413	0.0481952	-0.0240865	0.0492144	0.00450332	-0.0375402	-0.00582441	0.0297516	-0.0716785	-0.0141163	0.000831742	0.00288417	0.00307452
680-L-3-13-2	0.019691	-0.0567891	0.0171872	-0.00831203	-0.0113734	0.0301371	-0.00967773	0.0279233	0.0220812	-0.0113108	0.0323289	0.00484119	-0.00626838	-0.00886677	0.0155421	-0.037001	0.00335882	0.00461794	0.00174273	0.00753491
676-L-3-13-1	0.0208635	-0.0631796	0.0207402	-0.00459476	-0.0089258	0.0315457	-0.0194183	-0.0497684	-0.0232153	-0.0119343	-0.0116357	-0.00766696	0.0128654	0.010058	0.0343278	-0.0107575	0.0120184	0.00153906	-0.0168365	0.0303487
672-L-3-11-1	0.0163874	0.0274749	0.00217695	-0.00736889	-0.0352521	0.00570021	-0.0936257	-0.020927	0.00686474	-0.00833607	-0.0391949	0.0160601	-0.0548247	0.0436191	0.030237	0.00193133	-0.0498402	-0.0991486	-0.0215904	0.180193
670-L-3-15-2	-0.0148842	0.0563083	0.171877	0.0383533	0.025627	0.00286622	0.0454824	0.00923234	-0.00867591	0.00343689	-0.000225822	-0.0105483	0.00318089	0.0168347	0.00310625	-0.000908158	-0.00725772	0.00650929	-0.0213124	0.00302373
669-L-3-21-3	0.0126547	-0.0493644	0.0141188	-0.0128103	-0.016937	-0.0382984	-0.0159586	0.0966507	-0.0393683	0.00888935	0.0143436	-0.00316991	0.0209556	-0.000436654	-0.0417763	0.0591464	0.0126944	-0.00197108	-0.0243329	0.0149712
666-L-3-21-1	0.0229353	0.038553	-0.00562552	0.00338571	0.0310936	-0.0136037	-0.0568143	-0.00516944	-0.00832199	-0.014672	0.0335886	0.000318073	0.0057063	-0.0159562	0.00576929	-0.0154777	0.0242306	0.0377607	0.0450523	-0.0528263
665-G-2-9-2	0.0126557	-0.0493718	0.0141214	-0.0128123	-0.0169441	-0.0383119	-0.015966	0.0967151	-0.0393837	0.00889537	0.0143601	-0.00316455	0.0209631	-0.000429534	-0.0418078	0.059176	0.0126863	-0.00195988	-0.0243218	0.014979
154-A-2-47L-2	0.024127	-0.0304213	-0.000562725	0.00197363	0.0163125	0.00997037	-0.00149167	0.0640816	0.000122758	-0.00839259	0.0405419	-0.00436829	0.0227453	0.0306942	-0.0642452	0.0927165	-0.0713289	-0.000535811	0.0246063	0.04808
110-C-1-76s-2	0.0184286	0.0136923	-0.0261383	0.0242998	0.0637879	-0.0183985	0.00955124	-0.00888154	0.00186644	-0.0163369	0.0195288	0.00702843	-0.0164389	0.0159179	0.00187511	-0.0109123	0.0220222	0.0287786	0.0135646	-0.0171705
104-D-2-32L-1	-0.0302262	-0.0272846	0.0129292	0.0141253	-0.0327664	-0.129084	0.0113221	-0.0555353	0.0669623	0.0088119	0.0460161	-0.00796478	-0.0473335	0.0261178	-0.0229561	-0.0267733	-0.0219074	0.0266853	-0.00174602	-0.0434531
CM3262	-0.0149105	0.0562087	0.171691	0.0382064	0.0257195	0.00282663	0.0452546	0.00920805	-0.00847585	0.00304237	-3.72435e-05	-0.0108451	0.00273554	0.0172281	0.00253696	-0.00125222	-0.00794213	0.00590505	-0.0211622	0.00318114
CM2733	-0.0150334	0.0563202	0.172192	0.0383594	0.0260029	0.00315728	0.0460574	0.00896718	-0.00835065	0.00326	-0.000366197	-0.0111917	0.00235035	0.0183306	0.00397384	-0.000937167	-0.00744459	0.00676095	-0.0216502	0.00219972
CM2730	-0.0150105	0.0563155	0.171884	0.0380622	0.0260469	0.00324797	0.0458645	0.00911636	-0.00844849	0.00272363	-0.000829229	-0.0116992	0.00283229	0.0177144	0.00306894	-0.00110844	-0.00695805	0.00653315	-0.0218242	0.00217234
CM7560	-0.0149591	0.0562529	0.171764	0.0383552	0.0257632	0.00330935	0.0458269	0.00952384	-0.00802044	0.00337958	-0.000637748	-0.0117287	0.00245029	0.0182968	0.0034628	-0.00118671	-0.00682874	0.00596405	-0.0213874	0.00215086
CM3249	-0.0148682	0.0563464	0.171995	0.0383593	0.0258373	0.00282678	0.0457715	0.00894038	-0.00817163	0.0039284	-0.000127396	-0.0112895	0.00268946	0.017673	0.00394953	-0.00132582	-0.0074559	0.00544173	-0.0210423	0.00243219
CM3720	-0.0149695	0.0563127	0.172062	0.0381944	0.0259115	0.00332945	0.045665	0.00898968	-0.00836188	0.00338224	0.000179877	-0.0114509	0.00233255	0.0178838	0.00332558	-0.00130229	-0.00758997	0.00567365	-0.0217974	0.00226814
CM4602	-0.0148346	0.0562769	0.171778	0.0382635	0.0258279	0.00265024	0.0458904	0.00887869	-0.00808428	0.00302923	-0.000430438	-0.0106806	0.00241088	0.0184266	0.00484159	-0.00083097	-0.0069743	0.00695212	-0.0202843	0.00218113
CM3249b	-0.0148684	0.0563415	0.17199	0.0383606	0.0258308	0.00282895	0.0457831	0.00894288	-0.00816709	0.00394478	-0.000135152	-0.0113019	0.00269078	0.0176838	0.00394765	-0.00132191	-0.00747116	0.00543359	-0.0210516	0.00241774
CM2495	-0.0149591	0.0562529	0.171764	0.0383552	0.0257632	0.00330935	0.0458269	0.00952384	-0.00802044	0.00337958	-0.000637748	-0.0117287	0.00245029	0.0182968	0.0034628	-0.00118671	-0.00682874	0.00596405	-0.0213874	0.00215086
akuBKU80	0.025475	0.0166322	-0.0285777	0.0246872	0.0640553	-0.0159827	0.00913323	0.0103127	-0.00891604	-0.0102569	0.0098764	0.0198463	-0.0128295	0.0123662	0.0426591	0.0178562	0.00218626	-0.0254312	-0.0135212	-0.0156893
CM7570	-0.0150377	0.056317	0.172209	0.0383674	0.0259959	0.00317784	0.0460122	0.00905764	-0.0083293	0.00328802	-0.000354428	-0.011162	0.00235523	0.0183555	0.00384465	-0.000922763	-0.00745284	0.00671986	-0.0216785	0.00216199
CEA10	0.0254757	0.016631	-0.0285674	0.0246849	0.0640389	-0.0159753	0.00911309	0.0103142	-0.00890897	-0.0102601	0.00985175	0.0197753	-0.0127798	0.0123741	0.0426702	0.0178466	0.00219413	-0.0254136	-0.0134905	-0.0157361
ATCC46645	-0.0750637	-0.00201548	-0.0179392	0.0183782	-0.00129267	0.0286044	-0.0109701	0.00353899	-0.00722229	-0.000549933	0.00232645	0.0500216	0.014839	0.00434393	-0.0255802	-0.0206607	0.0137415	-0.0152086	0.00158097	0.00995918
CM6458	0.0188717	-0.00900972	-0.00232083	0.00210267	-0.0141923	0.0110037	-0.0082519	-0.0165671	-0.0148091	-0.0191477	0.0124738	-0.00707469	0.00670963	-0.00152672	0.0108718	-0.00807235	-0.00730188	-0.000616912	-0.0171692	0.0165682
CM6126	0.0209851	-0.0406806	0.00829177	-0.00676881	0.00061453	0.0106615	-0.00156548	0.0605388	-0.011068	0.00229501	0.00444003	-0.00231971	0.0328585	0.0262586	-0.0928935	0.132096	0.000333045	0.0167194	0.00311882	-0.0225835
CM7555	0.0183661	0.0498124	-0.00575085	-0.0254485	-0.0316984	-0.000216859	-0.0423187	-0.0133797	-0.0119737	0.0113095	0.0427041	0.0222424	0.0365063	-0.00913992	0.00160391	-0.00271497	0.0243373	0.0628519	-0.039377	0.0110049
CM7510	0.0128677	0.0170317	-0.0249401	0.0160067	0.0186205	-0.00827697	0.0149541	0.0144603	0.00154008	0.000212749	-0.0131547	0.00699073	0.00443596	-0.000640462	0.0257687	0.020899	0.0102056	0.00680763	0.00743394	0.00992486
TP12	0.00851359	0.0227426	0.023381	0.0034473	-0.0283151	-0.00309499	0.0568699	-0.0233539	-0.0619351	-0.0644232	0.0757269	-0.00214462	-0.062392	-0.1676	0.00954829	0.0344772	0.016244	-0.0592474	0.139246	0.0215535
CM7632	0.0100359	0.0237589	0.0230747	0.00461743	-0.0378076	0.000608023	0.0524629	-0.0151831	-0.0578708	-0.0513575	0.0597239	-0.00890749	-0.0440629	-0.142626	0.0123792	0.0264389	0.0246975	-0.0555127	0.151103	0.00593419
CM237	0.02044	-0.0349811	0.00740665	-0.0109729	-0.00645619	0.000493418	-0.003626	0.0967573	-0.0134825	-0.0116811	0.033388	-0.00315873	0.0233781	0.00334523	-0.052338	0.0904908	0.00918601	0.00896665	-0.0253804	-0.00957688
ATCC204305	0.0207784	0.0384298	-0.0205769	0.00551237	-0.0493357	0.00741771	0.0307621	0.00172616	0.00423989	0.00614695	-0.0185231	-0.0141864	-0.00452926	0.0289473	0.0106428	-0.0178374	-0.016098	0.000100406	0.00434382	0.00307945
CM5419	-0.0535087	0.00539562	-0.00422401	0.0127724	-0.00732653	0.0057507	0.0224134	-0.00556042	-0.00408284	-0.0726893	-0.0299014	0.118027	0.036215	-0.0154009	-0.0136974	7.77221e-05	-0.0260457	0.00317531	-0.0271611	0.0356237
CM3248	0.0247946	0.012994	-0.0286317	0.0238885	0.0720109	-0.0175063	0.0111428	-0.00155173	-0.00470882	-0.000326514	0.00225891	-0.0169831	-0.0167602	-0.000260584	-0.0353392	-0.0296427	-0.0156822	0.0128269	0.00518094	0.0357183
TP32	-0.0132812	0.0554498	0.163344	0.0344412	0.0219786	0.00145806	0.0317628	0.0065913	-0.0040122	0.00123757	0.00327753	-0.00744216	0.000372567	0.00445291	0.000315914	-0.000388658	-0.00375951	0.00459167	-0.00845214	0.00151574
CM2141	-0.0533834	0.00502088	-0.00463657	0.0129449	-0.00611125	0.00347011	0.0191232	-0.00501691	-0.00546077	-0.0765963	-0.0177799	0.113286	0.0267843	-0.0035869	-0.00556936	-0.00145601	-0.0269556	0.00351636	-0.0143581	0.0409661
CM4946	-0.0149509	0.0563562	0.171982	0.0382803	0.02577	0.00294574	0.0450118	0.00927213	-0.00826382	0.00321064	-0.000110566	-0.0102194	0.00338772	0.01746	0.00393185	-0.000964387	-0.00716282	0.00646751	-0.020367	0.0029385
CM5757	0.022793	0.0304463	-0.0258478	0.0140676	0.00316728	-0.00435678	0.00670741	0.00053337	-0.00532424	-0.018571	-0.000638729	-0.0105576	-0.0218449	0.0144277	0.00393571	-0.0174728	0.0135457	0.0131928	-0.0155367	-0.0119716
V130-15	0.0189584	-0.0336232	0.0046484	-0.00192787	-0.00941562	0.0198765	-0.00640716	0.0481582	0.00783185	-0.0134707	0.0142218	0.0113119	0.0462645	0.0286649	0.0180878	-0.00146361	0.0469015	0.000418834	0.00359924	0.00219675

## Sheet: Figure 3a
CHR	BP	P	SNP
1	289	0.879422	1_289
1	350	0.886568	1_350
1	453	0.887329	1_453
1	552	0.754218	1_552
1	634	0.879422	1_634
1	723	0.824366	1_723
1	821	0.824366	1_821
1	862	0.824366	1_862
1	988	0.878625	1_988
1	1078	0.224701	1_1078
1	1137	0.878625	1_1137
1	1145	0.878625	1_1145
1	1169	0.878625	1_1169
1	1216	0.879422	1_1216
1	1245	0.754883	1_1245
1	1359	0.879628	1_1359
1	1383	0.755077	1_1383
1	1392	0.53707	1_1392
1	1653	0.879628	1_1653
1	1880	0.647463	1_1880
1	1956	0.879422	1_1956
1	2196	0.878777	1_2196
1	2314	0.754363	1_2314
1	2576	0.825122	1_2576
1	2598	0.825122	1_2598
1	2638	0.825122	1_2638
1	2685	0.879422	1_2685
1	2700	0.825122	1_2700
1	2784	0.825122	1_2784
1	2914	0.879422	1_2914
1	3124	0.887329	1_3124
1	3165	0.887329	1_3165
1	3399	0.817189	1_3399
1	3515	0.765503	1_3515
1	3638	0.879422	1_3638
1	3895	0.879422	1_3895
1	3928	0.879422	1_3928
1	4013	0.305579	1_4013
1	4311	0.879422	1_4311
1	4548	0.878744	1_4548
1	4694	0.878625	1_4694
1	4775	0.969468	1_4775
1	4893	0.878744	1_4893
1	4933	0.878374	1_4933
1	4988	0.877605	1_4988
1	4990	0.878374	1_4990
1	5037	0.878374	1_5037
1	5436	0.824522	1_5436
1	5541	0.82499	1_5541
1	5560	0.82499	1_5560
1	5825	0.878625	1_5825
1	5871	0.879422	1_5871
1	6047	0.879422	1_6047
1	6190	0.849505	1_6190
1	6211	0.849505	1_6211
1	6223	0.849505	1_6223
1	394350	0.671428	1_394350
1	394656	0.751508	1_394656
1	395102	0.755066	1_395102
1	395795	0.612631	1_395795
1	395831	0.481879	1_395831
1	396811	0.845914	1_396811
1	397026	0.0411233	1_397026
1	397504	0.0174505	1_397504
1	397587	0.599602	1_397587
1	397778	0.246419	1_397778
1	397938	0.420151	1_397938
1	398083	0.246419	1_398083
1	398184	0.254409	1_398184
1	399309	0.32432	1_399309
1	399355	0.863208	1_399355
1	399736	0.315638	1_399736
1	399854	0.260318	1_399854
1	400460	0.129154	1_400460
1	400775	0.955461	1_400775
1	401061	0.75919	1_401061
1	401298	0.734525	1_401298
1	402262	0.268382	1_402262
1	402372	0.986596	1_402372
1	402373	0.986596	1_402373
1	403260	0.321494	1_403260
1	403267	0.518648	1_403267
1	403448	0.0544489	1_403448
1	403963	0.974235	1_403963
1	403983	0.484265	1_403983
1	404187	0.630447	1_404187
1	404743	0.599422	1_404743
1	404767	0.894382	1_404767
1	405434	0.612477	1_405434
1	405616	0.986275	1_405616
1	405680	0.950281	1_405680
1	405813	0.730569	1_405813
1	406035	0.534187	1_406035
1	406481	0.199389	1_406481
1	406879	0.865704	1_406879
1	407405	0.698659	1_407405
1	407530	0.585851	1_407530
1	407591	0.314504	1_407591
1	407621	0.585851	1_407621
1	408133	0.906683	1_408133
1	408296	0.396123	1_408296
1	408549	0.768024	1_408549
1	409044	0.703066	1_409044
1	409745	0.877806	1_409745
1	409837	0.852375	1_409837
1	409868	0.77771	1_409868
1	410231	0.279734	1_410231
1	411801	0.7708	1_411801
1	411802	0.7708	1_411802
1	411861	0.879079	1_411861
1	412198	0.926012	1_412198
1	412316	0.87458	1_412316
1	412453	0.982926	1_412453
1	412553	0.927398	1_412553
1	413248	0.180939	1_413248
1	413289	0.776158	1_413289
1	413608	0.99442	1_413608
1	413638	0.780397	1_413638
1	414585	0.275373	1_414585
1	414682	0.369449	1_414682
1	414746	0.85661	1_414746
1	414768	0.667825	1_414768
1	414881	0.275373	1_414881
1	415037	0.609682	1_415037
1	415572	0.274999	1_415572
1	415597	0.653312	1_415597
1	415714	0.393408	1_415714
1	416239	0.885283	1_416239
1	416374	0.913988	1_416374
1	416392	0.848114	1_416392
1	416549	0.284529	1_416549
1	416550	0.284529	1_416550
1	416600	0.842929	1_416600
1	416634	0.949082	1_416634
1	416777	0.877943	1_416777
1	417105	0.82322	1_417105
1	417318	0.122397	1_417318
1	417479	0.481779	1_417479
1	418086	0.508289	1_418086
1	418461	0.305988	1_418461
1	418476	0.350546	1_418476
1	418675	0.426423	1_418675
1	418949	0.0265309	1_418949
1	419026	0.49635	1_419026
1	420139	0.612094	1_420139
1	421474	0.463055	1_421474
1	421631	0.321871	1_421631
1	421837	0.867808	1_421837
1	422996	0.949947	1_422996
1	423228	0.736724	1_423228
1	423903	0.608964	1_423903
1	424177	0.274843	1_424177
1	424251	0.373516	1_424251
1	424795	0.187925	1_424795
1	425076	0.117612	1_425076
1	425599	0.231175	1_425599
1	426164	0.586043	1_426164
1	426777	0.910398	1_426777
1	428491	0.42225	1_428491
1	428834	0.178881	1_428834
1	429320	0.721116	1_429320
1	430350	0.6807	1_430350
1	431067	0.0861964	1_431067
1	431212	0.117919	1_431212
1	431497	0.37036	1_431497
1	432302	0.531836	1_432302
1	432716	0.0530286	1_432716
1	433024	0.0532204	1_433024
1	433062	0.0532204	1_433062
1	433191	0.252673	1_433191
1	433257	0.246427	1_433257
1	433521	0.945958	1_433521
1	433651	0.664873	1_433651
1	433698	0.632332	1_433698
1	434054	0.61022	1_434054
1	434154	0.624239	1_434154
1	434288	0.569801	1_434288
1	434451	0.779914	1_434451
1	434694	0.736324	1_434694
1	434721	0.0365014	1_434721
1	434726	0.0365014	1_434726
1	434808	0.547541	1_434808
1	434923	0.0317491	1_434923
1	434951	0.0317491	1_434951
1	435151	0.793936	1_435151
1	435350	0.756225	1_435350
1	435549	0.575207	1_435549
1	435560	0.84642	1_435560
1	436162	0.802334	1_436162
1	436470	0.869366	1_436470
1	436477	0.154619	1_436477
1	436505	0.820745	1_436505
1	436711	0.565083	1_436711
1	437066	0.858911	1_437066
1	437148	0.684614	1_437148
1	437155	0.817378	1_437155
1	437444	0.0858375	1_437444
1	437497	0.0469095	1_437497
1	437573	0.193438	1_437573
1	437926	0.101279	1_437926
1	438288	0.352805	1_438288
1	438570	0.46406	1_438570
1	438668	0.0554483	1_438668
1	438880	0.408629	1_438880
1	439029	0.349469	1_439029
1	439164	0.0930262	1_439164
1	440144	0.371556	1_440144
1	440729	0.831938	1_440729
1	440988	0.270157	1_440988
1	441082	0.265458	1_441082
1	441094	0.252535	1_441094
1	441424	0.113965	1_441424
1	441490	0.508527	1_441490
1	441548	0.449874	1_441548
1	441578	0.449874	1_441578
1	441579	0.449874	1_441579
1	441751	0.901965	1_441751
1	441902	0.670827	1_441902
1	442019	0.945278	1_442019
1	442247	0.680859	1_442247
1	443795	0.809927	1_443795
1	443938	0.49484	1_443938
1	443975	0.614841	1_443975
1	444300	0.560681	1_444300
1	444305	0.804485	1_444305
1	444447	0.469253	1_444447
1	445310	0.217042	1_445310
1	446023	0.130527	1_446023
1	446310	0.0305344	1_446310
1	446369	0.345852	1_446369
1	447062	0.71909	1_447062
1	447632	0.852507	1_447632
1	447876	0.144175	1_447876
1	448114	0.141841	1_448114
1	448115	0.110572	1_448115
1	448415	0.67785	1_448415
1	448440	0.92686	1_448440
1	449194	0.209853	1_449194
1	449484	0.961003	1_449484
1	449742	0.314802	1_449742
1	449884	0.769573	1_449884
1	450015	0.386437	1_450015
1	450025	0.302045	1_450025
1	450352	0.29498	1_450352
1	450364	0.413345	1_450364
1	450492	0.413345	1_450492
1	450522	0.413345	1_450522
1	450644	0.413345	1_450644
1	450745	0.29498	1_450745
1	451021	0.223292	1_451021
1	451107	0.208935	1_451107
1	452162	0.165394	1_452162
1	452232	0.177953	1_452232
1	452250	0.177953	1_452250
1	452303	0.177953	1_452303
1	452365	0.22695	1_452365
1	452590	0.212385	1_452590
1	452850	0.315931	1_452850
1	453337	0.341153	1_453337
1	454371	0.547524	1_454371
1	454796	0.573269	1_454796
1	454897	0.963557	1_454897
1	456367	0.475342	1_456367
1	456378	0.312209	1_456378
1	456747	0.210888	1_456747
1	457080	0.257401	1_457080
1	457625	0.146842	1_457625
1	457680	0.323531	1_457680
1	457681	0.323531	1_457681
1	458069	0.111989	1_458069
1	460174	0.880076	1_460174
1	460183	0.066194	1_460183
1	460290	0.273808	1_460290
1	460329	0.310853	1_460329
1	460565	0.273808	1_460565
1	461942	0.443884	1_461942
1	461950	0.443884	1_461950
1	464374	0.675823	1_464374
1	465010	0.600256	1_465010
1	465015	0.379934	1_465015
1	465034	0.310771	1_465034
1	465266	0.154875	1_465266
1	465587	0.73034	1_465587
1	467021	0.685683	1_467021
1	467714	0.260585	1_467714
1	468143	0.0714432	1_468143
1	468786	0.740068	1_468786
1	468973	0.997141	1_468973
1	469284	0.709158	1_469284
1	470634	0.33068	1_470634
1	470710	0.90541	1_470710
1	470777	0.40376	1_470777
1	470973	0.462197	1_470973
1	471390	0.565361	1_471390
1	471422	0.749329	1_471422
1	472714	0.965579	1_472714
1	472931	0.301711	1_472931
1	473621	0.364768	1_473621
1	473798	0.0701758	1_473798
1	474295	0.985168	1_474295
1	474422	0.854493	1_474422
1	474800	0.705855	1_474800
1	475007	0.183433	1_475007
1	475324	0.630584	1_475324
1	476504	0.593401	1_476504
1	477609	0.937934	1_477609
1	477908	0.823283	1_477908
1	480057	0.581978	1_480057
1	480480	0.56493	1_480480
1	481389	0.422201	1_481389
1	482003	0.198695	1_482003
1	482103	0.923645	1_482103
1	482722	0.856014	1_482722
1	482751	0.00898491	1_482751
1	482931	0.616225	1_482931
1	483396	0.536973	1_483396
1	483510	0.856014	1_483510
1	484272	0.588223	1_484272
1	484453	0.442539	1_484453
1	484512	0.842924	1_484512
1	484784	0.880819	1_484784
1	484867	0.639324	1_484867
1	485340	0.894696	1_485340
1	485420	0.223794	1_485420
1	485562	0.745918	1_485562
1	485831	0.53698	1_485831
1	486482	0.311897	1_486482
1	486596	0.303562	1_486596
1	486597	0.303562	1_486597
1	487061	0.93155	1_487061
1	487119	0.60976	1_487119
1	487120	0.60976	1_487120
1	487265	0.984084	1_487265
1	487575	0.642454	1_487575
1	487593	0.513779	1_487593
1	487882	0.829733	1_487882
1	487924	0.923984	1_487924
1	488346	0.885402	1_488346
1	488527	0.479324	1_488527
1	488771	0.888341	1_488771
1	488817	0.191933	1_488817
1	488927	0.136056	1_488927
1	488959	0.144465	1_488959
1	489160	0.812585	1_489160
1	491464	0.863927	1_491464
1	492001	0.603145	1_492001
1	492888	0.923315	1_492888
1	492993	0.923315	1_492993
1	493247	0.196769	1_493247
1	493618	0.974767	1_493618
1	494306	0.185447	1_494306
1	494466	0.378165	1_494466
1	494625	0.488538	1_494625
1	496521	0.37233	1_496521
1	496540	0.305767	1_496540
1	497054	0.663879	1_497054
1	498643	0.540928	1_498643
1	498648	0.402227	1_498648
1	499245	0.995305	1_499245
1	499900	0.833386	1_499900
1	499928	0.833386	1_499928
1	500161	0.833386	1_500161
1	500214	0.833386	1_500214
1	500559	0.701027	1_500559
1	500674	0.833386	1_500674
1	502072	0.545686	1_502072
1	502439	0.731396	1_502439
1	503139	0.563551	1_503139
1	503382	0.442389	1_503382
1	503684	0.50111	1_503684
1	503775	0.770271	1_503775
1	503946	0.855461	1_503946
1	504591	0.662271	1_504591
1	504604	0.444461	1_504604
1	506097	0.272656	1_506097
1	507351	0.19592	1_507351
1	507664	0.86436	1_507664
1	507820	0.458814	1_507820
1	507934	0.592144	1_507934
1	508048	0.927042	1_508048
1	508551	0.306354	1_508551
1	508670	0.698268	1_508670
1	508801	0.287392	1_508801
1	509564	0.255734	1_509564
1	509699	0.279483	1_509699
1	509733	0.851675	1_509733
1	509772	0.24827	1_509772
1	509829	0.279483	1_509829
1	509857	0.279483	1_509857
1	509882	0.279483	1_509882
1	509961	0.296112	1_509961
1	509971	0.0116732	1_509971
1	510144	0.772401	1_510144
1	510291	0.487357	1_510291
1	510891	0.05265	1_510891
1	511546	0.484291	1_511546
1	511764	0.716073	1_511764
1	513173	0.812586	1_513173
1	514344	0.237729	1_514344
1	515230	0.352501	1_515230
1	515291	0.368391	1_515291
1	515640	0.293548	1_515640
1	515793	0.379585	1_515793
1	516288	0.345736	1_516288
1	516479	0.541241	1_516479
1	516591	0.745049	1_516591
1	517381	0.367153	1_517381
1	518004	0.662245	1_518004
1	518117	0.411097	1_518117
1	518458	0.923287	1_518458
1	519487	0.885209	1_519487
1	519616	0.274435	1_519616
1	520009	0.691209	1_520009
1	520494	0.380222	1_520494
1	520924	0.744587	1_520924
1	524591	0.600655	1_524591
1	524653	0.765482	1_524653
1	525030	0.195554	1_525030
1	525046	0.140763	1_525046
1	525154	0.247852	1_525154
1	532211	0.541064	1_532211
1	532411	0.00554228	1_532411
1	532714	0.286937	1_532714
1	533094	0.283308	1_533094
1	533860	0.760974	1_533860
1	533861	0.760974	1_533861
1	534168	0.394389	1_534168
1	538191	0.399622	1_538191
1	540925	0.168207	1_540925
1	542158	0.588471	1_542158
1	542644	0.857682	1_542644
1	543347	0.307643	1_543347
1	543804	0.234875	1_543804
1	544087	0.298827	1_544087
1	544297	0.79645	1_544297
1	544668	0.207521	1_544668
1	545393	0.444412	1_545393
1	545641	0.565685	1_545641
1	545644	0.792335	1_545644
1	547769	0.222475	1_547769
1	548288	0.172782	1_548288
1	549178	0.426587	1_549178
1	549220	0.426587	1_549220
1	549334	0.626273	1_549334
1	549897	0.962686	1_549897
1	551519	0.924203	1_551519
1	551819	0.794274	1_551819
1	551927	0.91653	1_551927
1	552025	0.42066	1_552025
1	552087	0.776442	1_552087
1	552787	0.629893	1_552787
1	553712	0.834981	1_553712
1	553745	0.529613	1_553745
1	554001	0.529613	1_554001
1	554547	0.478761	1_554547
1	554548	0.454855	1_554548
1	554915	0.365345	1_554915
1	555480	0.183062	1_555480
1	556170	0.529613	1_556170
1	556771	0.556807	1_556771
1	558698	0.265435	1_558698
1	559604	0.81062	1_559604
1	559681	0.487105	1_559681
1	563978	0.250964	1_563978
1	566069	0.575964	1_566069
1	566951	0.988505	1_566951
1	569971	0.526264	1_569971
1	573462	0.091743	1_573462
1	573797	0.460551	1_573797
1	577116	0.0521177	1_577116
1	577465	0.0668157	1_577465
1	578852	0.0521177	1_578852
1	580045	0.0508618	1_580045
1	580931	0.0235993	1_580931
1	581104	0.0160915	1_581104
1	582694	0.0235993	1_582694
1	584671	0.12399	1_584671
1	586188	0.0235993	1_586188
1	587023	0.717592	1_587023
1	588550	0.0521177	1_588550
1	588568	0.187227	1_588568
1	589744	0.0533243	1_589744
1	591857	0.0521177	1_591857
1	592367	0.213513	1_592367
1	592983	0.140531	1_592983
1	593846	0.0481727	1_593846
1	594847	0.0526116	1_594847
1	595421	0.0526116	1_595421
1	599499	0.246795	1_599499
1	602029	0.585412	1_602029
1	603384	0.133185	1_603384
1	604312	0.829886	1_604312
1	604421	0.939247	1_604421
1	604579	0.643048	1_604579
1	605463	0.650575	1_605463
1	608405	0.025418	1_608405
1	608936	0.54021	1_608936
1	609839	0.415382	1_609839
1	610672	0.367025	1_610672
1	610761	0.643048	1_610761
1	619130	0.0587243	1_619130
1	620315	0.0223765	1_620315
1	620365	0.621805	1_620365
1	620877	0.412794	1_620877
1	621054	0.370894	1_621054
1	621877	0.205656	1_621877
1	622023	0.412794	1_622023
1	623362	0.687451	1_623362
1	624751	0.0587243	1_624751
1	626237	0.0300986	1_626237
1	626275	0.164458	1_626275
1	626721	0.025418	1_626721
1	626937	0.412794	1_626937
1	627358	0.57301	1_627358
1	628108	0.0421731	1_628108
1	632419	0.344836	1_632419
1	634392	0.0223765	1_634392
1	636730	0.583201	1_636730
1	637410	0.0223765	1_637410
1	637619	0.144368	1_637619
1	639603	0.746281	1_639603
1	647942	0.189123	1_647942
1	651916	0.302696	1_651916
1	653659	0.832892	1_653659
1	653698	0.126249	1_653698
1	654177	0.126249	1_654177
1	654587	0.270365	1_654587
1	655138	0.270365	1_655138
1	656156	0.679733	1_656156
1	656165	0.676722	1_656165
1	657126	0.139536	1_657126
1	657188	0.139536	1_657188
1	657631	0.42578	1_657631
1	657896	0.333589	1_657896
1	658588	0.231444	1_658588
1	661842	0.139536	1_661842
1	662060	0.508432	1_662060
1	662507	0.9635	1_662507
1	663420	0.676722	1_663420
1	663827	0.78452	1_663827
1	666068	0.582481	1_666068
1	669563	0.126249	1_669563
1	671117	0.139536	1_671117
1	672188	0.126249	1_672188
1	672358	0.549063	1_672358
1	672594	0.0966065	1_672594
1	673634	0.645279	1_673634
1	673739	0.126249	1_673739
1	676175	0.94346	1_676175
1	677518	0.355606	1_677518
1	678752	0.361696	1_678752
1	679286	0.355606	1_679286
1	679486	0.714596	1_679486
1	680711	0.896686	1_680711
1	680942	0.31721	1_680942
1	681483	0.0671388	1_681483
1	681803	0.0584754	1_681803
1	684531	0.636172	1_684531
1	685596	0.106258	1_685596
1	687024	0.313208	1_687024
1	687162	0.2339	1_687162
1	687168	0.103293	1_687168
1	687790	0.12297	1_687790
1	688475	0.142214	1_688475
1	688854	0.0399485	1_688854
1	690697	0.539552	1_690697
1	692012	0.0705833	1_692012
1	692225	0.310283	1_692225
1	692432	0.063408	1_692432
1	692516	0.953454	1_692516
1	694406	0.197364	1_694406
1	695597	0.652101	1_695597
1	696021	0.116008	1_696021
1	696929	0.0366793	1_696929
1	699364	0.40488	1_699364
1	699379	0.81338	1_699379
1	701429	0.81338	1_701429
1	701535	0.382398	1_701535
1	701625	0.264609	1_701625
1	702216	0.295545	1_702216
1	702671	0.501135	1_702671
1	703313	0.474919	1_703313
1	706299	0.350165	1_706299
1	706483	0.0586649	1_706483
1	707002	0.483784	1_707002
1	707415	0.838864	1_707415
1	709386	0.198876	1_709386
1	710516	0.234979	1_710516
1	710775	0.720782	1_710775
1	711311	0.822868	1_711311
1	711567	0.610637	1_711567
1	712378	0.0565996	1_712378
1	714187	0.436338	1_714187
1	714229	0.575536	1_714229
1	715891	0.425454	1_715891
1	715985	0.997346	1_715985
1	716689	0.855585	1_716689
1	719282	0.109697	1_719282
1	719941	0.204786	1_719941
1	719943	0.204786	1_719943
1	720095	0.40488	1_720095
1	721083	0.647489	1_721083
1	721856	0.647489	1_721856
1	722563	0.191249	1_722563
1	724179	0.197581	1_724179
1	724501	0.619258	1_724501
1	724709	0.787384	1_724709
1	726962	0.471877	1_726962
1	727654	0.600881	1_727654
1	728040	0.577837	1_728040
1	730778	0.211744	1_730778
1	733946	0.168808	1_733946
1	733995	0.307345	1_733995
1	735755	0.224413	1_735755
1	740792	0.487488	1_740792
1	742461	0.127516	1_742461
1	742941	0.805389	1_742941
1	743550	0.362249	1_743550
1	744445	0.156075	1_744445
1	746993	0.921142	1_746993
1	748248	0.32404	1_748248
1	748457	0.32404	1_748457
1	748458	0.32404	1_748458
1	755868	0.533106	1_755868
1	756936	0.339197	1_756936
1	760129	0.499601	1_760129
1	760532	0.023304	1_760532
1	761508	0.492799	1_761508
1	762461	0.873073	1_762461
1	766107	0.774693	1_766107
1	766391	0.216782	1_766391
1	766696	0.716479	1_766696
1	767720	0.391343	1_767720
1	768415	0.786084	1_768415
1	770108	0.869687	1_770108
1	771205	0.920184	1_771205
1	771323	0.920184	1_771323
1	771437	0.889503	1_771437
1	771438	0.90242	1_771438
1	772310	0.794588	1_772310
1	773231	0.411238	1_773231
1	773565	0.760864	1_773565
1	775064	0.467159	1_775064
1	777000	0.788787	1_777000
1	777071	0.423044	1_777071
1	778921	0.530533	1_778921
1	779196	0.428472	1_779196
1	779862	0.920184	1_779862
1	780404	0.920184	1_780404
1	780808	0.794588	1_780808
1	780823	0.961741	1_780823
1	781954	0.439188	1_781954
1	782556	0.350002	1_782556
1	782810	0.920184	1_782810
1	783869	0.403614	1_783869
1	786388	0.726499	1_786388
1	786784	0.319152	1_786784
1	786879	0.107446	1_786879
1	787615	0.464712	1_787615
1	789203	0.754971	1_789203
1	789219	0.18726	1_789219
1	790004	0.806008	1_790004
1	792396	0.695864	1_792396
1	792581	0.612961	1_792581
1	793687	0.761363	1_793687
1	794288	0.273091	1_794288
1	796004	0.0333078	1_796004
1	798233	0.095772	1_798233
1	798505	0.703502	1_798505
1	800635	0.438817	1_800635
1	801270	0.234163	1_801270
1	803257	0.217677	1_803257
1	803930	0.438817	1_803930
1	805330	0.468876	1_805330
1	806047	0.00604671	1_806047
1	807332	0.549082	1_807332
1	807810	0.789008	1_807810
1	808984	0.533667	1_808984
1	809316	0.533667	1_809316
1	809976	0.0706847	1_809976
1	811014	0.0260485	1_811014
1	811089	0.0260485	1_811089
1	811934	0.0706847	1_811934
1	811988	0.171053	1_811988
1	813442	0.358349	1_813442
1	814245	0.47038	1_814245
1	815315	0.0313634	1_815315
1	816030	0.00892991	1_816030
1	817635	0.403569	1_817635
1	818650	0.244645	1_818650
1	818896	0.239478	1_818896
1	818949	0.500057	1_818949
1	818956	0.538751	1_818956
1	818962	0.926905	1_818962
1	818999	0.884687	1_818999
1	819004	0.994189	1_819004
1	819014	0.249609	1_819014
1	819044	0.253854	1_819044
1	819073	0.381297	1_819073
1	819160	0.232775	1_819160
1	819178	0.718573	1_819178
1	819216	0.196478	1_819216
1	819586	0.092241	1_819586
1	822413	0.794334	1_822413
1	822958	0.358349	1_822958
1	824361	0.746192	1_824361
1	825103	0.608579	1_825103
1	825658	0.356265	1_825658
1	826647	0.318636	1_826647
1	827035	0.183873	1_827035
1	832345	0.557929	1_832345
1	832644	0.549566	1_832644
1	832779	0.0600369	1_832779
1	833418	0.221979	1_833418
1	833792	0.0425993	1_833792
1	835039	0.261239	1_835039
1	835857	0.592886	1_835857
1	839419	0.021829	1_839419
1	839987	0.753056	1_839987
1	840490	0.0240033	1_840490
1	840496	0.0240033	1_840496
1	840763	0.727252	1_840763
1	840803	0.956681	1_840803
1	840932	0.738071	1_840932
1	843460	0.172537	1_843460
1	843946	0.302733	1_843946
1	844819	0.198964	1_844819
1	845893	0.207308	1_845893
1	846355	0.314842	1_846355
1	846913	0.477135	1_846913
1	846964	0.822673	1_846964
1	849749	0.144379	1_849749
1	850760	0.381795	1_850760
1	850941	0.165679	1_850941
1	851421	0.224817	1_851421
1	852890	0.460415	1_852890
1	858536	0.133659	1_858536
1	858839	0.649706	1_858839
1	858866	0.769072	1_858866
1	859356	0.155112	1_859356
1	862259	0.966496	1_862259
1	862403	0.571491	1_862403
1	862647	0.571491	1_862647
1	864469	0.809491	1_864469
1	864787	0.374679	1_864787
1	866138	0.905726	1_866138
1	870173	0.536122	1_870173
1	870316	0.692409	1_870316
1	872465	0.985787	1_872465
1	873459	0.642601	1_873459
1	875281	0.785714	1_875281
1	875282	0.785714	1_875282
1	878600	0.728607	1_878600
1	884634	0.884191	1_884634
1	885170	0.578436	1_885170
1	885617	0.884191	1_885617
1	886250	0.909975	1_886250
1	889048	0.600091	1_889048
1	889177	0.290284	1_889177
1	892092	0.147064	1_892092
1	894047	0.288895	1_894047
1	894618	0.845721	1_894618
1	895019	0.845721	1_895019
1	895140	0.29917	1_895140
1	895306	0.426814	1_895306
1	895868	0.793971	1_895868
1	896221	0.543876	1_896221
1	897494	0.18471	1_897494
1	898281	0.324643	1_898281
1	898993	0.749238	1_898993
1	901891	0.142433	1_901891
1	902776	0.51957	1_902776
1	902941	0.961095	1_902941
1	907034	0.665628	1_907034
1	907141	0.453438	1_907141
1	907741	0.537231	1_907741
1	908030	0.0337103	1_908030
1	908557	0.0852012	1_908557
1	908706	0.530676	1_908706
1	909584	0.516197	1_909584
1	909654	0.623384	1_909654
1	910696	0.534626	1_910696
1	910877	0.650405	1_910877
1	911044	0.869596	1_911044
1	912249	0.654955	1_912249
1	912250	0.654955	1_912250
1	912947	0.870686	1_912947
1	913200	0.173183	1_913200
1	913225	0.638554	1_913225
1	913639	0.222716	1_913639
1	915156	0.521112	1_915156
1	915264	0.564836	1_915264
1	915711	0.0631215	1_915711
1	916656	0.0300211	1_916656
1	916660	0.456163	1_916660
1	917010	0.443806	1_917010
1	917037	0.951408	1_917037
1	917041	0.942446	1_917041
1	917241	0.771161	1_917241
1	918446	0.210042	1_918446
1	918582	0.987135	1_918582
1	918968	0.81132	1_918968
1	919385	0.394649	1_919385
1	919506	0.82396	1_919506
1	919625	0.730155	1_919625
1	919667	0.201693	1_919667
1	919714	0.752936	1_919714
1	920736	0.618472	1_920736
1	920739	0.111055	1_920739
1	920820	0.111055	1_920820
1	920839	0.111055	1_920839
1	921892	0.170482	1_921892
1	922828	0.668216	1_922828
1	923155	0.619107	1_923155
1	923249	0.493288	1_923249
1	923619	0.621515	1_923619
1	923651	0.490416	1_923651
1	923712	0.751447	1_923712
1	923767	0.673034	1_923767
1	923894	0.169717	1_923894
1	924227	0.696152	1_924227
1	924624	0.423493	1_924624
1	924738	0.629222	1_924738
1	925864	0.384572	1_925864
1	926482	0.681744	1_926482
1	927008	0.0733453	1_927008
1	927505	0.339575	1_927505
1	927745	0.262049	1_927745
1	927964	0.233272	1_927964
1	927968	0.233272	1_927968
1	928324	0.262049	1_928324
1	928445	0.397968	1_928445
1	928572	0.262049	1_928572
1	928596	0.267439	1_928596
1	928635	0.262049	1_928635
1	928685	0.262049	1_928685
1	928764	0.242111	1_928764
1	928765	0.417652	1_928765
1	928767	0.242111	1_928767
1	928915	0.98972	1_928915
1	928946	0.262049	1_928946
1	928950	0.262049	1_928950
1	928954	0.262049	1_928954
1	929024	0.262049	1_929024
1	929144	0.478684	1_929144
1	929289	0.316281	1_929289
1	929430	0.262049	1_929430
1	929432	0.262049	1_929432
1	929566	0.228512	1_929566
1	929670	0.240154	1_929670
1	929693	0.267439	1_929693
1	929710	0.268576	1_929710
1	929860	0.262049	1_929860
1	929876	0.262049	1_929876
1	929957	0.262049	1_929957
1	930050	0.228512	1_930050
1	930100	0.228512	1_930100
1	930111	0.234069	1_930111
1	930219	0.262049	1_930219
1	930256	0.262049	1_930256
1	930381	0.262049	1_930381
1	930550	0.276749	1_930550
1	930706	0.276749	1_930706
1	931124	0.262049	1_931124
1	931212	0.262049	1_931212
1	931213	0.262049	1_931213
1	931286	0.276749	1_931286
1	931469	0.262049	1_931469
1	931633	0.262049	1_931633
1	931672	0.262049	1_931672
1	931708	0.262049	1_931708
1	931796	0.262049	1_931796
1	931894	0.262049	1_931894
1	932541	0.277885	1_932541
1	932675	0.246479	1_932675
1	932732	0.261036	1_932732
1	932762	0.272442	1_932762
1	932781	0.193244	1_932781
1	933303	0.318218	1_933303
1	934686	0.995458	1_934686
1	934708	0.768182	1_934708
1	935156	0.371318	1_935156
1	935898	0.167761	1_935898
1	936111	0.354358	1_936111
1	936274	0.488903	1_936274
1	936468	0.153631	1_936468
1	936490	0.952271	1_936490
1	936675	0.0590335	1_936675
1	936740	0.584012	1_936740
1	936890	0.31263	1_936890
1	936971	0.0425372	1_936971
1	937003	0.301538	1_937003
1	937006	0.426169	1_937006
1	937038	0.426169	1_937038
1	937351	0.0840758	1_937351
1	937401	0.0840758	1_937401
1	937404	0.0840758	1_937404
1	937432	0.0840758	1_937432
1	937591	0.958556	1_937591
1	937824	0.0840758	1_937824
1	937856	0.396828	1_937856
1	937865	0.0840758	1_937865
1	937909	0.0840758	1_937909
1	938575	0.405182	1_938575
1	938820	0.405083	1_938820
1	939292	0.523136	1_939292
1	939721	0.546575	1_939721
1	940111	0.229698	1_940111
1	940129	0.925406	1_940129
1	941172	0.964194	1_941172
1	941399	0.912543	1_941399
1	941419	0.611227	1_941419
1	941775	0.178551	1_941775
1	941815	0.927101	1_941815
1	942025	0.766736	1_942025
1	942107	0.904673	1_942107
1	942520	0.923514	1_942520
1	942754	0.698234	1_942754
1	942791	0.857548	1_942791
1	942825	0.698234	1_942825
1	942899	0.267825	1_942899
1	943392	0.784591	1_943392
1	943529	0.172244	1_943529
1	943707	0.0313204	1_943707
1	943873	0.536973	1_943873
1	943952	0.204433	1_943952
1	944234	0.74448	1_944234
1	944247	0.256716	1_944247
1	944272	0.74448	1_944272
1	944471	0.216514	1_944471
1	945109	0.342213	1_945109
1	946064	0.608346	1_946064
1	946368	0.617635	1_946368
1	946670	0.0951858	1_946670
1	946862	0.109183	1_946862
1	947054	0.616463	1_947054
1	947125	0.861673	1_947125
1	947141	0.69209	1_947141
1	947264	0.69209	1_947264
1	947977	0.648207	1_947977
1	948268	0.645502	1_948268
1	948297	0.558683	1_948297
1	948711	0.88743	1_948711
1	949145	0.637362	1_949145
1	949603	0.990188	1_949603
1	949687	0.605333	1_949687
1	949821	0.730202	1_949821
1	950646	0.726598	1_950646
1	950686	0.3598	1_950686
1	952165	0.516642	1_952165
1	952907	0.254322	1_952907
1	953207	0.393594	1_953207
1	953886	0.406183	1_953886
1	953890	0.406183	1_953890
1	953915	0.406183	1_953915
1	954818	0.943721	1_954818
1	955372	0.07645	1_955372
1	955729	0.834378	1_955729
1	956378	0.0758348	1_956378
1	956379	0.646837	1_956379
1	957257	0.214029	1_957257
1	957419	0.625757	1_957419
1	957543	0.614818	1_957543
1	958636	0.0808104	1_958636
1	959016	0.653439	1_959016
1	959581	0.768714	1_959581
1	959931	0.333895	1_959931
1	960929	0.0377539	1_960929
1	961890	0.1975	1_961890
1	961891	0.1975	1_961891
1	962254	0.115288	1_962254
1	962698	0.11485	1_962698
1	962738	0.333895	1_962738
1	963364	0.0986205	1_963364
1	964052	0.264088	1_964052
1	964066	0.174631	1_964066
1	964074	0.312526	1_964074
1	964082	0.261905	1_964082
1	964083	0.445183	1_964083
1	964093	0.850915	1_964093
1	964807	0.361209	1_964807
1	964895	0.66271	1_964895
1	964899	0.478183	1_964899
1	964908	0.43424	1_964908
1	965199	0.707325	1_965199
1	965218	0.712935	1_965218
1	965221	0.988355	1_965221
1	965230	0.0530048	1_965230
1	965235	0.0613154	1_965235
1	965242	0.221467	1_965242
1	965249	0.165663	1_965249
1	965445	0.432707	1_965445
1	965470	0.356394	1_965470
1	965479	0.363441	1_965479
1	965497	0.0815847	1_965497
1	965532	0.219037	1_965532
1	965727	0.174359	1_965727
1	965763	0.598227	1_965763
1	965786	0.717344	1_965786
1	966579	0.692952	1_966579
1	966624	0.070037	1_966624
1	966642	0.137531	1_966642
1	966705	0.204631	1_966705
1	966825	0.270089	1_966825
1	967303	0.316954	1_967303
1	967381	0.0419381	1_967381
1	967400	0.12137	1_967400
1	967410	0.0363892	1_967410
1	967493	0.107341	1_967493
1	967508	0.104656	1_967508
1	967553	0.115395	1_967553
1	967593	0.115395	1_967593
1	968128	0.185041	1_968128
1	968814	0.110595	1_968814
1	969675	0.706733	1_969675
1	969761	0.534296	1_969761
1	969916	0.449036	1_969916
1	970089	0.131254	1_970089
1	970283	0.143049	1_970283
1	970704	0.130646	1_970704
1	970766	0.982623	1_970766
1	970812	0.130646	1_970812
1	971023	0.451994	1_971023
1	972004	0.321539	1_972004
1	973030	0.323233	1_973030
1	973500	0.699427	1_973500
1	975014	0.125222	1_975014
1	975245	0.142627	1_975245
1	975279	0.133987	1_975279
1	976569	0.287937	1_976569
1	976954	0.433959	1_976954
1	977375	0.611467	1_977375
1	980327	0.236754	1_980327
1	980846	0.0852726	1_980846
1	982360	0.0852726	1_982360
1	983088	0.14664	1_983088
1	984057	0.172567	1_984057
1	984279	0.0914299	1_984279
1	987684	0.135347	1_987684
1	988654	0.1617	1_988654
1	990573	0.135347	1_990573
1	994880	0.163578	1_994880
1	996183	0.100846	1_996183
1	997608	0.163578	1_997608
1	998892	0.784465	1_998892
1	999708	0.358022	1_999708
1	999978	0.388474	1_999978
1	1001210	0.387667	1_1001210
1	1003344	0.454088	1_1003344
1	1003944	0.467269	1_1003944
1	1004056	0.195763	1_1004056
1	1006968	0.429689	1_1006968
1	1007014	0.280591	1_1007014
1	1007314	0.571905	1_1007314
1	1007315	0.571905	1_1007315
1	1007925	0.988518	1_1007925
1	1008054	0.974725	1_1008054
1	1008912	0.742974	1_1008912
1	1010217	0.730419	1_1010217
1	1010429	0.724414	1_1010429
1	1010594	0.370467	1_1010594
1	1013611	0.429689	1_1013611
1	1013624	0.944053	1_1013624
1	1013833	0.498457	1_1013833
1	1015278	0.102929	1_1015278
1	1017013	0.121185	1_1017013
1	1017498	0.102929	1_1017498
1	1017664	0.141251	1_1017664
1	1018256	0.121185	1_1018256
1	1018274	0.0578775	1_1018274
1	1018898	0.364877	1_1018898
1	1019982	0.228856	1_1019982
1	1019983	0.764188	1_1019983
1	1020755	0.969366	1_1020755
1	1021328	0.106102	1_1021328
1	1021578	0.164306	1_1021578
1	1023701	0.717396	1_1023701
1	1023850	0.126837	1_1023850
1	1024474	0.809715	1_1024474
1	1024476	0.717396	1_1024476
1	1025996	0.825884	1_1025996
1	1026353	0.808084	1_1026353
1	1027464	0.165756	1_1027464
1	1027767	0.800571	1_1027767
1	1027791	0.165756	1_1027791
1	1029273	0.170902	1_1029273
1	1030424	0.152352	1_1030424
1	1031022	0.160045	1_1031022
1	1031113	0.173404	1_1031113
1	1034675	0.0456517	1_1034675
1	1036531	0.174652	1_1036531
1	1037883	0.300862	1_1037883
1	1038232	0.394734	1_1038232
1	1038430	0.441064	1_1038430
1	1038661	0.170704	1_1038661
1	1038773	0.452933	1_1038773
1	1040592	0.315342	1_1040592
1	1041119	0.567619	1_1041119
1	1041222	0.730526	1_1041222
1	1041717	0.106242	1_1041717
1	1042897	0.646497	1_1042897
1	1043697	0.759899	1_1043697
1	1044787	0.300862	1_1044787
1	1045941	0.296968	1_1045941
1	1046583	0.472438	1_1046583
1	1049580	0.611182	1_1049580
1	1049836	0.101076	1_1049836
1	1049941	0.0865354	1_1049941
1	1049957	0.0865354	1_1049957
1	1050538	0.484974	1_1050538
1	1050931	0.133895	1_1050931
1	1051065	0.992651	1_1051065
1	1051373	0.0331802	1_1051373
1	1051543	0.992651	1_1051543
1	1051581	0.0737156	1_1051581
1	1053047	0.357874	1_1053047
1	1053120	0.378398	1_1053120
1	1053372	0.157384	1_1053372
1	1054126	0.764111	1_1054126
1	1054765	0.0278858	1_1054765
1	1056068	0.0782656	1_1056068
1	1056394	0.0782656	1_1056394
1	1056883	0.508352	1_1056883
1	1057678	0.040204	1_1057678
1	1058934	0.0674033	1_1058934
1	1059101	0.508352	1_1059101
1	1059490	0.764111	1_1059490
1	1061519	0.356658	1_1061519
1	1061578	0.0976568	1_1061578
1	1062397	0.104251	1_1062397
1	1062879	0.989406	1_1062879
1	1062885	0.0912628	1_1062885
1	1064423	0.937281	1_1064423
1	1064756	0.100308	1_1064756
1	1065369	0.874414	1_1065369
1	1065370	0.874414	1_1065370
1	1065417	0.693755	1_1065417
1	1065831	0.189518	1_1065831
1	1065909	0.167627	1_1065909
1	1065976	0.0852175	1_1065976
1	1066005	0.189518	1_1066005
1	1066384	0.0976602	1_1066384
1	1066906	0.693755	1_1066906
1	1067649	0.329313	1_1067649
1	1067697	0.937281	1_1067697
1	1067871	0.498312	1_1067871
1	1068180	0.826849	1_1068180
1	1068244	0.0324075	1_1068244
1	1068564	0.333783	1_1068564
1	1068586	0.73971	1_1068586
1	1068597	0.885377	1_1068597
1	1068911	0.885377	1_1068911
1	1069393	0.0324075	1_1069393
1	1070147	0.724329	1_1070147
1	1070148	0.724329	1_1070148
1	1070415	0.937281	1_1070415
1	1070721	0.826849	1_1070721
1	1070749	0.0324075	1_1070749
1	1070975	0.831986	1_1070975
1	1071022	0.783651	1_1071022
1	1071023	0.783651	1_1071023
1	1075323	0.718669	1_1075323
1	1075461	0.702936	1_1075461
1	1075604	0.0235707	1_1075604
1	1076711	0.0251313	1_1076711
1	1077002	0.0533705	1_1077002
1	1077972	0.139991	1_1077972
1	1080235	0.29547	1_1080235
1	1080881	0.268632	1_1080881
1	1081385	0.188335	1_1081385
1	1083119	0.125395	1_1083119
1	1085397	0.631034	1_1085397
1	1086342	0.675955	1_1086342
1	1086726	0.986173	1_1086726
1	1088565	0.525401	1_1088565
1	1091539	0.283447	1_1091539
1	1092320	0.660254	1_1092320
1	1092381	0.622342	1_1092381
1	1092493	0.172492	1_1092493
1	1092685	0.172492	1_1092685
1	1093957	0.496052	1_1093957
1	1094238	0.49833	1_1094238
1	1094602	0.530259	1_1094602
1	1097631	0.570166	1_1097631
1	1099119	0.900535	1_1099119
1	1099210	0.561481	1_1099210
1	1100187	0.9091	1_1100187
1	1100500	0.415417	1_1100500
1	1101564	0.595751	1_1101564
1	1101861	0.844198	1_1101861
1	1102017	0.433734	1_1102017
1	1102175	0.389346	1_1102175
1	1102251	0.623012	1_1102251
1	1102282	0.422949	1_1102282
1	1102637	0.935556	1_1102637
1	1105698	0.376604	1_1105698
1	1107044	0.869523	1_1107044
1	1108611	0.125775	1_1108611
1	1108709	0.665449	1_1108709
1	1109204	0.849255	1_1109204
1	1114713	0.486998	1_1114713
1	1114900	0.317261	1_1114900
1	1116194	0.655866	1_1116194
1	1116393	0.760671	1_1116393
1	1119170	0.486998	1_1119170
1	1120718	0.601998	1_1120718
1	1121108	0.468599	1_1121108
1	1127962	0.457975	1_1127962
1	1128774	0.396909	1_1128774
1	1128929	0.24216	1_1128929
1	1128935	0.664924	1_1128935
1	1132948	0.852896	1_1132948
1	1133506	0.963905	1_1133506
1	1134689	0.402232	1_1134689
1	1135992	0.661998	1_1135992
1	1138991	0.601998	1_1138991
1	1141301	0.0633223	1_1141301
1	1142455	0.0565088	1_1142455
1	1142662	0.860453	1_1142662
1	1142813	0.530844	1_1142813
1	1143609	0.530844	1_1143609
1	1143809	0.107085	1_1143809
1	1144107	0.432077	1_1144107
1	1144308	0.432077	1_1144308
1	1145740	0.733878	1_1145740
1	1147991	0.113485	1_1147991
1	1148256	0.115548	1_1148256
1	1148477	0.995754	1_1148477
1	1148768	0.0743025	1_1148768
1	1149008	0.0743025	1_1149008
1	1149638	0.651772	1_1149638
1	1150011	0.844278	1_1150011
1	1150394	0.0214828	1_1150394
1	1150454	0.708017	1_1150454
1	1151572	0.0724411	1_1151572
1	1152425	0.708017	1_1152425
1	1153141	0.0799606	1_1153141
1	1155756	0.806493	1_1155756
1	1156635	0.232627	1_1156635
1	1156716	0.101055	1_1156716
1	1157439	0.202614	1_1157439
1	1157721	0.96971	1_1157721
1	1162154	0.57605	1_1162154
1	1163606	0.904947	1_1163606
1	1164167	0.479311	1_1164167
1	1164200	0.489545	1_1164200
1	1164918	0.883675	1_1164918
1	1166368	0.598342	1_1166368
1	1166860	0.557366	1_1166860
1	1167282	0.305849	1_1167282
1	1167527	0.274298	1_1167527
1	1168025	0.272477	1_1168025
1	1169151	0.597481	1_1169151
1	1169534	0.782262	1_1169534
1	1169920	0.326397	1_1169920
1	1170540	0.288866	1_1170540
1	1170780	0.290725	1_1170780
1	1170808	0.290725	1_1170808
1	1171012	0.382439	1_1171012
1	1171299	0.25605	1_1171299
1	1171417	0.274623	1_1171417
1	1171652	0.387707	1_1171652
1	1176050	0.445485	1_1176050
1	1176143	0.626334	1_1176143
1	1176155	0.494238	1_1176155
1	1176200	0.626108	1_1176200
1	1176211	0.337146	1_1176211
1	1176225	0.46291	1_1176225
1	1176226	0.60885	1_1176226
1	1176265	0.0810219	1_1176265
1	1176270	0.38327	1_1176270
1	1176274	0.96826	1_1176274
1	1176282	0.532162	1_1176282
1	1176283	0.864682	1_1176283
1	1176286	0.461915	1_1176286
1	1176295	0.853676	1_1176295
1	1176309	0.755325	1_1176309
1	1176317	0.97944	1_1176317
1	1176322	0.933439	1_1176322
1	1176325	0.78865	1_1176325
1	1176330	0.978809	1_1176330
1	1176333	0.969233	1_1176333
1	1176337	0.9064	1_1176337
1	1176344	0.959518	1_1176344
1	1176349	0.421089	1_1176349
1	1176351	0.922835	1_1176351
1	1176370	0.506856	1_1176370
1	1176373	0.953283	1_1176373
1	1176392	0.853455	1_1176392
1	1176401	0.835738	1_1176401
1	1176403	0.583453	1_1176403
1	1176414	0.69189	1_1176414
1	1176416	0.407045	1_1176416
1	1176421	0.378852	1_1176421
1	1176442	0.818325	1_1176442
1	1176447	0.748462	1_1176447
1	1176451	0.923375	1_1176451
1	1176454	0.735255	1_1176454
1	1176458	0.332923	1_1176458
1	1176480	0.401648	1_1176480
1	1176485	0.399012	1_1176485
1	1176487	0.889806	1_1176487
1	1176489	0.118929	1_1176489
1	1176491	0.519764	1_1176491
1	1176504	0.317518	1_1176504
1	1176516	0.141201	1_1176516
1	1176518	0.49796	1_1176518
1	1176520	0.383349	1_1176520
1	1176526	0.456351	1_1176526
1	1176530	0.590173	1_1176530
1	1176532	0.384967	1_1176532
1	1176535	0.579088	1_1176535
1	1176544	0.806217	1_1176544
1	1176548	0.312069	1_1176548
1	1176555	0.881155	1_1176555
1	1176557	0.234934	1_1176557
1	1176559	0.154433	1_1176559
1	1176562	0.82375	1_1176562
1	1176565	0.452623	1_1176565
1	1176567	0.155322	1_1176567
1	1176569	0.706326	1_1176569
1	1176576	0.890585	1_1176576
1	1176578	0.292171	1_1176578
1	1176585	0.948907	1_1176585
1	1176595	0.236705	1_1176595
1	1176597	0.648685	1_1176597
1	1176603	0.142734	1_1176603
1	1176607	0.0630188	1_1176607
1	1176610	0.43768	1_1176610
1	1176617	0.249943	1_1176617
1	1176618	0.961602	1_1176618
1	1176626	0.810357	1_1176626
1	1176627	0.356623	1_1176627
1	1176639	0.349584	1_1176639
1	1176649	0.36431	1_1176649
1	1176668	0.263912	1_1176668
1	1176673	0.393769	1_1176673
1	1176689	0.193859	1_1176689
1	1176690	0.770522	1_1176690
1	1176693	0.366558	1_1176693
1	1176694	0.457285	1_1176694
1	1176700	0.745971	1_1176700
1	1176702	0.337641	1_1176702
1	1176712	0.709546	1_1176712
1	1176714	0.171156	1_1176714
1	1176720	0.960433	1_1176720
1	1176721	0.258152	1_1176721
1	1176729	0.0152051	1_1176729
1	1176730	0.86904	1_1176730
1	1176737	0.701785	1_1176737
1	1176739	0.696733	1_1176739
1	1176750	0.414045	1_1176750
1	1176751	0.0923735	1_1176751
1	1176752	0.874488	1_1176752
1	1176766	0.794682	1_1176766
1	1176768	0.691373	1_1176768
1	1176772	0.145155	1_1176772
1	1176777	0.208182	1_1176777
1	1176781	0.0708911	1_1176781
1	1176817	0.784125	1_1176817
1	1176823	0.208408	1_1176823
1	1176832	0.0457134	1_1176832
1	1176833	0.447531	1_1176833
1	1176838	0.938822	1_1176838
1	1176840	0.434438	1_1176840
1	1176854	0.900903	1_1176854
1	1176877	0.602425	1_1176877
1	1176883	0.265423	1_1176883
1	1176896	0.493355	1_1176896
1	1176902	0.145639	1_1176902
1	1176915	0.474542	1_1176915
1	1176921	0.0788548	1_1176921
1	1176922	0.469865	1_1176922
1	1176932	0.0855531	1_1176932
1	1176943	0.930782	1_1176943
1	1176945	0.842482	1_1176945
1	1176949	0.0704364	1_1176949
1	1176957	0.973074	1_1176957
1	1176990	0.259045	1_1176990
1	1176994	0.875538	1_1176994
1	1177001	0.856614	1_1177001
1	1177016	0.811669	1_1177016
1	1177020	0.964258	1_1177020
1	1177035	0.385854	1_1177035
1	1177036	0.327848	1_1177036
1	1177459	0.511727	1_1177459
1	1177479	0.856792	1_1177479
1	1177498	0.860351	1_1177498
1	1177509	0.907175	1_1177509
1	1177511	0.979908	1_1177511
1	1177573	0.270916	1_1177573
1	1177583	0.165901	1_1177583
1	1177587	0.665064	1_1177587
1	1177597	0.373254	1_1177597
1	1177624	0.8055	1_1177624
1	1177629	0.150531	1_1177629
1	1177644	0.918581	1_1177644
1	1177645	0.368701	1_1177645
1	1177647	0.685987	1_1177647
1	1177652	0.34525	1_1177652
1	1177653	0.489839	1_1177653
1	1177657	0.282165	1_1177657
1	1177671	0.79888	1_1177671
1	1177677	0.823125	1_1177677
1	1177686	0.263573	1_1177686
1	1177698	0.819527	1_1177698
1	1177701	0.793865	1_1177701
1	1177709	0.845918	1_1177709
1	1177711	0.572688	1_1177711
1	1177744	0.510282	1_1177744
1	1177746	0.292971	1_1177746
1	1177753	0.311613	1_1177753
1	1177757	0.701736	1_1177757
1	1177764	0.6227	1_1177764
1	1177767	0.924029	1_1177767
1	1177773	0.354892	1_1177773
1	1177775	0.627189	1_1177775
1	1177811	0.689021	1_1177811
1	1177815	0.637597	1_1177815
1	1177820	0.532486	1_1177820
1	1177825	0.316704	1_1177825
1	1177832	0.285234	1_1177832
1	1177836	0.617745	1_1177836
1	1177837	0.55278	1_1177837
1	1177838	0.814155	1_1177838
1	1177847	0.854391	1_1177847
1	1177868	0.527699	1_1177868
1	1177876	0.72019	1_1177876
1	1177880	0.992576	1_1177880
1	1178011	0.477754	1_1178011
1	1178012	0.388551	1_1178012
1	1178040	0.348106	1_1178040
1	1178047	0.556066	1_1178047
1	1178052	0.239642	1_1178052
1	1178057	0.926684	1_1178057
1	1178060	0.19781	1_1178060
1	1178071	0.154787	1_1178071
1	1178075	0.447673	1_1178075
1	1178091	0.909722	1_1178091
1	1178097	0.597877	1_1178097
1	1178131	0.813199	1_1178131
1	1178132	0.824368	1_1178132
1	1178134	0.850212	1_1178134
1	1178139	0.298359	1_1178139
1	1178153	0.612461	1_1178153
1	1178154	0.544042	1_1178154
1	1178190	0.942891	1_1178190
1	1178195	0.917232	1_1178195
1	1178197	0.986716	1_1178197
1	1178200	0.739498	1_1178200
1	1178204	0.703369	1_1178204
1	1178208	0.299912	1_1178208
1	1178209	0.899006	1_1178209
1	1178219	0.178411	1_1178219
1	1178223	0.849502	1_1178223
1	1178231	0.0479736	1_1178231
1	1178238	0.279004	1_1178238
1	1178240	0.299086	1_1178240
1	1178254	0.0711931	1_1178254
1	1178258	0.209659	1_1178258
1	1178262	0.283584	1_1178262
1	1178289	0.821168	1_1178289
1	1178290	0.802872	1_1178290
1	1178293	0.96089	1_1178293
1	1178294	0.176153	1_1178294
1	1178295	0.895717	1_1178295
1	1178297	0.586935	1_1178297
1	1178301	0.757808	1_1178301
1	1178316	0.834926	1_1178316
1	1178324	0.16285	1_1178324
1	1178339	0.471914	1_1178339
1	1178342	0.460946	1_1178342
1	1178346	0.0807189	1_1178346
1	1178359	0.264063	1_1178359
1	1178369	0.408356	1_1178369
1	1178396	0.325161	1_1178396
1	1178403	0.490953	1_1178403
1	1178424	0.723069	1_1178424
1	1178471	0.0164125	1_1178471
1	1178483	0.306333	1_1178483
1	1178488	0.0217509	1_1178488
1	1178490	0.388189	1_1178490
1	1178492	0.646505	1_1178492
1	1178497	0.163249	1_1178497
1	1178499	0.0744341	1_1178499
1	1178501	0.417665	1_1178501
1	1178503	0.114366	1_1178503
1	1178504	0.67566	1_1178504
1	1178506	0.709337	1_1178506
1	1178507	0.339361	1_1178507
1	1178508	0.067181	1_1178508
1	1178509	0.762798	1_1178509
1	1178523	0.526748	1_1178523
1	1178538	0.548794	1_1178538
1	1178541	0.831377	1_1178541
1	1178544	0.936463	1_1178544
1	1178547	0.846939	1_1178547
1	1178549	0.618715	1_1178549
1	1178565	0.168828	1_1178565
1	1178567	0.344776	1_1178567
1	1178572	0.710188	1_1178572
1	1178579	0.575094	1_1178579
1	1178586	0.82347	1_1178586
1	1178604	0.613409	1_1178604
1	1178615	0.797805	1_1178615
1	1178636	0.076716	1_1178636
1	1178655	0.118594	1_1178655
1	1178659	0.404353	1_1178659
1	1178665	0.348316	1_1178665
1	1178666	0.607189	1_1178666
1	1178670	0.121662	1_1178670
1	1178672	0.804693	1_1178672
1	1178674	0.639279	1_1178674
1	1178675	0.92	1_1178675
1	1178676	0.918748	1_1178676
1	1178694	0.794259	1_1178694
1	1178706	0.241281	1_1178706
1	1178715	0.0747747	1_1178715
1	1178718	0.254158	1_1178718
1	1178737	0.284288	1_1178737
1	1178741	0.0234669	1_1178741
1	1178742	0.839768	1_1178742
1	1178743	0.958411	1_1178743
1	1178752	0.618684	1_1178752
1	1178763	0.520562	1_1178763
1	1178781	0.623619	1_1178781
1	1178787	0.984531	1_1178787
1	1178796	0.875041	1_1178796
1	1178799	0.2825	1_1178799
1	1178800	0.424973	1_1178800
1	1178801	0.799421	1_1178801
1	1178811	0.407601	1_1178811
1	1178813	0.182019	1_1178813
1	1178819	0.681609	1_1178819
1	1178822	0.532111	1_1178822
1	1178830	0.209558	1_1178830
1	1178859	0.707333	1_1178859
1	1178870	0.168787	1_1178870
1	1178877	0.141417	1_1178877
1	1178884	0.772958	1_1178884
1	1178887	0.870509	1_1178887
1	1178933	0.113766	1_1178933
1	1178948	0.282528	1_1178948
1	1178954	0.109824	1_1178954
1	1178958	0.655915	1_1178958
1	1178961	0.0735234	1_1178961
1	1178965	0.188355	1_1178965
1	1178984	0.334286	1_1178984
1	1178985	0.0812104	1_1178985
1	1178991	0.944056	1_1178991
1	1178997	0.675219	1_1178997
1	1178998	0.639631	1_1178998
1	1179003	0.648917	1_1179003
1	1179013	0.557417	1_1179013
1	1179014	0.739401	1_1179014
1	1179031	0.688644	1_1179031
1	1179046	0.542537	1_1179046
1	1179047	0.734625	1_1179047
1	1179060	0.0826285	1_1179060
1	1179071	0.427158	1_1179071
1	1179075	0.902683	1_1179075
1	1179092	0.129471	1_1179092
1	1179108	0.671236	1_1179108
1	1179110	0.752379	1_1179110
1	1179111	0.504847	1_1179111
1	1179120	0.359743	1_1179120
1	1179125	0.471518	1_1179125
1	1179138	0.454442	1_1179138
1	1179157	0.979178	1_1179157
1	1179161	0.64828	1_1179161
1	1179162	0.387751	1_1179162
1	1179182	0.00759484	1_1179182
1	1179184	0.137328	1_1179184
1	1179188	0.96603	1_1179188
1	1179190	0.423852	1_1179190
1	1179197	0.588926	1_1179197
1	1179221	0.739658	1_1179221
1	1179222	0.151624	1_1179222
1	1179227	0.349694	1_1179227
1	1179228	0.327622	1_1179228
1	1179245	0.763582	1_1179245
1	1179246	0.117182	1_1179246
1	1179266	0.41512	1_1179266
1	1179272	0.060322	1_1179272
1	1179273	0.923109	1_1179273
1	1179280	0.00273701	1_1179280
1	1179284	0.313109	1_1179284
1	1179286	0.819138	1_1179286
1	1179288	0.00901288	1_1179288
1	1179290	0.11081	1_1179290
1	1179304	0.0616944	1_1179304
1	1179307	0.521513	1_1179307
1	1179308	0.470689	1_1179308
1	1179338	0.856672	1_1179338
1	1179339	0.695553	1_1179339
1	1179350	0.640734	1_1179350
1	1179442	0.391854	1_1179442
1	1179459	0.159052	1_1179459
1	1179475	0.167598	1_1179475
1	1179476	0.199737	1_1179476
1	1179482	0.618737	1_1179482
1	1179487	0.58502	1_1179487
1	1179503	0.197045	1_1179503
1	1179511	0.757683	1_1179511
1	1179519	0.76018	1_1179519
1	1179520	0.9196	1_1179520
1	1179532	0.120413	1_1179532
1	1179537	0.713216	1_1179537
1	1179538	0.875162	1_1179538
1	1179552	0.0267568	1_1179552
1	1179560	0.939411	1_1179560
1	1179563	0.917818	1_1179563
1	1179575	0.457677	1_1179575
1	1179578	0.415503	1_1179578
1	1179611	0.256716	1_1179611
1	1179620	0.933832	1_1179620
1	1179633	0.41459	1_1179633
1	1179634	0.175469	1_1179634
1	1179641	0.497849	1_1179641
1	1179660	0.258644	1_1179660
1	1179666	0.168741	1_1179666
1	1179678	0.681813	1_1179678
1	1179682	0.243134	1_1179682
1	1179688	0.740534	1_1179688
1	1179691	0.887514	1_1179691
1	1179692	0.165277	1_1179692
1	1179702	0.773931	1_1179702
1	1179735	0.43549	1_1179735
1	1179742	0.762394	1_1179742
1	1179752	0.389219	1_1179752
1	1179776	0.158587	1_1179776
1	1179793	0.632431	1_1179793
1	1179794	0.379202	1_1179794
1	1179806	0.796884	1_1179806
1	1179813	0.618776	1_1179813
1	1179819	0.609048	1_1179819
1	1179822	0.0918493	1_1179822
1	1179841	0.931286	1_1179841
1	1179846	0.379174	1_1179846
1	1179854	0.131811	1_1179854
1	1179864	0.0396579	1_1179864
1	1179867	0.279449	1_1179867
1	1179883	0.172293	1_1179883
1	1179896	0.110098	1_1179896
1	1179911	0.342281	1_1179911
1	1179912	0.324168	1_1179912
1	1179916	0.167774	1_1179916
1	1179918	0.252139	1_1179918
1	1179927	0.181143	1_1179927
1	1179940	0.317336	1_1179940
1	1179946	0.0833922	1_1179946
1	1179948	0.117735	1_1179948
1	1179967	0.440854	1_1179967
1	1179993	0.126453	1_1179993
1	1180008	0.805444	1_1180008
1	1180011	0.411448	1_1180011
1	1180029	0.99583	1_1180029
1	1180040	0.152362	1_1180040
1	1180051	0.25492	1_1180051
1	1180064	0.807491	1_1180064
1	1180073	0.125305	1_1180073
1	1180109	0.22597	1_1180109
1	1180140	0.247061	1_1180140
1	1180144	0.371738	1_1180144
1	1180147	0.110426	1_1180147
1	1180152	0.482077	1_1180152
1	1180156	0.86112	1_1180156
1	1180158	0.631417	1_1180158
1	1180162	0.818175	1_1180162
1	1180163	0.705525	1_1180163
1	1180164	0.602178	1_1180164
1	1180205	0.357735	1_1180205
1	1180206	0.737459	1_1180206
1	1180225	0.852261	1_1180225
1	1180226	0.770128	1_1180226
1	1180234	0.55558	1_1180234
1	1180237	0.593922	1_1180237
1	1180244	0.412625	1_1180244
1	1180247	0.664791	1_1180247
1	1180266	0.0514465	1_1180266
1	1180278	0.557798	1_1180278
1	1180320	0.976473	1_1180320
1	1180327	0.943182	1_1180327
1	1180336	0.6693	1_1180336
1	1180342	0.330134	1_1180342
1	1180349	0.101743	1_1180349
1	1180352	0.358116	1_1180352
1	1180362	0.395772	1_1180362
1	1180390	0.318633	1_1180390
1	1180403	0.425588	1_1180403
1	1180410	0.408736	1_1180410
1	1180412	0.575681	1_1180412
1	1180418	0.722981	1_1180418
1	1180435	0.204503	1_1180435
1	1180439	0.458653	1_1180439
1	1180441	0.573063	1_1180441
1	1180443	0.787921	1_1180443
1	1180452	0.217538	1_1180452
1	1180466	0.381198	1_1180466
1	1180467	0.337916	1_1180467
1	1180470	0.104183	1_1180470
1	1180473	0.528	1_1180473
1	1180481	0.904085	1_1180481
1	1180491	0.375988	1_1180491
1	1180511	0.764232	1_1180511
1	1180524	0.615421	1_1180524
1	1180527	0.782509	1_1180527
1	1180528	0.865122	1_1180528
1	1180543	0.702038	1_1180543
1	1180563	0.0348446	1_1180563
1	1180565	0.53093	1_1180565
1	1180566	0.405268	1_1180566
1	1180582	0.0917938	1_1180582
1	1180590	0.22921	1_1180590
1	1180595	0.582179	1_1180595
1	1180614	0.429793	1_1180614
1	1180615	0.905713	1_1180615
1	1180618	0.0333318	1_1180618
1	1180625	0.247449	1_1180625
1	1180626	0.035986	1_1180626
1	1180627	0.434271	1_1180627
1	1180637	0.627448	1_1180637
1	1180641	0.726435	1_1180641
1	1180642	0.192402	1_1180642
1	1180645	0.0611871	1_1180645
1	1180646	0.134498	1_1180646
1	1180689	0.77639	1_1180689
1	1180707	0.277044	1_1180707
1	1180741	0.693064	1_1180741
1	1180748	0.993698	1_1180748
1	1180749	0.123904	1_1180749
1	1180760	0.0470016	1_1180760
1	1180761	0.646279	1_1180761
1	1180766	0.377421	1_1180766
1	1180777	0.979471	1_1180777
1	1180788	0.64448	1_1180788
1	1180799	0.876978	1_1180799
1	1180801	0.385172	1_1180801
1	1180816	0.0926737	1_1180816
1	1180838	0.574607	1_1180838
1	1180841	0.802546	1_1180841
1	1180859	0.743736	1_1180859
1	1180860	0.377165	1_1180860
1	1180865	0.455424	1_1180865
1	1180874	0.0309417	1_1180874
1	1180883	0.263749	1_1180883
1	1180889	0.57702	1_1180889
1	1180905	0.311316	1_1180905
1	1180908	0.416533	1_1180908
1	1180912	0.763983	1_1180912
1	1180917	0.193146	1_1180917
1	1180924	0.831121	1_1180924
1	1180935	0.340505	1_1180935
1	1180940	0.213485	1_1180940
1	1180943	0.442374	1_1180943
1	1180958	0.442512	1_1180958
1	1180969	0.420641	1_1180969
1	1180972	0.845452	1_1180972
1	1180974	0.607349	1_1180974
1	1180984	0.907661	1_1180984
1	1181017	0.398673	1_1181017
1	1181026	0.421247	1_1181026
1	1181032	0.701482	1_1181032
1	1181034	0.495456	1_1181034
1	1181043	0.285072	1_1181043
1	1181049	0.0762603	1_1181049
1	1181061	0.0658878	1_1181061
1	1181067	0.131313	1_1181067
1	1181083	0.802218	1_1181083
1	1181092	0.114277	1_1181092
1	1181094	0.378278	1_1181094
1	1181096	0.267709	1_1181096
1	1181098	0.501236	1_1181098
1	1181100	0.0855041	1_1181100
1	1181111	0.738648	1_1181111
1	1181116	0.924835	1_1181116
1	1181128	0.0865553	1_1181128
1	1181138	0.529585	1_1181138
1	1181140	0.148123	1_1181140
1	1181143	0.828945	1_1181143
1	1181147	0.773686	1_1181147
1	1181148	0.776864	1_1181148
1	1181149	0.940755	1_1181149
1	1181153	0.778401	1_1181153
1	1181155	0.748643	1_1181155
1	1181156	0.618406	1_1181156
1	1181158	0.340064	1_1181158
1	1181159	0.368629	1_1181159
1	1181161	0.955673	1_1181161
1	1181162	0.643036	1_1181162
1	1181173	0.0492391	1_1181173
1	1181190	0.993331	1_1181190
1	1181194	0.119753	1_1181194
1	1181207	0.442787	1_1181207
1	1181219	0.293918	1_1181219
1	1181224	0.558179	1_1181224
1	1181235	0.0109762	1_1181235
1	1181240	0.650382	1_1181240
1	1181248	0.902903	1_1181248
1	1181251	0.646677	1_1181251
1	1181252	0.0750443	1_1181252
1	1181259	0.260843	1_1181259
1	1181293	0.637615	1_1181293
1	1181295	0.478556	1_1181295
1	1181296	0.14632	1_1181296
1	1181299	0.680806	1_1181299
1	1181320	0.837645	1_1181320
1	1181333	0.108984	1_1181333
1	1181355	0.857011	1_1181355
1	1181382	0.405892	1_1181382
1	1181401	0.301965	1_1181401
1	1181403	0.926602	1_1181403
1	1181404	0.302537	1_1181404
1	1181407	0.425161	1_1181407
1	1181410	0.088183	1_1181410
1	1181418	0.957618	1_1181418
1	1181444	0.447364	1_1181444
1	1181467	0.214557	1_1181467
1	1181471	0.340649	1_1181471
1	1181491	0.867083	1_1181491
1	1181496	0.244583	1_1181496
1	1181498	0.782997	1_1181498
1	1181502	0.579188	1_1181502
1	1181507	0.383001	1_1181507
1	1181540	0.751087	1_1181540
1	1181548	0.835508	1_1181548
1	1181553	0.366596	1_1181553
1	1181565	0.123619	1_1181565
1	1181570	0.485534	1_1181570
1	1181585	0.320572	1_1181585
1	1181590	0.812757	1_1181590
1	1181595	0.247529	1_1181595
1	1181604	0.105263	1_1181604
1	1181605	0.761774	1_1181605
1	1181612	0.017003	1_1181612
1	1181635	0.220846	1_1181635
1	1181648	0.467808	1_1181648
1	1181650	0.372836	1_1181650
1	1181675	0.958173	1_1181675
1	1181681	0.102122	1_1181681
1	1181683	0.540672	1_1181683
1	1181710	0.882735	1_1181710
1	1181722	0.607985	1_1181722
1	1181726	0.599549	1_1181726
1	1181733	0.291536	1_1181733
1	1181735	0.87985	1_1181735
1	1181739	0.55627	1_1181739
1	1181741	0.903907	1_1181741
1	1181744	0.615175	1_1181744
1	1181749	0.829659	1_1181749
1	1181766	0.87033	1_1181766
1	1181769	0.341492	1_1181769
1	1181771	0.433501	1_1181771
1	1181782	0.270226	1_1181782
1	1181787	0.874146	1_1181787
1	1181788	0.305863	1_1181788
1	1181792	0.469444	1_1181792
1	1181793	0.587425	1_1181793
1	1181795	0.0650472	1_1181795
1	1181810	0.941807	1_1181810
1	1181814	0.350918	1_1181814
1	1181818	0.431726	1_1181818
1	1181821	0.914024	1_1181821
1	1181856	0.976535	1_1181856
1	1181857	0.614825	1_1181857
1	1181864	0.196619	1_1181864
1	1181869	0.88681	1_1181869
1	1181890	0.771296	1_1181890
1	1181892	0.764427	1_1181892
1	1181894	0.207818	1_1181894
1	1181902	0.354463	1_1181902
1	1181920	0.393036	1_1181920
1	1181953	0.588206	1_1181953
1	1181955	0.0631155	1_1181955
1	1181956	0.321651	1_1181956
1	1181985	0.833369	1_1181985
1	1181986	0.241661	1_1181986
1	1182187	0.127824	1_1182187
1	1182191	0.393271	1_1182191
1	1182194	0.902725	1_1182194
1	1182217	0.641454	1_1182217
1	1182218	0.0142177	1_1182218
1	1182224	0.476473	1_1182224
1	1182228	0.939619	1_1182228
1	1182234	0.361059	1_1182234
1	1182235	0.851375	1_1182235
1	1182243	0.342291	1_1182243
1	1182250	0.614691	1_1182250
1	1182251	0.593955	1_1182251
1	1182256	0.281213	1_1182256
1	1182264	0.500711	1_1182264
1	1182271	0.153012	1_1182271
1	1182277	0.4246	1_1182277
1	1182284	0.678931	1_1182284
1	1182285	0.139239	1_1182285
1	1182294	0.304617	1_1182294
1	1182296	0.220341	1_1182296
1	1182299	0.829216	1_1182299
1	1182307	0.638523	1_1182307
1	1182318	0.163444	1_1182318
1	1182320	0.629683	1_1182320
1	1182329	0.598057	1_1182329
1	1182334	0.772778	1_1182334
1	1182345	0.353901	1_1182345
1	1182348	0.129547	1_1182348
1	1182350	0.0806094	1_1182350
1	1182357	0.303303	1_1182357
1	1182359	0.178624	1_1182359
1	1182364	0.386876	1_1182364
1	1182387	0.0802578	1_1182387
1	1182388	0.956964	1_1182388
1	1182389	0.324322	1_1182389
1	1182393	0.0762143	1_1182393
1	1182400	0.0684721	1_1182400
1	1182416	0.573041	1_1182416
1	1182423	0.762688	1_1182423
1	1182425	0.553141	1_1182425
1	1182426	0.754342	1_1182426
1	1182432	0.995208	1_1182432
1	1182464	0.211815	1_1182464
1	1182468	0.145683	1_1182468
1	1182499	0.340565	1_1182499
1	1182502	0.928355	1_1182502
1	1182503	0.557977	1_1182503
1	1182504	0.171515	1_1182504
1	1182513	0.0593241	1_1182513
1	1182522	0.788946	1_1182522
1	1182527	0.393156	1_1182527
1	1182532	0.3934	1_1182532
1	1182538	0.547932	1_1182538
1	1182547	0.356108	1_1182547
1	1182551	0.55214	1_1182551
1	1182552	0.561344	1_1182552
1	1182554	0.0365765	1_1182554
1	1182557	0.0913938	1_1182557
1	1182579	0.656022	1_1182579
1	1182611	0.85522	1_1182611
1	1182638	0.873838	1_1182638
1	1182644	0.345185	1_1182644
1	1182654	0.475038	1_1182654
1	1182659	0.229747	1_1182659
1	1182663	0.017616	1_1182663
1	1182678	0.669503	1_1182678
1	1182688	0.824805	1_1182688
1	1182701	0.767818	1_1182701
1	1182705	0.737759	1_1182705
1	1182712	0.648776	1_1182712
1	1182735	0.420225	1_1182735
1	1182736	0.290526	1_1182736
1	1182740	0.794823	1_1182740
1	1182741	0.494092	1_1182741
1	1182746	0.486739	1_1182746
1	1182752	0.767036	1_1182752
1	1182779	0.833371	1_1182779
1	1182904	0.0777651	1_1182904
1	1182956	0.0554289	1_1182956
1	1182959	0.263179	1_1182959
1	1182970	0.768488	1_1182970
1	1182973	0.882217	1_1182973
1	1182975	0.721592	1_1182975
1	1182999	0.977612	1_1182999
1	1183008	0.236141	1_1183008
1	1183011	0.220008	1_1183011
1	1183023	0.455526	1_1183023
1	1183026	0.398626	1_1183026
1	1183043	0.50578	1_1183043
1	1183086	0.34051	1_1183086
1	1183091	0.894673	1_1183091
1	1183347	0.0966413	1_1183347
1	1183367	0.252347	1_1183367
1	1183396	0.278581	1_1183396
1	1183401	0.553267	1_1183401
1	1183409	0.406337	1_1183409
1	1183410	0.412825	1_1183410
1	1183414	0.188642	1_1183414
1	1183424	0.915299	1_1183424
1	1183433	0.599845	1_1183433
1	1183452	0.231135	1_1183452
1	1183462	0.823692	1_1183462
1	1183464	0.555247	1_1183464
1	1183467	0.0797349	1_1183467
1	1183470	0.691989	1_1183470
1	1183473	0.39605	1_1183473
1	1183486	0.202132	1_1183486
1	1183501	0.810093	1_1183501
1	1183511	0.472548	1_1183511
1	1183515	0.307544	1_1183515
1	1183516	0.868248	1_1183516
1	1183520	0.976375	1_1183520
1	1183541	0.0854033	1_1183541
1	1183551	0.112034	1_1183551
1	1183560	0.0633334	1_1183560
1	1183564	0.0872263	1_1183564
1	1183577	0.554694	1_1183577
1	1183603	0.774885	1_1183603
1	1183609	0.338188	1_1183609
1	1183622	0.367669	1_1183622
1	1183636	0.647685	1_1183636
1	1183655	0.194604	1_1183655
[truncated: 88,649 more rows]

## Sheet: Figure 3b
ID	Observed log2(MIC)	Predicted log2(MIC)
AFIS1417	1	0.14455
AFIS1456	-1	-0.93497
AFIS1458	-1	-0.467137
AFIS1460	-1	-0.0651399
AFIS1484	1	0.38342
AFIS1489	0	-0.749354
AFIS1493	-1	-0.903693
AFIS1501	0.584963	-0.21768
AFIS1599	-1	-0.759285
AFIS1608	-1	-0.450243
AFIS1613	-0.415037	-1.45044
AFIS1635	0	0.160753
AFIS1659	-1	-0.877391
AFIS1663	-1	-0.632858
AFIS1670	0	-0.235691
AFIS1709	1	0.789371
AFIS1722	-0.415037	-0.75083
AFIS1775	0.584963	-0.0651399
AFIS1782	-0.415037	-0.0681104
AFIS1857	0.584963	-0.0679707
AFIS1861	0	-0.328135
AFIS1874	1	0.161248
AFIS1885	0	0.16081
AFIS1886	-0.415037	-0.733875
AFIS1946	-0.415037	-0.331106
AFIS2059	0.584963	0.16115
AFIS2060	0	-0.248418
AFIS2063	-0.415037	-0.608555
AFIS2066	0	-0.0661839
AFIS2122	-1	-0.776037
AFIS2123	-2	-0.777331
AFIS2194	-0.415037	0.159205
AFIS2219	-2	-0.998865
AFIS2231	0	-0.632858
AFIS2393	0.584963	0.16115
AFIS2506	0	-0.431339
AFIS2574	-1	-1.39738
B11969	4	2.29187
C127	4	-0.208499
C130	4	2.72915
C131	4	2.72814
C132	4	2.72727
C135	4	2.72517
C138	4	-1.35994
C164	1	0.290626
C166	0	-0.260252
C167	-4.05889	-1.37376
C169	-4.05889	-3.06326
C170	-4.05889	-3.06326
C180	-4.05889	-0.215965
C190	-4.05889	-1.37214
C191	-4.05889	-2.32226
C272	-3	-1.73051
C275	-3	-2.31737
C39	-4.05889	-2.40459
C42	-2	-4.0665
C43	-5.05889	-4.0665
C44	-5.05889	-4.06946
C45	-5.05889	-4.06937
C46	-5.05889	-4.06801
C47	-5.05889	-4.06667
C48	-5.05889	-4.06649
C81	-2	-1.44829
IFM41359	0	-0.176377
IFM46074	-1	-1.00508
IFM46896	-2	-1.25186
IFM47440	-2	-1.4146
IFM49895	-1	-1.1616
IFM50230	-2	-1.24323
IFM50268	-2	-1.04207
IFM50917	0	-0.662112
IFM50999	-1	-0.254422
IFM51748	-3	-2.35026
IFM57141	-1	-1.10863
IFM57536	0	-0.619378
IFM57550	-1	-0.554829
IFM59056	0	-0.612647
IFM59350	-1	-0.432028
IFM59352	0	-0.431027
IFM59359	-1	-1.21467
IFM59363-1	-1	-1.25127
IFM59365	-1	-1.24444
IFM59633	-1	-1.42296
IFM59634	0	-0.143929
IFM59987	-1	-0.834262
IFM60236-1	-1	-1.25138
IFM60369	-1	-0.991727
IFM60748	-1	-1.26204
IFM60759	0	-0.558713
IFM60994	-1	-0.376886
IFM61407-1	-2	-1.41775
IFM61409	-2	-1.42461
IFM61410	-1	-1.42461
IFM61578-1	2	1.18891
IFM61959	-1	-0.948764
IFM61961	0	-0.256027
IFM62054	-2	-0.995396
IFM62055	-2	-1.04763
IFM62153	-1	-0.49178
IFM62241	-1	-1.3484
IFM62313	0	-0.258182
IFM62400	-1	-0.527561
IFM62521	0	-0.377439
IFM63141	0	-0.574923
IFM63311	0	-0.131085
IFM63352	0	-0.776049
IFM63409	0	-0.432449
IFM63496	0	-0.561463
IFM63501	0	-0.174786
IFM63502	0	-0.561463
IFM63530	0	-0.174547
IFM63531	0	-0.313209
IFM63559-1	1	1.11048
IFM63560-1	3	1.11048
IFM63648	-1	-0.776446
IFM63666	0	0.975153
IFM63703	-2	-1.45647
IFM63768	3	0.973068
IFM63772	1	0.970928
IFM63854	-2	-1.45233
IFM63893	-1	-0.698542
IFM63953	-1	-0.992588
IFM64159-1	0	0.371894
IFM64160-1	2	0.373521
IFM64184	0	-0.3289
IFM64302	-1	-0.981085
IFM64312	-1	-0.774898
IFM64313	-1	-0.778312
IFM64471	-1	-0.776446
IFM64518	-1	-0.777869
IFM64666	0	-0.377467
IFM64794	-1	-0.62742
08-19-02-30	-2	-1.7615
3-1-H	-2	-1.76584
Af293	-1	-0.342765
AFIS1415	1	0.160869
AFIS1457	0	-0.950712
AFIS1492	0	-0.542102
AFIS1499	-1	-1.05657
AFIS1511	-1	-0.23086
AFIS1516	0.584963	0.20867
AFIS1522	0.584963	0.372037
AFIS1526	0	-1.35366
AFIS1527	0	-0.041397
AFIS1541	0	-0.503643
AFIS1542	-1	-0.315113
AFIS1543	-0.415037	-0.662236
AFIS1549	1	0.653167
AFIS1554	1	0.649194
AFIS1587	-2	-0.5525
AFIS1622	-0.415037	-0.82601
AFIS1737	-1	-0.695383
AFIS1738	0	-0.69775
AFIS1783	-2.39593	-0.383312
AFIS1785	-1	-1.35802
AFIS1786	-1	-0.859078
AFIS1817	-1	-0.0188408
AFIS1820	-0.415037	-0.408508
AFIS1873	1	0.233277
AFIS1876	0.584963	0.0810078
AFIS1878	1	0.602935
AFIS1898	-1	-1.09029
AFIS1903	-1	-1.08725
AFIS1926	1	0.759762
AFIS1933	-0.415037	-0.0697919
AFIS1938	0.584963	-0.02103
AFIS1956	-3.96578	-1.3561
AFIS1990	1	0.113128
AFIS2009	-0.415037	-0.358216
AFIS2062	0	0.22752
AFIS2064	1	-0.840588
AFIS2068	1	-0.383608
AFIS2093	-2	-0.839245
AFIS2098	-0.415037	0.760911
AFIS2105	1	1.03463
AFIS2150	-1	-1.0576
AFIS2157	-1	-1.06077
AFIS2159	-1	-0.651505
AFIS2162	-1	-0.610511
AFIS2164	-2	-1.01378
AFIS2188	0	-0.3711
AFIS2202	-1	0.231077
AFIS2211	1	-0.0868617
AFIS2224	0.584963	0.418102
AFIS2242	1	0.855371
AFIS2247	-1	-0.862499
AFIS2275	-1	-0.320479
AFIS2288	1	1.03503
AFIS2305	1	1.03463
AFIS2351B	-2	-0.862664
AFIS2400	3	0.754661
AFIS2413	1	0.981694
AFIS2487	0	-0.825386
AFIS2488	-1	-0.827753
AFIS2503	-2	-0.827753
AFIS2512	0	-0.00776615
AFIS2558	0.584963	0.55106
AFIS2567	-1	-0.761221
AFIS2575	-1	-1.08813
AFIS3068	1	1.03463
AFIS3137	4	2.50751
AFIS3199	4	2.50796
B11959	4	2.05921
B11965	4	2.59122
B11973	4	1.70321
C120	4	1.80833
C128	4	2.6029
C136	4	2.60443
C137	4	2.6099
C145	4	1.62793
C146	-1	-0.157179
C147	0	-0.157036
C148	1	-0.157615
C152	-1	-0.15894
C153	0	-0.157433
C154	0	-0.155711
C173	-4.05889	-2.82931
C174	-4.05889	-2.82931
C175	-4.05889	-2.90084
C178	-4.05889	-2.80748
C182	-3	-2.23024
C183	-3	-1.86239
C184	-4.05889	-2.40962
C185	-4.05889	-1.64554
C363	-5.05889	-2.72329
C49	-3.05889	-2.63221
C50	-2	-2.63376
C51	-4.05889	-3.39425
C52	-6.05889	-3.40235
C67	-5.05889	-2.63336
C76	-5.05889	-3.65019
C77	-4.05889	-3.64803
IFM40819	-1	-1.22719
IFM47072	-2	-0.830404
IFM47434	-1	-0.782807
IFM47444	-1	-0.521383
IFM47450	0	-1.18502
IFM47453	-2	-0.945049
IFM47456	-3	-1.18602
IFM48051	-2	-1.0901
IFM48627	0	-0.425615
IFM50886	-1	-0.741237
IFM50916	-2	-1.2906
IFM51357	0	-0.345037
IFM51746	0	-0.328444
IFM51978	-1	-0.729572
IFM55369-1	-1	-0.486749
IFM55548	-2	-1.41842
IFM58067	0	-0.190645
IFM58524	-1	-0.767596
IFM59073	-1	-1.28679
IFM59357-2	0	-1.23646
IFM59361-1	0	1.198
IFM59362	0	-0.0854045
IFM59635	-1	-0.582662
IFM59985	0	-0.585958
IFM59988	0	-0.168133
IFM60237	2	1.1993
IFM60516	0	-0.168133
IFM60814-1	-1	1.42559
IFM60991-1	-1	-1.23558
IFM61211	-2	-1.23774
IFM61212	-2	-1.23722
IFM61461	-2	-1.50195
IFM61469	-2	-1.50195
IFM61572	-1	-0.749121
IFM62345	0	-0.767268
IFM62370	-1	-1.35634
IFM62628	1	0.382434
IFM62709	-1	-0.496486
IFM62821	-1	0.510352
IFM63240	3	1.42559
IFM63333	0	-0.406373
IFM63345	3	0.519939
IFM63404	0	-0.20195
IFM63537-2	1	1.42311
IFM63655	-1	-0.367603
IFM63660	0	-0.365237
IFM63714-1	3	1.42559
IFM63723	-2	-1.15502
IFM63805	3	1.26462
IFM63849	-2	-1.15656
IFM63850	-1	-1.15484
IFM64173	3	1.42559
IFM64258	2	1.26196
IFM64259-1	1	1.2605
IFM64464	-2	-1.75746
IFM64465	-2	-1.75746
IFM64515	-2	-1.75746
IFM64563	-1	-1.12789
IFM65011	-2	-1.7564
IFM65468	3	1.20023
AFIS1433	0.584963	0.20498
AFIS1461	0.584963	0.464989
AFIS1517	0.584963	-0.210292
AFIS1588	-1.39593	-0.779304
AFIS1623	-1	-0.805497
AFIS1636	-0.415037	-0.732823
AFIS1652	-0.415037	0.15799
AFIS1661	-0.415037	-0.476544
AFIS1662	-1	-1.15497
AFIS1703	-0.415037	-1.27818
AFIS1777	0	-0.299924
AFIS1784	-1	-0.811154
AFIS1821	-0.415037	-0.721397
AFIS1827	-1	-0.953542
AFIS1828	-2	-1.26259
AFIS1842	-1	-0.694699
AFIS1843	-1	-0.590259
AFIS1845	-1.39593	-0.810678
AFIS1866	1	0.213408
AFIS1867	-0.415037	-0.700159
AFIS1889	-0.415037	-0.0748917
AFIS1892	-0.415037	-0.347398
AFIS1893	0	-0.325005
AFIS1904	1	1.15035
AFIS1927	-1	-0.422148
AFIS1948	-0.415037	0.213408
AFIS1949	-0.415037	-0.216757
AFIS1958	0	-0.131206
AFIS1960	-1	-1.0065
AFIS2013	-1	-0.747447
AFIS2061	-1	-0.694699
AFIS2065	0.584963	-0.321355
AFIS2067	-0.415037	-0.397377
AFIS2097	-1.39593	-1.41197
AFIS2099	-1	-0.700949
AFIS2101	-1	-0.700949
AFIS2152	-1	-0.590253
AFIS2153	-0.415037	-0.70627
AFIS2165	0	0.213408
AFIS2190	0	-0.590259
AFIS2193	-1	-0.953466
AFIS2241	1	-0.299722
AFIS2244	0.584963	0.108688
AFIS2292	-1	-0.854522
AFIS2297	-0.415037	-0.908552
AFIS2351A	-3	-2.173
AFIS2394	0.584963	-0.242748
AFIS2546	0	0.0136144
AFIS2566	-0.415037	-0.416489
AFIS3092	4	1.15101
AFIS3129	3	1.1677
C117	0	-0.308792
C118	3	0.527544
C124	4	2.63414
C126	4	2.6333
C129	3	0.52108
C139	4	0.515525
C140	4	2.63112
C165	1	-1.79517
C168	1	-2.14825
C172	-4.05889	-2.14919
C176	-4.05889	-2.15116
C179	-4.05889	-1.64018
C181	-4.05889	-1.79647
C187	-4.05889	0.514499
C189	4	1.41011
C222	-4.05889	-2.76668
C34	-5.05889	-3.6494
C343	-4.05889	-2.2328
C344	-3	-1.93326
C345	-2	-1.2841
C367	0	-1.30962
C37	-2	-2.25725
C40	-4.05889	-2.33779
C41	-2	-2.34027
C53	-2	-2.82656
C54	-4.05889	-3.20552
C55	-5.05889	-2.82964
C56	-3.05889	-3.26656
C57	-4.05889	-3.26663
C71	-3.05889	-3.26663
C72	-5.05889	-3.26663
C73	-5.05889	-4.0367
C74	-5.05889	-4.0367
IFM40807	-3	-1.13902
IFM41361	0	0.17998
IFM41368	-1	-1.60434
IFM41392	-1	-1.33436
IFM47074	-3	-2.05129
IFM47437	-2	-0.302894
IFM47448	-2	-1.28506
IFM47475	-1	-0.472295
IFM49896	0	-0.279808
IFM50669	-1	-0.647907
IFM50997	-1	-0.792675
IFM51126	-1	-0.282513
IFM51505	-2	-1.36295
IFM53927	-1	-0.837402
IFM54842	-2	-1.30192
IFM57543-2	1	0.286417
IFM59360-1	0	-0.0712648
IFM59972	-1	-0.676028
IFM59984-1	1	0.286957
IFM60514-1	-1	-1.18271
IFM61610	0	-0.0887611
IFM62103	1	1.14898
IFM62105-1	3	1.15535
IFM62432	-1	-0.907248
IFM62517	0	-0.213611
IFM62522	-1	-0.762521
IFM62686	-1	0.521109
IFM63312	0	-0.348723
IFM63406	0	0.708465
IFM63408	0	0.708389
IFM63599	-1	-0.349218
IFM64792	0	-0.134185
IFM64793	0	-0.133635
IFM64796	0	-0.349224
IFM65494	3	0.70921
V130-15	0	-1.64018
CAPA-A	-1	-1.64447
CAPA-B	-1	-1.02041
CAPA-C	-1	-1.27642
CM11	-1	-1.46519
CM38	0	-0.323402
P20	0	-0.130949
15-33	0	0.176473
AV88	0	-0.741083
15-1	0	-0.192396
P80	0	-0.764829
CM65	0	-0.522121
CON4	0	-0.675203
akuBKU80	-2.51457	-1.36776
TP12	-1	-0.303478
CM7632	-0.332789	-0.103241
